# Supplementary material for: Evolutionary genetics of immunological supertypes reveals two faces of the Red Queen
Source: Nat Commun. 2017 Nov 3;8:1294. doi: 10.1038/s41467-017-01183-2 (PMC5670221; doi:10.1038/s41467-017-01183-2)
Supplement: Supplementary file 3 — Supplementary Dataset 1 [file 41467_2017_1183_MOESM3_ESM.xlsx]

## Sheet: Sheet1
Supplementary Data 1. Supertype designations among identified MHC IIb alleles
Supertype	Allele	Sequence
1	Pore-DAB*871	TGAAGGACATCGAGTTCATCAGGTCCAACTTCTACAACAAGCTGGAGATCTTCAGGTTCAGCAGCAGTTTGGGGAGGTTTGTTGGATACACGGAGTACGGAGTGAAGCAGGCCGAGTACAGGAACAACAACCCGTCAATTATCGCATCGATGAGAGCTCAGAGGGAGGCCTACTGTCTGAACAACGTTGGTATCGACTACCGAAACGCT
1	Pore-DAB*755	TGAAGGACATCGAGTTCATCGACTCCTATTATTACAACAAGCTGGAGCTCTTCAGGTTTGACAGCAACCTGGGCAGGTTTGTTGGATACACAGAGTACGGAGTGAAGCAGGCCGAGTACAGGAACAACAACCCTTCAATTATTGGATCAAGGAAGGCTCAGACGGGGACCTACTGTCTGCACAACGTCGGTATCTGGTACGGGAATCCA
1	Pore-DAB*725	TGAACGACATTCAGTTAATCTACTCTGCATATTACAACAAGCTGGAGATCTTCAGGTTCGACAGCAACGTGGGGAAGTTTGTTGGATACACAGAATATGGAGTGAAACAAGCTGAATACAGGAACAACAACCCGTCAATTATCGGAGGAATGAGAGCTCAGAGGGAGGGATACTGCCTGCACAACGTTGGTAACTGGTACCCAAACATG
1	Pore-DAB*724	TGAACGACATTCAGTACATCAGGTCCAACTTCTACAACAAGCTGGAGATTTTCAGGTTCGACAGCAACCTGGGGAAGTTTGTTGGATACACAGAATATGGAGTGAAACAGGCTGAATACAGGAACAGCGACCCGTCAATTATCGGATCACTGAGAGCTCAGAAGGAGACCGTCTGCCTGAACAACGTTGATATCGACTACCGAACCAAA
1	Pore-DAB*686	TCAAAGACATTCAGTACATCTACTCCAACTATTACAACAAGCTGGAGATCTTCAGGTTTGACAGCAACGTGGGGAAGTTTGTTGGATACACAGAGTATGGAGTGAAGCAGGCCGAGTACAGGAACAACGACCCGTCAATTATTGCATCAAGGAAGGCTCAGAGGGAGACCTACTGTCAACACAACATCGATATCTGGTACGGGAATCCA
1	Pore-DAB*675	TCAAAGACATCGAGTTCATCAGGTCTGACTTCTACAACAAGCTGGAGATCTTCAGGTTCAGCAGCAGTTTGGGGAGGTTTGTTGGATACACAGAGTACGGAGTGAAGCAGGCCGAGTACAGGAACAACAACCCGTCATTTATTGCTGGGATGAAAGCTCAGAGGGAGGCCTACTGTCTGCACAACGTCGGTAACTGGTACCCAAATATG
1	Pore-DAB*608	TGAAGGACATCGAGTTCATCGACTCCAGCTATTACAACAAGCTGGAGCTCTTCAGGTTTGACAGCAACCTGGGCAGGTTTGTTGGATACACAGAGTACGGAGTGAAGCAGGCCGAGTACAGGAACAACAACCCTTCAATTATTGGATCAAGGAAGGCTCAGAGGGAGGCCTACTGCCTGACCAACATCGGTATCGACTACCAGGTGGCT
1	Pore-DAB*605	TGAAGGACATCGAGTTCATCAGATCCAACTATTACAACAAGCTGGAGATCTTCAGGTTCAGCAGCAGTTTGGGGAGGTTTGTTGGATACACAGAGTACGGAGTGAAGCAGGCCGAGTACAGGAACAACATCCCGTCAATTATTGGAGCGATGAAAGCTCAGAGGGAGGCCTACTGTCTGAACCATGTTACTGCTTTCTACCCAAACGCT
1	Pore-DAB*513	TCAAGGACATCGAGTTCATCAGGTCTGACTTCTACAACAAGCTGGAGATCTTCAGGTTCAGCAGCAGTTTGGGCAGGTTTGTTGGATACACAGAGTACGGAGTGAAGCAGGCCGAGTACAGGAACAACAACCCGTCATTTATTGCTGGGATGAAAGCTCAGAGGGAGGCCTACTGTCTGCACAACGTCGGTAACTGGTACCCAAATATG
1	Pore-DAB*457	TGAAGGACATCGAGTTCATCAGGTCTAACTTCTACAACAAGCTGGAGCTGTTCAGGTTCAGCAGCAGTTTGGGGAGGTTTGTTGGATACACAGAGTACGGAGTGAAGCAGGCCGAGTACAGGAACAACATCCCGTCATATATCGCATCGATGAAAGCTCAGAGGGAGGCCTACTGTCTGCACAACATTGATATCTGGTACGGGAATCCA
1	Pore-DAB*403	TCAAAGACATCGAGTTCATCAGGTCTGACTTCTACAACAAGCTGGAGATCTTCAGGTTCAGCAGCAGTTTGGGCAGGTTTGTTGGATACACAGAGTACGGAGTGAAGCAGGCCGAGTACAGGAACAACAACCCGTCATTTATTGCTGGGATGAAAGCTCAGAGGGAGGCCTACTGTCTGCACAACGTCGGTAACTGGTACCCAAATATG
1	Pore-DAB*390	TCAAGGACATCGAGTTCATCAGGTCTGACTTCTACAACAAGCTGGAGATCTTCAGGTTCAGCAGCAGTTTGGGCAGGTTTGTTGGATACACAGAGTACGGAGTGAAGCAGGCCGAGTACAGGAACAACAACCCGTCATTTATTGCTGGGATGAAAGCTCAGAGGGAGACCTACTGTCTGCACAACGTCGGTAACTGGTACCCAAATATG
1	Pore-DAB*352	TGAAAGACATTCAGTACATCGACTCCAGCTATTATAACAAGCTGGAGCTCTTCAGGTTTGACAGCAACCTGGGCAGGTTTGTTGGATACACAGAGTACGGAGTGAAGCAGGCCGAGTACAGGAACAACAACCCTTCAATTATTGGATCAAGGAAGGCTCAGAGGGAGGCCTACTGCCTGACCAACATCGGTATCGACTACCAGGTGGCT
1	Pore-DAB*275	TGAAGGACATCGAGTTCATCAGGTCCAACTTCTACAACAAGCTGGAGCTGTTCAGGTTCAGCAGCAGTTTGGGCAGGTTTGTTGGATACACAGAGTATGGAGTGAAGCAGGCCGAGTACAGGAACAACATCCCGTCATTTATTGCTGCGATGAAGGCTCAGAGGGAGGCCTACTGTCTGAACAACATCGGTGTCTACTACCGAACCGCT
1	Pore-DAB*212	TCAAAGACATTCAGTACATCTACTCCAACTATTACAACAAGCTGGAGATCTTCAGGTTTGACAGCAACGTGGGGAAGTTTGTTGGATACACAGAGTACGGAGTGAAGCAGGCCGAGTACAGGAACAACGACCCGTCAATTATTGCATCAAGGAGAGCTCAGAAGGAGGCCTACTGTCAACACAACATCGATATCTGGTACGGGAATCCA
1	Pore-DAB*205	TCAAAGACATTCAGTACATCTACTCCAACTATTACAACAAGCTGGAGATCTTCAGGTTTGACAGCAACGTGGGGAAGTTTGTTGGATACACAGAGTACGGAGTGAAGCAGGCCGAGTACAGGAACAACGACCCGTCAATTATTGCATCAAGGAGAGCTCAGAAGGAGACCTACTGTCAACACAACATCGATATCTGGTACGGGAATCCA
2	Pore-DAB*825	TGAAGGACATTCAGTACATCTACTCCATGTATTACGACAAGCTGGAATACGCCAGGTTTGACAGCAACCTGGGTAAATATGTTGGATACACGACGTACGGAGTGAAGAACGCTGAGCGCTGGAACAAAGACACGTCAGAGATCTCTGTGAGGAAAGCTCAGAGGGAGGCCTACTGTCTGAACAACGTCGGTAACGACTACCAAAACGCT
2	Pore-DAB*806	TGAAGGACATTCAGTACATCTACTCCATGTATTACGACAAACTGGAATACGCCAGGTTTGACAGCAACCTGGGTAAATATGTTGGATACACGACGTACGGAGTGAAGAACGCTGAGCGCTGGAACAAAGACACGTCAGAGATCTCTGTGAGGAAAGCTCAGAGGGAGGCCTACTGTCTGAACAACGTCGGTAACGACTACCAAAACGCT
2	Pore-DAB*786	TGAAGGACATTGAGTTCATCTTCTCCTACTATTACAACAAGCTGGAATTCGCCAGGTTCACCAGCAGCTTGGGGAGGTTTGTTGGATACACAGAGTGGGGAGTGAAGCAGGCAAACTACTGGAACAGCCTTCCTTCAGAGATGGCTGACATGAAAGCTCAGAGGGGGACCTACTGCCAACACAACATTGGTGTTTACTACCAGAATGCT
2	Pore-DAB*769	TGAAGGACATTCAGTACGTTTACTCCATGTATTACGACAAGCTGGAATACGCCAGGTTTGACAGCAACCTGGGTAAATATGTTGGATACACGACGTACGGAGTGAAGAACGCTGAGCGCTGGAACAAAGACACGTCAGAGATCTCTGTGAGGAAAGCTCAGAGGGAGGCCTACTGTCTGAACAACGTCGGTAACGACTACCAAAACGCT
2	Pore-DAB*767	TGAAGGACATTCAGTACGTCTACTCCATGTATTACAACAAGCTGGAATACATGAGGTTTGACAGCAACGTGGGGAAGTTTGTTGGATACACGACGTATGGAGTGAAGAACGCTGAGCACTGGAACAAAGACACGTCACAGATCGCTGCGAGGAAAGCTCAGAGTGAGACCGTCTGTCTGCACAACGTCGGCATCGACTACCAGGCGGCT
2	Pore-DAB*766	TGAAGGACATTCAGTACGTCTACTCCATGTATTACAACAAGCTGGAATACATGAGGTTTGACAGCAACGTGGGGAAGTTTGTTGGATACACGACGTATGGAGTGAAGAACGCTGAACACTGGAACAAAGACACGTCACAGATCGCTGCGAGGAAAGCTCAGAGTGAGACCGTCTGTCTGCACAACGTCGGTATCGACTACCAGGCGGCT
2	Pore-DAB*763	TGAAGGACATTCAGTACATCCTGTCCTATTATTACAACAAGCTGGAATGGGCCAGGTTTGACAGCAACCTGGGTAGATATGTTGGATACACGAAGTTTGGAGTTTATAATGCAGAACAATGGAACAAAGACCCTTCAGAGATCGCTATGAGGAAAGCTCTGAGGGAGACCTACTGCCAACACAACATTGGTATCGACTACCAGGGCTTT
2	Pore-DAB*746	TGAAGGACATCCAGTACGTTTACTCTGCATTCTACAACAAGCTGGAATACGCCAGGTTTGACAGCAACCTGGGTAAATATGTTGGATACACGGAGTATGGAGTGAAGCAGGCAAACTACTGGAACAACAACCCGTCAGAGATCTCTGGGAGGAGAGCTCAGAGGGAGGCCTACTGTCTGAACCATGTTACTGCTTTCTACCCAAACATT
2	Pore-DAB*745	TGAAGGACATCCAGTACGTTTACTCTGCATTCTACAACAAGCTGGAATACGCCAGGTTTGACAGCAACCTGGGTAAATATGTTGGATACACAGAGTTTGGAGTGAAGCAGGCAAACTACTGGAACAACAACCCGTCAGAGATCTCTGGGAGGAAAGCTCAGAGGGAGGGTTACTGTCTGAACCATGTTACTGCTTTCTACCCAAACATT
2	Pore-DAB*743	TGAAGGACATCCAGTACGTCTACTCCATGTATTATGACAAGCTGGAATACGCCAGGTTTGACAGCAACCTGGGTAAATATGTTGGATACACGACGTATGGAGTGAAGAACGCTGAGCGCTGGAACAACGACCCGTCAGAGATCTCTGTGAGGAAAGCTCAGAGGGAGGCCTACTGTCTGAACAACGTCGGTAACGACTACCGAAACATT
2	Pore-DAB*712	TGAAAGACATCGAGTACGTCTACTCTGAGTTTTACAACAAGCTGGAGATCGCCAGGTTTGACAGCAACCTGGGGAAGTTTGTTGGATACACAGAGTACGGAGTGAAGCAGGCAAACTACTGGAACAACAACCCGTCAGAGATCGCTGTGATGAAGGCTCAGAGGGAGGGTTACTGCATGAACAACGTTGGTATCGACTACCAAACCGTT
2	Pore-DAB*654	TCAAAGACATCCAGTACGTCTACTCCAACTATTACAACAAGCTGGAGTTCGCCAGGTTTGACAGCAACGTGGGGAAGTTTGTTGGATACACGGCAGCAGGAGTGAGACAGGCTGAGATCTGGAACAAAGACACGTCATATATCGCTGCGAGGAAAGCTCAGAGGGAGACCTACTGCCTGAACAACATCGGTAACGACTACCAGGCGGCT
2	Pore-DAB*619	TGAAGGACATTCAGTACATCTACTCCGACTATTACAACAAGCTGGAGTTCGCCAGGTTTGACAGCAACGTGGGGAAGTTTGTTGGATACACGGCAGCAGGAGTGAGACAGGCTGAGATCTGGAACAAAGACACGTCACTGATCGCTGCGAGGAAAGCTCAGAGGGAGGTCTACTGTCTGAACAACGTCGGTAACGACTACCAAAACGCT
2	Pore-DAB*571	TGAACGACATCCAGTACATTTACTCCGACTATTACAACAAGCTGGAGTTCGCCAGGTTTGACAGCAACGTGGGGAAGTTTGTTGGATACACGGCAGCAGGAGTGAGACAGGCTGAGATCTGGAACAAAGACACGTCACTGATCGCTGCGAGGAGAGCTCAGAGGGAGGCCTACTGTCTGAACAACGTCGGTAACGACTACCAAAACGCT
2	Pore-DAB*406	TCAAAGACATTCAGTACATCTACTCCAACTATTACAACAAGCTGGAGTTCGCCAGGTTTGACAGCAACGTGGGGAAGTTTGTTGGATACACAGCAGCAGGAGTGAGACAGGCTGAGATCTGGAACAAAGACACGTCATATATCGCTGCGAGGAGAGCTCAGAGGGAGGCCTACTGCCTGAACAACATCGGTAACGACTACCAGGCGGCT
2	Pore-DAB*405	TCAAAGACATTCAGTACATCTACTCCAACTATTACAACAAGCTGGAGTTCGCCAGGTTTGACAGCAACGTGGGGAAGTTTGTTGGATACACAGCAGCAGGAGTGAGACAGGCTGAGATCTGGAACAAAGACACGTCATATATCGCTGCGAGGACGGCTCAGAGGGAGACCTACTGCCTGAACAACATCGGTAACGACTACCAGGCGGCT
2	Pore-DAB*395	TGAAGGACATCCAGTACGTCTACTCCATGTATTACGACAAGCTGGAATACGCCAGGTTTGACAGCAACGTGGGTAAATATGTTGGATACACGACGTACGGAGTGAAGAACGCTGAGCGCTGGAACAAAGACACGTCACAGATCGCTGTGAGGAAAGCTCAGAGGGAGACCTACTGTCTGAACAACGTCGGTATCGACTACCAAACCGCT
2	Pore-DAB*387	TGAAGGACATCCAGTACATCTTCTCCATGTATTACGACAAGCTGGAGGTCGCCAGGTTTGACAGCAACCTGGGTAAATATGTTGGATACACGGAGTTTGGAGTGAAGAACGCTGAGCGCTGGAACAAAGACCCGTCAGAGATCTCTGGGATGAGAGCTCAGAGGGAGACCTACTGTCTGACCAACGTCGGTATCGACTACCAAACCGTT
2	Pore-DAB*363	TGAAGGACATTCAGTACGTCTACTCCATGTATTACAACAAGCTGGAATACATGAGGTTTGACAGCAACGTGGGGAAGTTTGTTGGATACACGACGTATGGAGTGAAGAACGCTGAGCACTGGAACAAAGACACGTCACAGATCGCTGCGAGGAAAGCTCAGAGTGAGACCGTCTGTCTGCACAACGTCGGTATCGACTACCAGGCGGCT
2	Pore-DAB*336	TCAAAGACATTCAGTACGTCTTCTCCTATTATTACAACAAGCTGGAATACGCCAGGTTTGACAGCAACCTGGGCAGATTTATTGGATACACGACGTTTGGAGTGAAGAACGCTGAGCGCTGGAACAAAGACCCATCAGAGATCACTAGGAGGAAAGCTCAGAAGGAGACCTACTGTCTGAACAACGTCGGTGTCGACTACCAGGTGGCT
2	Pore-DAB*313	TCAAAGACATCCAGTACATCTTCTCCATGTATTACAACAAGCTGGAGGTCGCCAGGTTTGACAGCAACCTGGGGAAGTTTGTTGGATACACAGAGTTTGGAGTGAAGAACGCTGAGCGCTGGAACAAAGACCCGTCAGAGATCTCTGGGAGGAAAGCTCAGAGGGAGACCGTCTGCCTGCACAACGTCGGTATCGACTACCAAACCGTT
2	Pore-DAB*255	TCAAAGACATCCAGTACATCTTCTCCATGTATTACAACAAGCTGGAGGTCGCCAGGTTTGACAGCAACGTGGGTAAATATGTTGGATACACAGAGTTTGGAGTGAAGAACGCTGAGCGCTGGAACAAAGACCCGTCAGAGATCTCTGGGAGGAAAGCTCAGAGGGAGACCTACTGCCTGCACAACGTCGGTATCGACTACCAAACCGTT
2	Pore-DAB*254	TCAAAGACATCCAGTACATCTTCTCCATGTATTACAACAAGCTGGAGGTCGCCAGGTTTGACAGCAACCTGGGGAAGTTTGTTGGATACACAGAGTTTGGAGTGAAGAACGCTGAGCGCTGGAACAGCAACCCGTCAGAGATCTCTGGGATGAGAGCTCAGAGGGAGACCGTCTGCCTGCACAACGTCGGTATCGACTACCAAACCGTT
2	Pore-DAB*253	TCAAAGACATCCAGTACATCTTCTCCATGTATTACAACAAGCTGGAGGTCGCCAGGTTTGACAGCAACCTGGGGAAGTTTGTTGGATACACAGAGTTTGGAGTGAAGAACGCTGAGCGCTGGAACAGCAACCCGTCAGAGATCTCTGGGAGGAAAGCTCAGAGGGAGACCGTCTGCCTGCACAACGTCGGTATCGACTACCAAACCGTT
2	Pore-DAB*252	TCAAAGACATCCAGTACATCTTCTCCATGTATTACAACAAGCTGGAGGTCGCCAGGTTTGACAGCAACCTGGGGAAGTTTGTTGGATACACAGAGTTTGGAGTGAAGAACGCTGAGCGCTGGAACAAAGACCCGTCAGAGATCTCTGGGAGGAAAGCTCAGAGGGAGACCTACTGTCTGCACAACGTCGGTATCGACTACCAAACCGTT
3	Pore-DAB*865	TCAAAGACATCGAGTACATCTACTCTGCATTCTACAACAAGCTGGAGGTCGCCAGGTTTGACAGCAACGTGGGTAAATATGTTGGATACACAGAGTTTGGAGTGAAGCAGGCAAACTACTGGAACAACAACCCGTCAGAGATCTCTAGGAGGAGAGTTCAGAGGGAGGCCTACTGTCTGACCAACGTCGGTATCGACTACCGAACCGCT
3	Pore-DAB*852	TCAAAGACATCGAGTACATCTACTCTGCATTCTACAACAAGCTGGAGGTCGCCAGGTTTGACAGCAACGTGGGTAAATATGTTGGATACACAGAGTTTGGAGTGAAGCAGGCAAACTACTGGAACAGCAACCCGTCAGAGATCTCTAGGAGGAGAGTTCAGAGGGAGGCCTACTGTCTGACCAACGTCGGCGTCTACTACCGAACCGCT
3	Pore-DAB*838	TGAAGGACATCCAGTACATCAACTCCTATTATTACAACAAGCTGGAGACCAACAGGTTTGACAGCAACGTGGGGAAGTATGTTGGATACACGGCAGCAGGAGTGAGACAGGCTGAGATCTGGAACAAAGACACGTCAGAGATCGCTAGGAGGATGGCTCAGAGGGAGGCCTACTGTCTGACCAACGTCGGTATCGACTACCAGGTGGCT
3	Pore-DAB*813	TGAAGGACATTCAGTACATCTACTCTACATTCTACAACAAGCTGGAGGTCGCCAGGTTTGACAGCAACCTGGGTAAATATGTTGGATACACGGAGTACGGAGTGAAGCAGGCAAACTACTGGAACAGCAACCCGTCAGAGATCGCTAGGAGGAGAGCTCAGAGGGAGGCCTACTGTCTGCACAACATCGGTATCGACTACCAGGTGGCT
3	Pore-DAB*801	TCAAAGACATCCAGTACATCTACTCCAACTATTACAACAAGCTGGAGATCTTCAGATTTGACAGCAACGTGGGAAAATATGTTGGATACACGGCGTATGGAGTGAAGAACGCTGAGCGGTTCAACAGCAACCCGTCAGAGATCGCTAGGAGGAAAGCTCAGAGGGAGACCTACTGTCAACACAACATCGGCGTCTACTACCGAACCGCT
3	Pore-DAB*738	TGAAGGACATCCAGTACGTCCTCTCCTATTATTACAACAAGCTGGAGGTCACCAGGTTTGACAGCAACCTGGGCAGGTTTGTTGGATACACAGAGTTTGGAGTGAAGCAGGCCGAGTACTTCAACAACAACCCGTCAGAGATCTCTAGGAGGAAAGCTCAGAGGGAGGCCGTCTGTCTGAACAACATCGGTATCGACTACCAAACCGTT
3	Pore-DAB*737	TGAAGGACATCCAGTACGTCCTCTCCTATTATTACAACAAGCTGGAGGTCACCAGGTTTGACAGCAACCTGGGCAGGTTTGTTGGATACACAGAGTTTGGAGTGAAGCAGGCAAACTACTGGAACAGCAACCCGTCAGAGATCTCTAGGAGGAGAGCTCAGAGGGAGGCCGTCTGTCTGAACAACGTCGGTATCGACTACCAAACCGTT
3	Pore-DAB*736	TGAAGGACATCCAGTACATTAACTCCTATTATTACAACAAGCTGGAGACCAACAGGTTTGACAGCAACCTGGGTAAATATGTTGGATACACGGCAGCAGGAGTGAGACAGGCTGAGATCTGGAACAAAGACACGTCAGAGATCGCTAGGAGGATGGCTCAGAGGGAGGCCTACTGTCTGACCAACGTCGGTATCGACTACCAGGTGGCT
3	Pore-DAB*727	TGAAGGACATCCAGTACATCAACTCCTATTATTACAACAAGCTGGAGACCAACAGGTTTGACAGCAACCTGGGTAAATATGTTGGATACACGGCAGCAGGAGTGAGACAGGCTGAGATCTGGAACAAAGACACGTCAGAGATCGCTAGGAGGATGGCTCAGAGGGAGGCCTACTGTCTGACCAACGTCGGTATCGACTACCAGGTGGCT
3	Pore-DAB*726	TGAAGGACATCCAGTACATCAACTCCTATTATTACAACAAGCTGGAGACCAACAGGTTTGACAGCAACCTGGGTAAATATGTTGGATACACGGCAGCAGGAGTGAGACAGGCTGAGATCTGGAACAAAGACACGTCAGAGATCGCTAGGAGGATGGCTCAGAGGGAGACCTACTGTCTGACCAACGTCGGTATCGACTACCAGGTGGCT
3	Pore-DAB*688	TCAAAGACATTCAGTACGTCTTCTCCTATTATTACAACAAGCTGGAATACGCCAGGTTTGACAGCAACCTGGGCAGATTTATTGGATACACGACGTTTGGAGTGAAGAACGCTGAGCGCTGGAACAAAGACCCATCAGAGATCGCTAGGAGGAAAGCTCAGAAGGAGGCCTACTGTCTGAACAACGTCGGTGTCGACTACCAGGTGGCT
3	Pore-DAB*657	TCAAAGACATCCAGTACGTCTACTCTGCATTCTACAACAAGCTGGAGATCGCCAGGTTTGACAGCAACCTGGGTAAATATGTTGGATACACAGAGTTTGGAGTGAAGCAGGCAAACTACTGGAACAGCAACCCGTCAGAGATCTCTATGAGGAGAGCTCAGAGGGAGGCCTACTGTCTGACCAACGTCGGTATCGACTACCAAACCGCT
3	Pore-DAB*656	TCAAAGACATCCAGTACGTCTACTCTGAGTTTTACAACAAGCTGGAGATCGCCAGGTTTGACAGCAACCTGGGGAAGTTTGTTGGATACACGGAGTACGGAGTGAAGCAGGCAAACTACTGGAACAACAACCCGTCAGAGATCTCTAGGAGGAAAGCTCAGAGGGAGGCCGTCTGCCTGCACAACGTCGGTATCGACTACCAAACCGTT
3	Pore-DAB*655	TCAAAGACATCCAGTACGTCTACTCTGAGTTTTACAACAAGCTGGAGATCGCCAGGTTTGACAGCAACCTGGGGAAGTTTGTTGGATACACAGAGTACGGAGTGAAGCAGGCAAACTACTGGAACAACAACCCGTCAGAGATCTCTAGGAGGAAAGCTCAGAGGGAGGCCGTCTGCCTGCACAACGTCGGTATCGACTACCAAACCGTT
3	Pore-DAB*623	TGAAGGACATTCAGTACATCTACTCTACATTCTACAACAAGCTGGAGCTCGCCAGGTTTGACAGCAACCTGGGTAAATATGTTGGATACACGGAGTACGGAGTGAAGCAGGCAAACTACTGGAACAGCAACCCGTCAGAGATCGCTAGGAGGAGAGCTCAGAGGGAGGTCTACTGTCTGCACAACATCGGTATCGACTACCAGGTGGCT
3	Pore-DAB*621	TGAAGGACATTCAGTACATCTACTCTACATTCTACAACAAGCTGGAGCTCGCCAGGTTTGACAGCAACCTGGGTAAATATGTTGGATACACGGAGTACGGAGTGAAGCAGGCAAACTACTGGAACAGCAACCCGTCAGAGATCGCTAGGAGGAGAGCTCAGAGGGAGGCCTACTGTCAGTACAACATCGGTATCGACTACCAAACCGCT
3	Pore-DAB*620	TGAAGGACATTCAGTACATCTACTCTACATTCTACAACAAGCTGGAGCTCGCCAGGTTTGACAGCAACCTGGGTAAATATGTTGGATACACGGAGTACGGAGTGAAGCAGGCAAACTACTGGAACAGCAACCCGTCAGAGATCGCTAGGAGGAAGGCTCAGAGGGAGGCCTACTGTCTGCACAACATCGGTATCGACTACCAGGTGGCT
3	Pore-DAB*570	TGAACGACATCCAGTACATCTACTCCAACTATTACAACAAGCTGGAGATCTTCAGGTTTGATAGCAACCTGGGTAAATATGTTGGATACACAGAGCTGGGAGTGAAGAACGCAGAGCGCTGGAACAACGATCCTTCAGAGATCGCTAGGAGGAAGGCTCAGAGGGAGGCCTACTGTCTGAACCATGTTACTGCTTTCTACCCAAACATT
3	Pore-DAB*569	TGAACGACATCCAGTACATCTACTCCAACTATTACAACAAGCTGGAGATCTTCAGGTTTGATAGCAACCTGGGCAGATATGTTGGATACACAGAGCTGGGAGTGAAGAACGCAGAGCGCTGGAACAACGATCCTTCAGAGATCGCTAGGAGGAAGGCTCAGAGGGAGGTCTACTGTCTGAACCATGTTACTGCTTTCTACCCAAACATT
3	Pore-DAB*568	TGAACGACATCCAGTACATCTACTCCAACTATTACAACAAGCTGGAGATCTTCAGGTTTGATAGCAACCTGGGCAGATATGTTGGATACACAGAGCTGGGAGTGAAGAACGCAGAGCGCTGGAACAACGATCCTTCAGAGATCGCTAGGAGGAAGGCTCAGAGGGAGGCCTACTGTCTGAACCATGTTACTGCTTTCTACCCAAACATT
3	Pore-DAB*517	TGAAGGACATTCAGTACATCTACTCTACATTCTACAACAAGCTGGAGCTCGCCAGGTTTGACAGCAACCTGGGTAAATATGTTGGATACACGGAGTACGGAGTGAAGCAGGCAAACTACTGGAACAGCAACCCGTCAGAGATCGCTAGGAGGAGAGCTCAGAAGGAGGCCTACTGTCTGCACAACATCGGTATCGACTACCAGGTGGCT
3	Pore-DAB*444	TGAAGGACATCCAGTACATCTACTCTGCATTCTACAACAAGCTGGAATACGCCAGGTTTGACAGCAACCTGGGTAAATATGTTGGATACACAGAGTTTGGAGTGAAGCAGGCAAACTACTGGAACAGCAACCCGTCAGAGATCGCTAGGAGGAAAGCTCAGAGGGAGGGTTACTGTCTGAACCATGTTACTGCTTTCTACCCAAACATT
3	Pore-DAB*439	TGAAGGACATCCAGTACATCTACTCTGCATTCTACAACAAGCTGGAATACGCCAGGTTTGACAGCAACCTGGGTAAATATGTTGGATACACAGAGTTTGGAGTGAAGCAGGCAAACTACTGGAACAGCAACCCGTCAGAGATCGCTAGGAGGAAAGCTCAGAGGGAGGCCTACTGTCTGAACCATGTTACTGCTTTCTACCCAAACATT
3	Pore-DAB*430	TGAAGGACATTCAGTACATCTACTCTACATTCTACAACAAGCTGGAGCTCGCCAGGTTTGACAGCAACCTGGGTAAATATGTTGGATACACGGAGTACGGAGTGAAGCAGGCAAACTACTGGAACAGCAACCCGTCAGAGATCGCTAGGAGGAGAGCTCAGAGGGAGGCCTACTGTCTGCACAACATCGGTATCGACTACCAAACCGCT
3	Pore-DAB*423	TGAAGGACATCCAGTACATCAACTCCTATTATTACAACAAGCTGGAGACCAACAGGTTTGACAGCAACGTGGGGGAATATGTTGGATACACGGCAGCAGGAGTGAGACAGGCTGAGATCTGGAACAAAGACACGTCAGAGATCGCTAGGAGGATGGCTCAGAGGGAGGCCTACTGTCTGACCAACGTCGGTATCGACTACCAGGTGGCT
3	Pore-DAB*377	TCAAAGACATCCAGTACGTCTACTCTGAGTTTTACAACAAGCTGGAGATCGCCAGGTTTGACAGCAACCTGGGGAAGTTTGTTGGATACACAGAGTACGGAGTGAAGCAGGCAAACTACTGGAACAGCAACCCGTCAGAGATCTCTAGGAGGAGAGCTCAGAGGGAGGCCTACTGTCTGAACCATGTTACTGCTTTCTACCCAAACGCT
3	Pore-DAB*351	TGAAGGACATCCAGTACATCTACTCTACATTCTACAACAAGCTGGAGGTCGCCAGGTTTGACAGCAACGTGGGTAAATATGTTGGATACACAGAGTACGGAGTGAAGCAGGCAAACTACTGGAACAGCAACCCGTCAGAGATCTCTAGGAGGAAAGCTCAGAGGGAGGCCTACTGTCTGACCACCGTCGGTATCGACTACCAGGCGGCT
3	Pore-DAB*330	TCAAAGACATTCAGTACATCTACTCTACATTCTACAACAAGCTGGAGATCGCCAGGTTTGACAGCAACCTGGGTAAATATGTTGGATACACGGAGTTTGGAGTGAAGCAGGCAAACTACTGGAACAACAACCCGTCAGAGATCGCTAGGAGGAAAGCTCAGAGGGAGGCCTACTGTCTGAACCATGTTACTGCTTTCTACCCAAACGCT
3	Pore-DAB*322	TCAAAGACATCGAGTACATCTACTCTGCATTCTACAACAAGCTGGAGGTCGCCAGGTTTGACAGCAACGTGGGTAAATATGTTGGATACACAGAGTTTGGAGTGAAGCAGGCAAACTACTGGAACAGCAACCCGTCAGAGATCTCTAGGAGGAGAGTTCAGAGGGAGGCCTACTGTCTGACCAACGTCGGTATCGACTACCGAACCGCT
3	Pore-DAB*284	TCAAAGACATCCAGTACATCTACTCTGCATTCTACAACAAGCTGGAGGTCGCCAGGTTTGACAGCAACGTGGGTAAATATGTTGGATACACAGAGTTTGGAGTGAAGCAGGCAAACTACTGGAACAGCAACCCGTCAGAGATCTCTAGGAGGAGAGTTCAGAGGGAGGCCTACTGTCTGACCAACGTCGGTATCGACTACCGAACCGCT
3	Pore-DAB*250	TGAAGGACATTCAGTACATCTACTCTACATTCTACAACAAGCTGGAGCTCGCCAGGTTTGACAGCAACCTGGGTAAATATGTTGGATACACGGAGTACGGAGTGAAGCAGGCAAACTACTGGAACAGCAACCCGTCAGAGATCGCTAGGAGGAGAGCTCAGAGGGAGGCCTACTGTCTGCACAACATCGGTATCGACTACCAGGTGGCT
3	Pore-DAB*224	TGAAGGACATCCAGTACATCTACTCTACATTCTACAACAAGCTGGAGATCGCCAGGTTTGACAGCAACCTGGGTAAATATGTTGGATACACAGAGTACGGAGTGAAGCAGGCAAACTACTGGAACAACATCCCGTCAGAGATCTCTAGGAGGAAAGCTCAGAGGGAGGCCTACTGTCTGACCACCGTCGGTATCGACTACCAGGCGGCT
4	Pore-DAB*862	TGAAGGACATCCAGTACATCAGGTCCATCTGTTACAACAAGCTGGAGTTCATCAGGTTTGACAGCAACCTGGGGAAGTTTGTTGGATACACAGAGTTTGGAGTGAAGAACGCTGAGCGCTGGAACAAAGACCCGTCAGAGATCTCTGGGATGAGAGCTCAGAGGGAGACCTACTGTCTGACCAACGTCGGTATCGACTACCAAACCGTT
4	Pore-DAB*804	TGAAAGACATTCAGTACATCAGGTCCATCTGTTACAACAAGCTGGAATACATCAGGTTTGACAGCAACGTGGGTAAATATGTTGGATACACAGAGTTTGGAGTGAAGAACGCTGAGCGCTGGAACAAAGACCCGTCAGAGATCTCTGGGATGAGAGCTCAGAGGGAGACCTACTGTCAGTACAACATCGGTATCGACTACCAAACCGCT
4	Pore-DAB*779	TGAAGGACATTCAGTATGTTGAGTCCTATTGTTACGACAAGCTGGAATACGCCAGGTTTGACAGCAACGTGGGGAAGTTTGTTGGATACACGGCGTATGGAGTGAAGAACGCTGAGACCTGGAACAAAGACACGTCAGTGATCGCTGGGAGGAGAGCTCAGAGGGAGGGTTACTGTCTGTACAACATCGGTATCGACTACCGAAACGTT
4	Pore-DAB*716	TGAAAGACATTCAGTACATCAGGTCCATCTGTTACAACAAGCTGGAATACGCCAGGTTTGACAGCAACCTGGGGAAGTTTGTTGGATACACAGAGTTTGGAGTGAAGAACGCTGAGCGCTGGAACAAAGACCCGTCAGAGATCTCTGGGATGAGAGCTCAGAGGGAGACCTACTGTCTGACCAACGTCGGTATCGACTACCAAACCGTT
4	Pore-DAB*715	TGAAAGACATTCAGTACATCAGGTCCATCTGTTACAACAAGCTGGAATACATCAGGTTTGACAGCAACGTGGGTAAATATGTTGGATACACAGAGTTTGGAGTGAAGAACGCTGAGCGCTGGAACAAAGACCCGTCAGAGATCTCTGGGATGAGAGCTCAGAGGGAGACCTACTGTCAGTACAACATCGGTATCGACTACCAAACCGTT
4	Pore-DAB*708	TGAAAGACATCCAGTACATCAGGTCCATCTGTTACAACAAGCTGGAATACGCCAGGTTTGACAGCAACGTGGGGAAGTTTGTTGGATACACAGAGTTTGGAGTGAAGAACGCTGAGCGCTGGAACAAAGACCCGTCAGAGATCTCTGGGATGAGAGCTCAGAGGGAGACCTACTGTCTGACCAACGTCGGTATCGACTACCAAACCGTT
4	Pore-DAB*700	TCAAAGACATTCAGTATGTTGACTCCTATTGTTACGACAAGCTGGAATACATCAGGTTTGACAGCAACGTGGGTAAATATGTTGGATACACAGAGTTTGGAGTGAAGAACGCTGAACGCTGGAACAAAGACCCGTCAGAGATCTCTGGGATGAGAGCTCAGAGGGAGACCTACTGTCAGTACAACATCGGTATCGACTACCAAACCGCT
4	Pore-DAB*699	TCAAAGACATTCAGTATGTTGACTCCTATTGTTACGACAAGCTGGAATACATCAGGTTTGACAGCAACGTGGGTAAATATGTTGGATACACAGAGTACGGAGTGAAGAACGCTGAGCGCTGGAACAAAGACCCGTCAGAGATCTCTGGGATGAGAGCTCAGAGGGAGACCTACTGTCAGTACAACATCGGTATCGACTACCAAACCGTT
4	Pore-DAB*696	TCAAAGACATTCAGTATGTTGACTCCTATTGTTACGACAAGCTGGAATACATCAGGTTTGACAGCAACCTGGGGAAGTTTGTTGGATACACAGAGTTTGGAGTGAAGAACGCTGAGCGCTGGAACAAAGACCCGTCAGAGATCTCTGGGATGAGAGCTCAGAGGGAGACCTACTGTCAGTACAACATCGGTATCGACTACCAAACCGCT
4	Pore-DAB*668	TCAAAGACATCCAGTTCATCAGGTCCTATTGTTACAACAAGCTGGAGTTCATCAGGTTTGACAGCAACGTGGGGAAGTTTGTTGGATACACGGAGCTGGGAGTGAAGAACGCTGAGATCTGGAACAGCAACCCGTCACAGATCGCATCAGAGAGAGCTCTGAGGGAGACCTACTGTCTGAACAACGTCGGCATCGACTACCAAACCGCT
4	Pore-DAB*667	TCAAAGACATCCAGTTCATCAGGTCCTATTGTTACAACAAGCTGGAGTTCATCAGGTTTGACAGCAACGTGGGGAAGTTTGTTGGATACACAGAGCTGGGAGTGAAGAACGCTGAGATCTGGAACAGCAACCCGTCACAGATCGCATCAGAGAGAGCTCTGAGGGAGACCTACTGTCTGCACAACGTCGGCATCGACTACCAAACCGCT
4	Pore-DAB*666	TCAAAGACATCCAGTTCATCAGGTCCTATTGTTACAACAAGCTGGAGCTCATCAGGTTTGACAGCAACGTGGGGAAGTTTGTTGGATACACGGAGCTGGGAGTGAAGAACGCTGAGATCTGGAACAGCAACCCGTCACAGATCGCATCAGAGAGAGCTCAGAGGGAGACCTACTGTCTGAACAACGTCGGCATCGACTACCAAACCGCT
4	Pore-DAB*664	TCAAAGACATCCAGTTCATCAGGTCCTATTGTTACAACAAGCTGGAGCTCATCAGGTTTGACAGCAACGTGGGGAAGTTTGTTGGATACACGGAGCTGGGAGTGAAGAACGCAGAGATCTGGAACAGCAACCCGTCACAGATCGCATCAGAGAGAGCTCAGAAGGAGACCTACTGCCTGAACAACGTCGGCATCGACTACCAAACCGCT
4	Pore-DAB*659	TCAAAGACATCCAGTATGTCGAGTCCTATTGTTACAACAAGCTGGAGCTCACCAGGTTTGACAGCAACGTGGGAAAATATGTTGGATACACGGCAGCAGGAGTGAGACAGGCTGAGATCTGGAACAAAGACACGTCAGATATCGCTGCGATGAGAGCTCAGAGGGAGACCTACTGTCTGACCAACGTCGGTATCGACTACCAGGTGGCT
4	Pore-DAB*658	TCAAAGACATCCAGTATGTCGAGTCCTATTGTTACAACAAGCTGGAGCTCACCAGGTTTGACAGCAACGTGGGAAAATATGTTGGATACACGGCAGCAGGAGTGAGACAGGCTGAGATCTGGAACAAAGACACGTCAGATATCGCTGCGATGAAAGCTCAGAGGGAGACCTACTGTCTGACCAACGTCGGTATCGACTACCAGGTGGCT
4	Pore-DAB*586	TGAAGGACATCCAGTACGTCCTCTCCTATTGTTACAACAAGCTGGAGGTCACCAGGTTTGACAGCAACCTGGGCAGGTTTGTTGGATACACAGAGTTTGGAGTGAAGCAGGCCGAGTACTTCAACAACAACCCGTCAGAGATCTCTATGAGGAGAGCTCAGAGGGAGACCGTCTGTCTGAACAACGTCGGTATCGACTACCAAACCGCT
4	Pore-DAB*545	TCAAAGACATTCAGTTCATCAGGTCCTATTGTTACAACAAGCTGGAGTTCATCAGGTTTGACAGCAACGTGGGGAAGTTTGTTGGATACACGGAGCTGGGAGTGAAGAACGCTGAGATCTGGAACAGCAACCCGTCACAGATCGCATCAGAGAGAGCTCTGAGGGAGACCTACTGTCTGAACAACGTCGGCATCGACTACCAAACCGCT
4	Pore-DAB*511	TCAAAGACATTCAGTATGTTGACTCCTATTGTTACGACAAGCTGGAATACATCAGGTTTGACAGCAACGTGGGTAAATATGTTGGATACACAGAGTTTGGAGTGAAGAACGCTGAGCGCTGGAACAAAGACCCGTCAGAGATCTCTGGGATGAGAGCTCAGAGGGAGACCTACTGTCAGTACAACATCGGTATCGACTACCAAACCGTT
4	Pore-DAB*442	TCAAAGACATCCAGTTCATCAGGTCCTATTGTTACAACAAGCTGGAGTTCATCAGGTTTGACAGCAACGTGGGGAAGTTTGTTGGATACACGGAGCTGGGAGTGAAGAACGCAGAGATCTGGAACAGCAACCCGTCACAGATCGCATCAGAGAGAGCTCAGAGGGAGACCTACTGCCTGAACAACGTCGGCATCGACTACCAAACCGCT
4	Pore-DAB*441	TCAAAGACATCCAGTTCATCAGGTCCTATTGTTACAACAAGCTGGAGTTCATCAGGTTTGACAGCAACGTGGGGAAGTTTGTTGGATACACGGAGCTGGGAGTGAAGAACGCAGAGATCTGGAACAGCAACCCGTCACAGATCGCATCAGAGAAAGCTCTGAGGGAGACCTACTGCCTGCACAACGTCGGCATCGACTACCAAACCGCT
4	Pore-DAB*440	TCAAAGACATCCAGTTCATCAGGTCCTATTGTTACAACAAGCTGGAGTTCATCAGGTTTGACAGCAACGTGGGGAAGTTTGTTGGATACACGGAGCTGGGAGTGAAGAACGCAGAGATCTGGAACAGCAACCCATCACAGATCGCATCAGAGAGAGCTCTGAGGGAGACCTACTGCCTGCACAACGTCGGCATCGACTACCAAACCGCT
4	Pore-DAB*359	TGAAGGACATCCAGTACATCAGGTCCATCTGTTACGACAAGAGGGAATACGCCAGGTTTGACAGCAACCTGGGTAAATATGTTGGATACACGGAGTTTGGAGTGAAGAACGCTGAGCGCTGGAACAAAGACCCGTCAGAGATCTCTGGGATGAGAGCTCAGAGGGAGACCTACTGTCTGACCAACGTCGGTATCGACTACCAAACCGTT
4	Pore-DAB*338	TCAAAGACATTCAGTATGTTGACTCCTATTGTTATGACAAGCTGGAATACGCCAGGTTTGACAGCAACGTGGGGAAGTTTGTTGGATACACAGCGTTTGGAGTGAAGAACGCAGAACGCTGGAACAAAGACACGTCATTTATCGCTGCGCTGAAAGCTCAGACGGGGACCTACTGTCTGCACAACATCGGTATCGACTACCAAAACGCT
4	Pore-DAB*259	TGAAGGACATCCAGTACATCAGGTCCATCTGTTACGACAAGAGGGAATACGCCAGGTTTGACAGCAGCCTGGGGAAGTTTGTTGGATACACGGAGTTTGGAGTGAAGAACGCTGAGCGCTGGAACAAAGACCCGTCAGAGATCTCTGGGATGAGAGCTCAGAGGGAGACCTACTGTCTGACCAACGTCGGTATCGACTACCAAACCGTT
4	Pore-DAB*243	TGAAAGACATTCAGTATGTTGACTCCTATTGTTACGACAAGCTGGAATACATCAGGTTTGACAGCAACGTGGGTAAATATGTTGGATACACAGAGTTTGGAGTGAAGAACGCTGAGCGCTGGAACAAAGACCCGTCAGAGATCTCTGGGATGAGAGCTCAGAGGGAGACCTACTGTCTGACCAACGTCGGTATCGACTACCAAACCGCT
4	Pore-DAB*242	TGAAAGACATTCAGTACATCAGGTCCATCTGTTACAACAAGCTGGAATACATCAGGTTTGACAGCAACGTGGGTAAATATGTTGGATACACAGAGTTTGGAGTGAAGAACGCTGAGCGCTGGAACAAAGACCCGTCAGAGATCTCTGGGATGAGAGCTCAGAGGGAGACCTACTGTCTGACCAACGTCGGTATCGACTACCAAACCGCT
4	Pore-DAB*241	TGAAAGACATCCAGTACATCAGGTCCATCTGTTACAACAAGCTGGAGTTCATCAGGTTTGACAGCAACCTGGGGAAGTTTGTTGGATACACAGAGTTTGGAGTGAAGAACGCTGAGCGCTGGAACAAAGACCCGTCAGAGATCTCTGGGATGAGAGCTCAGAGGGAGACCTACTGTCTGACCAACGTCGGTATCGACTACCAAACCGTT
4	Pore-DAB*240	TGAAAGACATCCAGTACATCAGGTCCATCTGTTACAACAAGCTGGAATACGCCAGGTTTGACAGCAACCTGGGGAAGTTTGTTGGATACACAGAGTTTGGAGTGAAGAACGCTGAGCGCTGGAACAAAGACCCGTCAGAGATCTCTGGGATGAGAGCTCAGAGGGAGACCTACTGTCTGACCAACGTCGGTATCGACTACCAAACCGTT
4	Pore-DAB*239	TGAAAGACATCCAGTACATCAGGTCCATCTGTTACAACAAGCTGGAATACGCCAGGTTTGACAGCAACCTGGGGAAGTTTGTTGGATACACAGAGTTTGGAGTGAAGAACGCTGAGCGCTGGAACAAAGACCCGTCAGAGATCTCTGGGATGAGAGCTCAGAGGGAGACCTACTGTCAGTACAACATCGGTATCGACTACCAAACCGTT
4	Pore-DAB*238	TGAAAGACATCCAGTACATCAGGTCCATCTGTTACAACAAGCTGGAATACATCAGGTTTGACAGCAACGTGGGTAAATATGTTGGATACACAGAGTTTGGAGTGAAGAACGCTGAGCGCTGGAACAAAGACCCGTCAGAGATCTCTGGGATGAGAGCTCAGAGGGAGACCTACTGTCAGTACAACATCGGTATCGACTACCAAACCGTT
4	Pore-DAB*237	TCAAAGACATTCAGTATGTTGACTCCTATTGTTACGACAAGCTGGAATACATCAGGTTTGACAGCAACGTGGGTAAATATGTTGGATACACAGAGTTTGGAGTGAAGAACGCTGAGCGCTGGAACAAAGACCCGTCAGAGATCTCTGGGATGAGAGCTCAGAGGGAGACCTACTGTCTGACCAACGTCGGTATCGACTACCAAACCGTT
4	Pore-DAB*235	TCAAAGACATTCAGTATGTTGACTCCTATTGTTACGACAAGCTGGAATACATCAGGTTTGACAGCAACGTGGGTAAATATGTTGGATACACAGAGTTTGGAGTGAAGAACGCTGAGCGCTGGAACAAAGACCCGTCAGAGATCTCTGGGATGAGAGCTCAGAGGGAGGTCTACTGTCAGTACAACATCGGTATCGACTACCAAACCGTT
4	Pore-DAB*234	TCAAAGACATTCAGTATGTTGACTCCTATTGTTACGACAAGCTGGAATACATCAGGTTTGACAGCAACGTGGGTAAATATGTTGGATACACAGAGTTTGGAGTGAAGAACGCTGAGCGCTGGAACAAAGACCCGTCAGAGATCTCTGGGATGAGAGCTCAGAGGGAGACCTACTGTCTGACCAACGTCGGTATCGACTACCAAACCGCT
4	Pore-DAB*233	TCAAAGACATTCAGTATGTTGACTCCTATTGTTACGACAAGCTGGAATACATCAGGTTTGACAGCAACGTGGGTAAATATGTTGGATACACAGAGTTTGGAGTGAAGAACGCTGAGCGCTGGAACAAAGACCCGTCAGAGATCTCTGGGATGAGAGCTCAGAGGGAGACCTACTGTCAGTACAACATCGGTATCGACTACCAAACCGCT
4	Pore-DAB*232	TCAAAGACATTCAGTATGTTGACTCCTATTGTTACGACAAGCTGGAATACATCAGGTTTGACAGCAACGTGGGTAAATATGTTGGATACACAGAGTTTGGAGTGAAGAACGCTGAGCGCTGGAACAAAGACCCGTCAGAGATCTCTGGGATGAGAGCTCAGAAGGAGGCCTACTGTCAGTACAACATCGGTATCGACTACCAAACCGCT
4	Pore-DAB*230	TCAAAGACATTCAGTATGTTGACTCCTATTGTTACGACAAGCTGGAATACATCAGGTTTGACAGCAACGTGGGTAAATATGTTGGATACACAGAGTACGGAGTGAAGAACGCTGAGCGCTGGAACAAAGACCCGTCAGAGATCTCTGGGATGAGAGCTCAGAGGGAGACCTACTGTCTGACCAACGTCGGTATCGACTACCAAACCGTT
4	Pore-DAB*228	TCAAAGACATCCAGTACATCAGGTCCATCTGTTACAACAAGCTGGAATACGCCAGGTTTGACAGCAACCTGGGGAAGTTTGTTGGATACACAGAGTTTGGAGTGAAGAACGCTGAGCGCTGGAACAAAGACCCGTCAGAGATCTCTGGGATGAGAGCTCAGAGGGAGACCTACTGTCTGACCAACGTCGGTATCGACTACCAAACCGTT
4	Pore-DAB*208	TCAAAGACATCCAGTTCATCAGGTCCTATTGTTACAACAAGCTGGAGTTCATCAGGTTTGACAGCAACGTGGGGAAGTTTGTTGGATACACGGAGCTGGGAGTGAAGAACGCAGAGATCTGGAACAGCAACCCGTCACAGATCGCATCAGAGAGAGCTCTGAGGGAGACCTACTGCCTGCACAACGTCGGCATCGACTACCAAACCGCT
5	Pore-DAB*832	TGAAGGACATCCAGTACGTCTACTCCATGTATTACGACAAGCTGGAATACATCAGGTTTGACAGCAACGTGGGAAAATATGTTGGATACACGACGTACGGAGTGAAGAACGCTGAGCGGTTCAACAGCGACCCGTCACAGATCGCTGCGAGGAGAGCTCAGAGGGAGGCCTACTGTCTGACCAACGTCGGTATCGACTACCAAACCGTT
5	Pore-DAB*823	TGAAGGACATTCAGTACGTCTACTCCATGTATTACAACAAGCTGGAATACATCAGGTTTGACAGCAGCCTGGGTAAATATGTTGGATACACAGAGCTGGGAGTGAAGAACGCAGAACGGTTCAACAACGACCCGTCAATTATTGGAAGGAGGAAAGCTCAGAGGGAGGCCTACTGTCTGCACAACGTCGGTATCGACTACCAAACCGCT
5	Pore-DAB*765	TGAAGGACATTCAGTACGTCTACTCCATGTATTACAACAAGCTGGAATACATCAGGTTTGACAGCAGCCTGGGTAAATATGTTGGATACACGGAGTTTGGAGTGAAGAACGCAGAACGGTTCAACAACGACCCGTCAATTATTGGAAGGAGGAAAGCTCAGAGGGAGGGTTACTGTCTGCACAACGTCGGTATCGACTACCAAACCGCT
5	Pore-DAB*702	TCAAAGGCATCCAGTATGTCTTCTCCATGTATTACAACAAGCTGGAGTACATCAGGTTTGACAGCAACGTGGGTAAATATGTTGGATACACGACGTTTGGAGTGAAGAACGCAGAACGGTTCAACAACGACCCGTCAATTATTGGAGTGAGGAAAGCTCAGAGGGAGGCCTACTGTCTGACCACCGTTGGTATCGACTACCAGGTGGCT
5	Pore-DAB*624	TGAAGGACATTCAGTACGTCTACTCCATGTATTACAACAAGCTGGAATACATCAGGTTTGACAGCAGCCTGGGTAAATATGTTGGATACACGGAGTTTGGAGTGAAGAACGCAGAACGGTTCAACAACGACCCGTCAATTATTGGAAGGAGGAGAGCTCAGAGGGAGACCTACTGCATGAACAACATCGGTATCGACTACCGAACCGCT
5	Pore-DAB*618	TGAAGGACATTCAGTACATCTACTCCATGTATTATGACAAGCTGGAATACATCAGGTTTGACAGCAACGTGGGTAAATATGTTGGATACACGACGTATGGAGTGAAGAACGCTGAACGCTGGAACAACGATCCGTCACAGATCTCTGTGAGGAGAGCTCAGAGGGACGCCTACTGTCTGACCAACGTCGGTATCGACTACCAGGTGGCT
5	Pore-DAB*617	TGAAGGACATTCAGTACATCTACTCCATGTATTATGACAAGCTGGAATACATCAGGTTTGACAGCAACGTGGGTAAATATGTTGGATACACGACGTATGGAGTGAAGAACGCTGAACGCTGGAACAACGATCCGTCACAGATCTCTGTGAGGAGAGCTCAGAGGGACGCCTACTGTCTGACCAACGTCGGTATCGACTACCAAAACGCT
5	Pore-DAB*595	TGAAGGACATCCAGTTCATCAGGTCCATGTATTACAACAAGCTGGAATTCATCAGGTTTGACAGCAACCTGGGTAAATATGTTGGATACACGGAGCTGGGAGTGATGAACGCTGAGCGGTTCAACAAAGATACGTCACTGATCGCTGCGATGAAAGCTCAGAGGGAGGGTTACTGTCTGAACAACGTCGGTGTCGACTACCCAAACGCT
5	Pore-DAB*589	TGAAGGACATCCAGTACGTCTACTCCATGTATTACGACAAGCTGGAATACATCAGGTTTGACAGCAACGTGGGGAAATATGTTGGATACACGACGTACGGAGTGAAGAACGCTGAGCGGTTCAACAAAGACCCGTCACAGATCGCTGCGAGGAGAGCTCAGAGGGAGGCCTACTGTCTGAACAACGTCGGTATCGACTACCAAACCGTT
5	Pore-DAB*561	TGAAAGACATCCAGTACGTCCTCTCCTATTATTACAACAAGCTGGAGGTCACCAGGTTTGACAGCAACCTGGGCAGGTTTGTTGGATACACAGAGTTTGGAGTGAAGCAGGCCGAGTACTTCAACAACAACCCGTCAGAGATCTCTATGAGGAGAGCTCAGAGGGAGGCCGTCTGTCTGAACAACGTCGGTATCGACTACCAAACCGCT
5	Pore-DAB*543	TCAAAGACATTCAGTATGTTGACTCCTATTGTTACGACAAGCTGGAATACATCAGGTTTGACAGCAACGTGGGTAAATATGTTGGATACACAGAGTACGGAGTGAAGAACGCTGAACGGTTCAACAAAGACACGTCACTGATCGCTAGGAGGAGAGCTCAGAAGGAGGCCTACTGTCAGTACAACATCGGTATCGACTACCAAACCGCT
5	Pore-DAB*383	TGAAGGACATCCAGTACGTCTACTCCATGTATTACGACAAGCTGGAATACATCAGGTTTGACAGCAACGTGGGGAAATATGTTGGATACACGACGTACGGAGTGAAGAACGCTGAGCGGTTCAACAAAGACCCGTCAATTATTGGAGTGAGGAGAGCTCAGAGGGAGGCCTACTGTCTGAACAACGTCGGTATCGACTACCAAACCGTT
5	Pore-DAB*380	TGAAGGACATCCAGTACGTCTACTCCATGTATTACGACAAGCTGGAATACATCAGGTTTGACAGCAACGTGGGAAAATATGTTGGATACACGACGTACGGAGTGAAGAACGCTGAACGGTTCAACAAAGACCCGTCAATTATTGGAGTGAGGAGAGCTCAGAGGGAGGCCTACTGTCTGAACAACGTCGGTATCGACTACCAAACCGTT
5	Pore-DAB*365	TGAAGGACATTCAGTACGTCTACTCCATGTATTACGACAAGCTGGAGTACATCAGGTTTGACAGCAACGTGGGTAAATATGTTGGATACACGACGTTTGGAGTGAAGAACGCAGAACGGTTCAACAACAACCCGTCAATTATTGGAGCAAGGAAAGCTCAGAGGGAGGCCTACTGCCTGCACAACGTCGGTATCGACTACCAAACCGCT
5	Pore-DAB*362	TGAAGGACATTCAGTACGTCTACTCCATGTATTACAACAAGCTGGAATACATCAGGTTTGACAGCAGCCTGGGTAAATATGTTGGATACACGGAGTTTGGAGTGAAGAACGCAGAACGGTTCAACAACGACCCGTCAATTATTGGAAGGAGGAAAGCTCAGAGGGAGGCCTACTGTCTGCACAACGTCGGTATCGACTACCAAACCGCT
5	Pore-DAB*361	TGAAGGACATTCAGTACGTCTACTCCATGTATTACAACAAGCTGGAATACATCAGGTTTGACAGCAACGTGGGGAAGTTTGTTGGATACACGACGTATGGAGTGAAGAACGCTGAGCACTGGAACAAAGACACGTCACAGATCGCTGCGAGGAAAGCTCAGAGTGAGACCGTCTGTCTGCACAACGTCGGTATCGACTACCAGGCGGCT
5	Pore-DAB*291	TGAAGGACATCCAGTACGTCTACTCCATGTATTACGACAAGCTGGAATACATCAGGTTTGACAGCAACGTGGGGAAATATGTTGGATACACGACGTACGGAGTGAAGAACGCTGAACGGTTCAACAAAGACCCGTCACAGATCGCTGCGAGGAGAGCTCAGAGGGAGGCCTACTGTCTGCACAACGTCGGTATCGACTACCAAACCGTT
5	Pore-DAB*283	TGAAGGACATCCAGTACGTCTACTCCATGTATTACGACAAGCTGGAATACATCAGGTTTGACAGCAACGTGGGGAAATATGTTGGATACACGACGTACGGAGTGAAGAACGCTGAACGGTTCAACAAAGACCCGTCAATTATTGGAGTGAGGAGAGCTCAGAGGGAGGCCTACTGTCTGAACAACGTCGGTATCGACTACCAAACCGTT
5	Pore-DAB*281	TGAAGGACATCCAGTACATCTTCTCCATGTATTACGACAAGCTGGAATACATCAGGTTTGACAGCAACGTGGGGAAATATGTTGGATACACGACGTACGGAGTGAAGAACGCTGAACGGTTCAACAAAGACCCGTCACAGATCGCTGCGAGGAGAGCTCAGAGGGAGGCCTACTGTCTGAACAACGTCGGTATCGACTACCAAACCGTT
5	Pore-DAB*278	TGAAGGACATCCAGTACGTCTACTCCATGTATTACGACAAGCTGGAATACATCAGGTTTGACAGCAACGTGGGGAAATATGTTGGATACACGACGTACGGAGTGAAGAACGCTGAACGGTTCAACAGCGACCCGTCACAGATCGCTGCGAGGAGAGCTCAGAGGGAGGCCTACTGTCTGAACAACGTCGGTATCGACTACCAAACCGTT
5	Pore-DAB*236	TCAAAGGCATTCAGTACGTCTACTCCATGTATTACAACAAGCTGGAATACATCAGGTTTGACAGCAACCTGGGTAAATATGTTGGATACACGACGTTTGGAGTGAAGAACGCTGAACGGTTCAACAGCAACCCATCAGAGATCGCTGGGAGGAAAGCTCAGAGGGAGGCCTACTGTCTGAACAACGTCGGTATCGACTACCAGGTGGCT
6	Pore-DAB*874	TGAAGGACATCGAGTACATCAGGTCATATTGTTACAACAAGCTGGAGCTCACCAGGTTTGACAGCAACGTGGGGAAGTATGTTGGATACACGGCAGCAGGAGTGAGACAGGCTGAGATCTGGAACAAAGACACGTCACAGATCGCTGCGATGAGAGCTCAGAGGGAGGCCTACTGCATGAACAACATCGGTGTCTACTACCGAACCGCT
6	Pore-DAB*873	TGAAGGACATTCAGTACATCAGGTCCTATTGTTACGACAAGCTGGAATACGCCAGGTTTGACAGCAACGTGGGGAAGTATGTTGGATACACGGCGTTTGGAGTGAAGAACGCTGAGCGCTGGAACAGCAACCCGTCACAGATCGCTGCGATGAGAGCTCAGAGGGAGGCCTACTGCATGAACAACATCGGTGTCTACTACCGAACCGCT
6	Pore-DAB*842	TGAAAGACATTGAGTACATCAGGTCCTATTGTTACAACAAGCTGGAGGTCACCAGGTTTGACAGCAACGTGGGCAGATTTATTGGATACACGGAGTTTGGAGTGAAGCAGGCCGAGTACTTCAACAACAACCCGTCATATATCGCATCAGAGAGAGCTCAGAGGGAGGCCTACTGTCTGCACAACGTCGGTATCGACTACCGAAACGTT
6	Pore-DAB*828	TGAAGGACATCGAGTTCATCAGGTCCTACTATTACAACAAGCTGGAGATCACCAGGTTCAGCAGCAGTTTGGGGAGATTTGTTGGATACACAGAGTTTGGAGTGAAGCAGGCAAACTACTTCAACAGTAACCCTTCACAGATCGCTGGGCTGAAGGCTGAGAAGGAGAGATACTGCCAGCCCAACATTGATATCGACTACCAAACCGCT
6	Pore-DAB*826	TGAAGGACATCGAGTTCATCGACTCCTATTATTACAACAAGCTGGAGGTCACCAGGTTTGACAGCAACCTGGGTAAATATGTTGGATACACGGAGTTTGGAGTGAAGCAGGCCGACTACTGGAACAGCAACCCGTCAATTATTGGAGCGATGATGGCTCAGAGGGAGGCCTACTGCCTGAACAACGTCGGTATCGACTACCGAACTGCT
6	Pore-DAB*822	TGAAGGACATTCAGTTCATCGACTCCTATTATTACAACAAGCTGGAGACCAACAGGTTTGACAGCAACGTGGGGAAGTTTGTTGGATACACGGCAGCAGGAGTGAGACAGGCTGAGATCTGGAACAAAGACACGTCACTGATCGCATCAGAGGCGGCTCAGAGGGAGGCCTACTGCATGAACAACGTCGGTATCGACTACCAGGTGGCT
6	Pore-DAB*805	TGAAGGACATCGAGTTCATCGACTCCTATTATTACAACAAACTGGAGGTCACCAGGTTTGACAGCAACCTGGGTAAATATGTTGGATACACGGAGTTTGGAGTGAAGCAGGCCGACTACTGGAACAACAACCCGTCAATTATTGGAGCGATGATGGCTCAGAGGGAGGCCTACTGCCTGAACAACGTCGGTATCGACTACCGAACTGCT
6	Pore-DAB*783	TGAAGGACATTCAGTTCATCGACTCCTATTATTACAACAAGCTGGAGGTCACCAGGTTTGACAGCAACGTGGGCAGATATGTTGGATACACAGAGTTTGGAGTGAAGCAGGCCGAGTACTTCAACAGCAACCCGTCAATTATCGCATCAGAGAAAGCTCAGAAGGAGGCCTACTGTCTGAACAACGTCGGTATCGACTACCGAACTGCT
6	Pore-DAB*782	TGAAGGACATTCAGTTCATCGACTCCTATTATTACAACAAGCTGGAGACCAACAGGTTTGACAGCAACGTGGGGAAGTTTGTTGGATACACAGCAGCAGGAGTGAGACAGGCTGAGATCTGGAACAAAGATCCGTCACTGATCGCATCAGAGGCGGCTCAGAGGGAGGCCGTCTGTCTGAACAACGTCGGTATCGACTACCAGGTGGCT
6	Pore-DAB*781	TGAAGGACATTCAGTTCATCAGGTCCTATTATTACAACAAGCTGGAGACCAACAGGTTTGACAGCAACGTGGGGAAGTTTGTTGGATACACAGCAGCAGGAGTGAGACAGGCTGAGATCTGGAACAGCGATCCTTCACTGATCGCATCAGAGATGGCTCAGAGGGAGGCCTACTGCATGAACAACATTGGTATCTACTACCAAAACGTT
6	Pore-DAB*775	TGAAGGACATTCAGTATGTTGACTCCTACTATTACAACAAGCTGGAGACCAACAGGTTTGACAGCAACGTGGGGAAGTTTGTTGGATACACGGCAGCAGGAGTGAGACAGGCTGAGATCTGGAACAAAGACACGTCACTGATCGCTGCGCTGACGGCTCAGAGGGAGGCCTACTGTCTGAACAACGTCGGTAACGACTACCGAAACATT
6	Pore-DAB*774	TGAAGGACATTCAGTATGTTGACTCCTACTATTACAACAAGCTGGAGACCAACAGGTTTGACAGCAACCTGGGGAAGTTTGTTGGATACACGGCAGCAGGAGTGAGACAGGCTGAGATCTGGAACAAAGACACGTCACTGATCGCTGCGCTGACGGCTCAGAGGGAGGCCTACTGTCTGAACAACGTCGGTAACGACTACCGAAACATT
6	Pore-DAB*759	TGAAGGACATTCAGTACATCAAGTCCTATTATTACAACAAGCTGGAGACCAACAGGTTTGACAGCAACGTGGGGAAGTTTGTTGGATACACAGCAGCAGGAGTGAGACAGGCTGAGATCTGGAACAAAGACACGTCAGATATCGCTGCGATGAGAGCTCAGAGGGAGGCCTACTGTCTGCACAACATCGGTATCGACTACCAAACCGTT
6	Pore-DAB*757	TGAAGGACATTCAGCTCATCAACTCCTATTATTACAACAAGCTGGAGTTCACCAGGTTTGACAGCAACGTGGGCAGATATGTTGGATACACGGAGTTTGGAGTGAAGCAGGCCGAGTACTTCAACAGCAACCCGTCACTGATCGCTGGGATGAAAGCTCAGAAGGAGACCTACTGCCTGAACAACGTCGGTATCGACTACCGAACCGCT
6	Pore-DAB*756	TGAAGGACATCGAGTTCATCGACTCCTATTATTACAACAAGCTGGAGGTCACCAGGTTTGACAGCAACCTGGGTAAATATGTTGGATACACGGAGTTTGGAGTGAAGCAGGCCGACTACTGGAACAACAACCCGTCAATTATTGGAGCGATGATGGCTCAGAGGGAGGCCTACTGCCTGAACAACGTCGGTATCGACTACCGAACTGCT
6	Pore-DAB*720	TGAAAGACATTGAGTACATCAGGTCCTATTGTTACAACAAGCTGGAGGTCACCAGGTTTGACAGCAACGTGGGCAGATTTATTGGATACACGGAGTTTGGAGTGAAGCAGGCCGAGTACTTCAACAACAACCCGTCATATATCGCATCAGAGGCGGCTCAGAGGGAGGCCTACTGTCTGAACAACGTCGGTATCGACTACCGAAACGTT
6	Pore-DAB*719	TGAAAGACATTGAGTACATCAGGTCCTATTGTTACAACAAGCTGGAGGTCACCAGGTTTGACAGCAACGTGGGCAGATTTATTGGATACACGGAGTTTGGAGTGAAGCAGGCCGAGTACTTCAACAACAACCCGTCATATATCGCATCAGAGGCGGCTCAGAGGGAGACCTACTGTCTGAACAACGTCGGTAACGACTACCGAAACGTT
6	Pore-DAB*711	TGAAAGACATCCAGTACGTCTTCTCCTATTATTACAACAAGCTGGAGGTCGCCAGGTTTGACAGCAGCCTGGGTAAATATGTTGGATACACAGAGTTTGGAGTGAAGCAGGCCGAGTACTTCAACAGCAACCCGTCACTGATCGCTGGGAGGAAAGCTCAGAAGGAGACCTACTGCCTGAACAACGTCGGTATCGACTACCGAACCGCT
6	Pore-DAB*710	TGAAAGACATCCAGTACGTCGACTCCTATTATTACAACAAGCTGGAGATCGCCAGGTTTGACAGCAACCTGGGTAAATATGTTGGATACACAGAGTTTGGAGTGAAGCAGGCAAACTACTGGAACAGCAACCCGTCACTGATTGCATCAAAGAAAGCTCAGAGGGAGACTGTCTGTCTGAACAACGTCGGTATCGACTACCAGGTGGCT
6	Pore-DAB*681	TCAAAGACATTCAGTACATCGACTCCTATTGTTACAACAAGCTGGAGATCAACAGGTTTGACAGCAACCTGGGTAAATATGTTGGATACACAGCAGCAGGAGTGAGACAGGCTGAGATCTGGAACAAAGACACGTCACAGATCGCTGCGCTGAACGCTCAGAGGGAGACCTACTGTCAGTACAACATCGGTGTCTACTACCGAAACGCT
6	Pore-DAB*678	TCAAAGACATTCAGCTCATCGACTCCTATTATTACAACAAGCTGGAGTTCCTGAGGTTTGACAGCAACGTGGGGAAGTATGTTGGATACACGGAGCTGGGAGTGAAGAACGCTGAACGCTGGAACAACAACCCGTCACTGATCGCATCAGAGAGAGCTCAGAGGGAGGCCGTCTGTCTGAACAACGTCGGTATCGACTACCGAACCGCT
6	Pore-DAB*677	TCAAAGACATTCAGCTCATCGACTCCTATTATTACAACAAGCTGGAGTTCCTGAGGTTTGACAGCAACGTGGGGAAGTATGTTGGATACACGGAGCTGGGAGTGAAGAACGCTGAACGCTGGAACAACAACCCGTCACAGATCGCATCAGAGAGAGCTCAGAGGGAGGCCGTCTGTCTGAACAACGTCGGTATCGACTACCGAACCGCT
6	Pore-DAB*628	TGAAGGACATTCAGTTCATCGACTCCTATTATTACAACAAGCTGGAGACCAACAGGTTTGACAGCAACGTGGGGAAGTTTGTTGGATACACGGCAGCAGGAGTGAGACAGGCTGAGATCTGGAACAAAGACACGTCACTGATCGCATCAGAGGCGGCTCAGAGGGAGGTCTACTGCATGAACAACGTCGGTATCGACTACCAGGTGGCT
6	Pore-DAB*627	TGAAGGACATTCAGTTCATCGACTCCTATTATTACAACAAGCTGGAGACCAACAGGTTTGACAGCAACGTGGGGAAGTTTGTTGGATACACGGCAGCAGGAGTGAGACAGGCTGAGATCTGGAACAAAGACACGTCACTGATCGCATCAGAGGCGGCTCAGAGGGAGGTCTACTGCATGAACAACATCGGTATCGACTACCAGGTGGCT
6	Pore-DAB*626	TGAAGGACATTCAGTATGTTGACTCCTACTATTACAACAAGCTGGAGACCAACAGGTTTGACAGCAACCTGGGGAAGTTTGTTGGATACACGGCAGCAGGAGTGAGACAGGCTGAGATCTGGAACAAAGACACGTCACTGATCGCTGCGCTGACGGCTCAGAGGGAGACCTACTGTCTGAACAACGTCGGTAACGACTACCGAAACATT
6	Pore-DAB*609	TGAAGGACATTCAGTACATCAAGTCCTATTATTACAACAAGCTGGAGACCAACAGGTTTGACAGCAACGTGGGGAAATATGTTGGATATACGGCAGCAGGAGTGAGACAGGCTGAGATCTGGAACAAAGACACGTCAGATATCGCTGCGATGAAAGCTCAGAAGGAGACCTACTGTCTGCACAACATCGGTATCGACTACCAAACCGTT
6	Pore-DAB*599	TGAAGGACATCCAGTTCATCGACTCCTATTATTACAACAAGCTGGAGATCAACAGGTTTGACAGCAACGTGGGGAAGTTTGTTGGATACACGGCAGCAGGAGTGAGACAGGCTGAGATCTGGAACAAAGATCCGTCACTGATCGCATCAGAGGCGGCTCAGAGGGAGGCCGTCTGTCTGAACAACGTTGGTATCGACTACCAGGTGGCT
6	Pore-DAB*580	TGAAGGACATCCAGTACATCGACTCCTATTATTACAACAAGCTGGAGGTCACCAGGTTTGACAGCAACGTGGGGAAGTTTGTTGGATACACGGAGTTTGGAGTGAAGCAGGCCGAGTACTTCAACAGCGACACGTCATATATCGCATCAGAGGCGGCTCAGAAGGAGGCCGTCTGTCTGAACAACGTCGGTAACGACTACCAAAACGCT
6	Pore-DAB*573	TGAAGGACATCCAGTACATCAGGTCCATCTGTTACGACAAGCTGGAATACGCCAGGTTTGACAGCAACCTGGGTAAATATGTTGGATACACGGCGTTTGGAGTGAAGAACGCTGAGCGCTGGAACAAAGACACGTCACTGATCGCTGCGATGAAAGCCCAGAAGGAGGCCTACTGTCTGAACAACATCGGTGTCTACTACCGAACCGCT
6	Pore-DAB*567	TGAAAGACATTGAGTACATCAGGTCCTATTGTTACAACAAGCTGGAGGTCACCAGGTTTGACAGCAACGTGGGCAGATTTATTGGATACACGGAGTTTGGAGTGAAGCAGGCCGAGTACTTCAACAACAACCCGTCATATATCGCATCAGAGAGAGCTCAGAGGGAGGCCTACTGTCTGAACAACGTCGGTATCGACTACCGAAACGTT
6	Pore-DAB*526	TCAAAGACATTCAGTACATCGACTCCTATTGTTACAACAAGCTGGAGATCAACAGGTTTGACAGCAACCTGGGTAAATATGTTGGATACACGGCAGCAGGAGTGAGACAGGCTGAGATCTGGAACAAAGACACGTCACAGATCGCTGCGCTGAACGCTCAGAGGGAGACCTACTGTCAGTACAACATCGGTGTCTACTACCGAAACGCT
6	Pore-DAB*515	TGAAGGACATTCAGTACATCAAGTCCTATTATTACAACAAGCTGGAGACCAACAGGTTTGACAGCAACGTGGGGAAGTATGTTGGATACACAGCAGCAGGAGTGAGACAGGCTGAGATCTGGAACAAAGACACGTCAGATATCGCTGCGATGAGAGCTCAGAGGGAGACCTACTGTCTGCACAACATCGGTATCGACTACCAAACCGTT
6	Pore-DAB*427	TGAAGGACATTCAGTACATCAGGTCCTATTGTTACGACAAGCTGGAATACGCCAGGTTTGACAGCAACGTGGGGAAGTATGTTGGATACACGACGTTTGGAGTGAAGAACGCTGAGCGCTGGAACAGCAACCCGTCACAGATCGCTGCGATGAGAGCTCAGAGGGAGGCCTACTGCATGAACAACATCGGTGTCTACTACCGAACCGCT
6	Pore-DAB*422	TGAAAGACATTGAGTACATCAGGTCCTATTGTTACAACAAGCTGGAGGTCACCAGGTTTGACAGCAACGTGGGCAGATTTATTGGATACACGGAGTTTGGAGTGAAGCAGGCCGAGTACTTCAACAACAACCCGTCATATATCGCATCAGAGAGAGCTCAGAGGGAGGCCTACTGTCTGCACAACGTCGGTAACGACTACCGAAACGTT
6	Pore-DAB*421	TGAAAGACATTGAGTACATCAGGTCCTATTGTTACAACAAGCTGGAGGTCACCAGGTTTGACAGCAACGTGGGCAGATTTATTGGATACACGGAGTTTGGAGTGAAGCAGGCCGAGTACTTCAACAACAACCCGTCATATATCGCATCAGAGAGAGCTCAGAGGGAGGCCTACTGTCTGAACAACGTCGGTAACGACTACCGAAACGTT
6	Pore-DAB*412	TCAAAGACATTCAGTTCATCGACTCCTATTATTACAACAAGCTGGAGACCAACAGGTTTGACAGCAACGTGGGGAAGTTTGTTGGATACACGGCAGCAGGAGTGAGACAGGCTGAGATCTGGAACAAAGACACGTCACTGATCGCTGCGCTGAACGCTCAGAGGGAGGCCTACTGTCTGTACAACATCGGTGTCTACTACCGAACCGCT
6	Pore-DAB*411	TCAAAGACATTCAGTTCATCGACTCCTATTATTACAACAAGCTGGAGACCAACAGGTTTGACAGCAACGTGGGGAAGTTTGTTGGATACACGGCAGCAGGAGTGAGACAGGCTGAGATCTGGAACAAAGACACGTCACTGATCGCTGCGCTGAACGCTCAGAGGGAGGCCTACTGCATGAACAACATCGGTGTCTACTACCGAACCGCT
6	Pore-DAB*369	TGAAGGACATTCAGTATGTTGACTCCTACTATTACAACAAGCTGGAGACCAACAGGTTTGACAGCAACGTGGGGAAGTTTGTTGGATACACGGCAGCAGGAGTGAGACAGGCTGAGATCTGGAACAAAGACACGTCACTGATCGCATCAGAGGCGGCTCAGAGGGAGGCCTACTGTCTGACCACCGTCGGTATCGACTACCAGGTGGCT
6	Pore-DAB*339	TCAAAGACATTCAGTTCATCGACTCCTATTATTACAACAAGCTGGAGACCAACAGGTTTGACAGCAACGTGGGGAAGTTTGTTGGATACACGGCAGCAGGAGTGAGACAGGCTGAGATCTGGAACAAAGACACGTCACTGATCGCTGCGCTGAACGCTCAGAGGGAGGCCTACTGTCTGAACAACATCGGTGTCTACTACCGAACCGCT
6	Pore-DAB*274	TCAAGGACATTCAGTACATCAACTCCTATTATTACAACAAGCTGGAGACCAACAGGTTTGACAGCAACGTGGGTAAATATGTTGGATACACAGCAGCAGGAGTGAGACAGGCTGAGATCTGGAACAAAGACACGTCACTGATCGCTATGAGGAAAGCTCAGAGGGAGGCCTACTGTCTGAACAACGTCGGTATCGACTACCAGGTGGCT
6	Pore-DAB*257	TCAAGGACATCCAGTACATCAGGTCCTATTATTACAACAAGCTGGAGACCAACAGGTTTGACAGCAACGTGGGTAAATATGTTGGATACACGGCAGCAGGAGTGAGACAGGCTGAGATCTGGAACAAAGACACGTCACTGATCGCATCAGAGGCGGCTCAGAAGGAGGCCTACTGCCTGAACAACGTCGGTATCGACTACCAGGTGGCT
6	Pore-DAB*227	TGAAGGACATTCAGTACATCGAGTCCTATTATTACAACAAGCTGGAGCTCAACAGGTTTGACAGCAACGTGGGAAAATATGTTGGATACACGGCAGCAGGAGTGAGACAGGCTGAGATCTGGAACAAAGACACGTCAATTATCGCTGGGAGGAAAGCTCAGAGGGAGGCCTACTGTCTGAACAACGTCGGTATCGACTACCAAACCGCT
6	Pore-DAB*213	TCAAAGACATTCAGCTCATCGACTCCTATTATTACAACAAGCTGGAGTTCCTGAGGTTTGACAGCAACGTGGGTAAATATGTTGGATACACGGAGCTGGGAGTGAAGAACGCTGAACGCTGGAACAACAACCCGTCACTGATCGCATCAGAGAGAGCTCAGAGGGAGACCGTCTGTCTGAACAACGTCGGTATCGACTACCGAACCGCT
6	Pore-DAB*209	TGAAGGACATTCAGTACATCAAGTCCTATTATTACAACAAGCTGGAGACCAACAGGTTTGACAGCAACGTGGGGAAGTATGTTGGATACACAGCAGCAGGAGTGAGACAGGCTGAGATCTGGAACAAAGACACGTCAGATATCGCTGCGATGAGAGCTCAGAGGGAGGCCTACTGTCTGCACAACATCGGTATCGACTACCAAACCGTT
7	Pore-DAB*843	TCAAAGACATTCAGTTCATCGACTCCTATTATTACAACAAGCTGGAGTTCCTGAGGTTTGACAGCAACGTGGGTAAATATGTTGGATACACAGAGCTGGGAGTGAAGAACGCTGAGCGGTTCAACAAAGACACGTCAGAGATCGCTGCGAGGAAAGCTCAGAGGGAGACCTACTGTCTGAACAACGTCGGTGTCGACTACCAAACCGTT
7	Pore-DAB*840	TGAAGGACATCCAGTACAGCAGGTCCATCTATTACAACAAGCTGGAGGTCATCAGGTTTGACAGCAACGTGGGGAAGTTTGTTGGATACACAGAGCTGGGAGTGAAGAACGCTGAGCGGCTCAACAAAGATACGTCACAGATCGCTGGGATGAAAGCTCAGAGGGAGGCCTACTGTCTGACCAACGTTGGTATCGACTACCAGGTGGCT
7	Pore-DAB*839	TGAAGGACATCCAGTACAGCAGGTCCTTCTATTACAACAAGCTGGAGTTCATCAGGTTTGACAGCAGCCTGGGGAAGTTTGTTGGATACACGGAGCTGGGAGTGAAGAACGCTGAGCGGCTCAACAAAGACACGTCACAGATCGCTGCGATGAACGCTCAGAGGGAGGCCTACTGTCTGAACAACGTCGGTAACGACTACCAAAACATT
7	Pore-DAB*830	TGAAGGACATCCAGTATGTTGACTCCTATTGTTACGACAAGCTGGAATACGCCAGGTTTGACAGCAACGTGGGGAAGTTTGTTGGATACACGACGTATGGAGTGAAGAACGCTGAACGGCTCAACAAAGACACGTCATTTATCGCTGCGATGAGAGCTCAGAGGGAGACCTACTGCATGAACAACATCGGTATCGACTACCGAACCGCT
7	Pore-DAB*761	TGAAGGACATTCAGTACATCAGGTCCTTCTATTACAACAAGCTGGAGTTCATCAGGTTTGACAGCAACGTGGGGAAGTTTGTTGGATACACGGAGCTGGGAGTGAAGAACGCTGAACGGCTCAACAAAGACACGTCACAGATCGCTGGGATGAAAGCTCAGAGGGAGGCCTACTGTCTGACCAACGTTGGTATCGACTACCAGGTGGCT
7	Pore-DAB*676	TCAAAGACATTCAGCTCATCGACTCCTATTATTACAACAAGCTGGAGTTCCTGAGGTTTGACAGCAACCTGGGTAAATATGTTGGATACACGGAGCTGGGAGTGAAGAACGCTGAGCGGGCCAACAGCAACCCGTCAGAGATCGCTGCGAGGAGAGCTCAGAGGGGGACCTACTGTCTGAACAACGTCGGTATCGACTACCAAACCGTT
7	Pore-DAB*670	TCAAAGACATCCAGTTCATCGACTCCTATTATTACAACAAGCTGGAGTTCATCAGGTTTGACAGCAACCTGGGTAAATATGTTGGATACACGGAGCTGGGAGTGAAGAACGCTGAGCGGGCCAACAGCAACCCGTCAGAGATCGCTGCGAGGAAAGCTCAGAGGGAGACCTACTGTCTGAACAACGTCGGTATCGACTACCAAACCGTT
7	Pore-DAB*593	TGAAGGACATCCAGTTCAGCAGGTCCTATTATTACAACAAGCTGGAGTTCCTGAGGTTTGACAGCAACCTGGGCAGGTATGTTGGATACACGGAGCTGGGAGTGAAGAACGCTGAACGGCTCAACAAAGACACGTCACGGATCGCTGCGATGAACGCTCAGAGGGAGGCCTACTGTCTGACCAACGTCGGTATCGACTACCGAACCGTT
7	Pore-DAB*592	TGAAGGACATCCAGTTCAGCAGGTCCTATTATTACAACAAGCTGGAGTTCCTGAGGTTTGACAGCAACCTGGGCAGGTATGTTGGATACACGGAGCTGGGAGTGAAGAACGCTGAACGGCTCAACAAAGACACGTCACGGATCGCTGCGATGAACGCTCAGAGGGAGGCCTACTGTCTGACCAACGTCGGTATCGACTACCAAACCGTT
7	Pore-DAB*590	TGAAGGACATCCAGTACGTCTACTCCATGTATTACGACAAGCTGGAATACATCAGGTTTGACAGCAACGTGGGGAAATATGTTGGATACACGGAGCTGGGAGTGAAGAACGCTGAGCGGCTCAACAAAGACCCGTCACAGATCGCTGCGAGGAGAGCTCAGAGGGAGACCTACTGTCTGAACAACGTCGGTATCGACTACCAAACCGTT
7	Pore-DAB*584	TGAAGGACATCCAGTACATCTACTCCATGTATTACGACAAGCTGGAATACATCAGGTTTGACAGCAACGTGGGAAAATATGTTGGATACACGACGTACGGAGTGAAGAACGCTGAGCGGCTCAACAGCGACCCGTCACAGATCGCTGCGAGGAGAGCTCAGAGGGAGACCTACTGTCTGAACAACGTCGGTATCGACTACCAAACCGTT
7	Pore-DAB*556	TCAAAGACATTCAGTTCATCGACTCCTATTGTTACAACAAGCTGGAGTTCCTGAGGTTTGACAGCAGCCTGGGTAAATATGTTGGATACACAGAGCTGGGAGTGAAGAACGCTGAGCGGTTCAACAAAGACACGTCAGAGATCGCTGCGAGGAAAGCTCAGAGGGAGACCTACTGTCTGAACAACGTCGGTGTCGACTACCAAACCGTT
7	Pore-DAB*553	TCAAAGACATTCAGTTCATCGACTCCTATTATTACAACAAGCTGGAGTTCCTGAGGTTTGACAGCAGCCTGGGTAAATATGTTGGATACACAGAGCTGGGAGTGAAGAACGCTGAGCGGTTCAACAAAGACACGTCAGAGATCGCTGCGAGGAAAGCTCAGAGGGAGACCTACTGTCTGAACAACGTCGGTGTCGACTACCAAACCGTT
7	Pore-DAB*552	TCAAAGACATTCAGTTCATCGACTCCTATTATTACAACAAGCTGGAGTTCCTGAGGTTTGACAGCAGCCTGGGTAAATATGTTGGATACACAGAGCTGGGAGTGAAGAACGCTGAGCGGTTCAACAAAGACACGTCAGAGATCGCTGCGAGGAAAGCTCAGAGGGAGACCTACTGTCTGAACAACGTCGGTATCGACTACCAAACCGTT
7	Pore-DAB*551	TCAAAGACATTCAGTTCATCGACTCCTATTATTACAACAAGCTGGAGTTCCTGAGGTTTGACAGCAGCCTGGGTAAATATGTTGGATACACAGAGCTGGGAGTGAAGAACGCTGAGCGGCTCAACAAAGACACGTCAGAGATCGCTGCGAGGAAAGCTCAGAGGGAGGCCTACTGTCTGAACAACGTCGGTATCGACTACCAAACCGTT
7	Pore-DAB*550	TCAAAGACATTCAGTTCATCGACTCCTATTATTACAACAAGCTGGAGTTCCTGAGGTTTGACAGCAGCCTGGGTAAATATGTTGGATACACAGAGCTGGGAGTGAAGAACGCTGAGCGGCTCAACAAAGACACGTCAGAGATCGCTGCGAGGAAAGCTCAGAGGGAGACCTACTGTCTGAACAACGTCGGTGTCGACTACCAAACCGTT
7	Pore-DAB*549	TCAAAGACATTCAGTTCATCGACTCCTATTATTACAACAAGCTGGAGTTCCTGAGGTTTGACAGCAGCCTGGGTAAATATGTTGGATACACAGAGCTGGGAGTGAAGAACGCTGAGCGGCTCAACAAAGACACGTCAGAGATCGCTGCGAGGAAAGCTCAGAGGGAGACCTACTGTCTGAACAACGTCGGTATCGACTACCAAACCGTT
7	Pore-DAB*548	TCAAAGACATTCAGTTCATCGACTCCTATTATTACAACAAGCTGGAGTTCCTGAGGTTTGACAGCAACGTGGGTAAATATGTTGGATACACAGAGCTGGGAGTGAAGAACGCTGAGCGGCTCAACAAAGACACGTCAGAGATCGCTGCGAGGAAAGCTCAGAGGGAGACCTACTGTCTGAACAACGTCGGTGTCGACTACCAAACCGTT
7	Pore-DAB*547	TCAAAGACATTCAGTTCATCGACTCCTATTATTACAACAAGCTGGAGTTCCTGAGGTTTGACAGCAACGTGGGTAAATATGTTGGATACACAGAGCTGGGAGTGAAGAACGCTGAGCGGCTCAACAAAGACACGTCAGAGATCGCTGCGAGGAAAGCTCAGAGGGAGACCTACTGTCTGAACAACGTCGGTATCGACTACCAAACCGTT
7	Pore-DAB*546	TCAAAGACATTCAGTTCATCGACTCCTATTATTACAACAAGCTGGAGTTCCTGAGGTTTGACAGCAACCTGGGTAAATATGTTGGATACACAGAGCTGGGAGTGAAGAACGCTGAGCGGCTCAACAAAGACACGTCAGAGATCGCTGCGAGGAAAGCTCAGAGGGAGACCTACTGTCTGAACAACGTCGGTGTCGACTACCAAACCGTT
7	Pore-DAB*437	TGAAGGACATCCAGTTCAGCAGGTCCTATTATTACAACAAGCTGGAGTTCCTGAGGTTTGACAGCAACCTGGGCAGGTATGTTGGATACACGGAGCTGGGAGTGAAGAACGCTGAACGGCTCAACAAAGACACGTCACGGATCGCTGCGATGAAAGCTCAGAGGGAGGCCTACTGTCTGAACAACGTCGGTATCGACTACCAAACCGTT
7	Pore-DAB*414	TCAAAGACATTCAGTTCATCGACTCCTATTATTACAACAAGCTGGAGTTCCTGAGGTTTGACAGCAACCTGGGTAAATATGTTGGATACACGGAGCTGGGAGTGAAGAACGCTGAGCGGGCCAACAGCAACCCGTCAGAGATCGCTGGGCTGAAAGCTCAGAGGGAGGCCTACTGTCTGAACAACGTCGGTGTCGACTACCAAACCGCT
7	Pore-DAB*413	TCAAAGACATTCAGTTCATCGACTCCTATTATTACAACAAGCTGGAGTTCCTGAGGTTTGACAGCAACCTGGGTAAATATGTTGGATACACGGAGCTGGGAGTGAAGAACGCTGAGCGGGCCAACAGCAACCCATCAGAGATCGCTGGGCTGAAAGCTCAGAGGGAGACCTACTGTCTGAACAACGTCGGTGTCGACTACCAAACCGCT
7	Pore-DAB*334	TCAAAGACATTCAGTACATCTTCTCCATGTATTATGACAAGCTGGAATACATCAGGTTTGACAGCAGCCTGGGTAAATATGTTGGATACACGACGTATGGAGTGATGAACGCTGAGCGGCTCAACAACAACCCGTCAGAGATCTCTGTGAGGAAAGCTCAGAGGGACACCTACTGCCTGAACAACGTCGGTAACGACTACCAAAACATT
7	Pore-DAB*309	TGAAGGACATCCAGTACGTCTTCTCCATGTATTACGACAAGCTGGAATACATCAGGTTTGACAGCAACGTGGGTAAATATGTTGGATACACGACGTACGGAGTGAAGAACGCTGAGCGGCTCAACAGCGACCCGTCACAGATCGCTGCGAGGAGAGCTCAGAGGGAGGCCTACTGTCTGCACAACGTCGGTATCGACTACCAAACCGTT
7	Pore-DAB*307	TGAAGGACATCCAGTACGTCTACTCCATGTATTACGACAAGCTGGAATACATCAGGTTTGACAGCAACGTGGGGAAATATGTTGGATACACGACGTACGGAGTGAAGAACGCTGAACGGCTCAACAGCGACCCGTCACAGATCGCTGCGAGGAGAGCTCAGAGGGAGGCCTACTGTCTGAACAACGTCGGTATCGACTACCAAACCGTT
7	Pore-DAB*306	TGAAGGACATCCAGTACGTCTACTCCATGTATTACGACAAGCTGGAATACATCAGGTTTGACAGCAACGTGGGGAAATATGTTGGATACACGACGTACGGAGTGAAGAACGCTGAGCGGCTCAACAGCGACCCGTCACAGATCGCTGCGAGGAGAGCTCAGAGGGAGGCCTACTGTCTGAACAACGTCGGTATCGACTACCAAACCGTT
7	Pore-DAB*305	TGAAGGACATCCAGTACATCTTCTCCATGTATTACGACAAGCTGGAATACATCAGGTTTGACAGCAACGTGGGGAAATATGTTGGATACACGACGTTTGGAGTGAAGAACGCTGAGCGGCTCAACAGCGACCCGTCACAGATCGCTGCGAGGAGAGCTCAGAGGGAGGCCTACTGTCTGAACAACGTCGGTATCGACTACCAAACCGTT
7	Pore-DAB*304	TGAAGGACATCCAGTACGTCTACTCCATGTATTACGACAAGCTGGAATACATCAGGTTTGACAGCAACGTGGGGAAATATGTTGGATACACGACGTACGGAGTGAAGAACGCTGAGCGGCTCAACAGCGACCCGTCACAGATCGCTGCGAGGAGAGCTCAGAGGGAGGCCTACTGTCTGCACAACGTCGGTATCGACTACCAAACCGTT
7	Pore-DAB*300	TGAAGGACATCCAGTACATCTTCTCCATGTATTACGACAAGCTGGAATACATCAGGTTTGACAGCAACGTGGGGAAATATGTTGGATACACGACGTACGGAGTGAAGAACGCTGAGCGGCTCAACAGCGACCCGTCACAGATCGCTGCGAGGAGAGCTCAGAGGGAGGCCTACTGTCTGAACAACGTCGGTATCGACTACCAAACCGTT
7	Pore-DAB*298	TGAAGGACATCCAGTACATCTTCTCCATGTATTACGACAAGCTGGAATACATCAGGTTTGACAGCAACGTGGGAAAATATGTTGGATACACGACGTACGGAGTGAAGAACGCTGAGCGGCTCAACAGCGACCCGTCACAGATCGCTGCGAGGAGAGCTCAGAGGGAGGCCTACTGTCTGAACAACGTCGGTATCGACTACCAAACCGTT
7	Pore-DAB*294	TGAAGGACATCCAGTACATCTACTCCATGTATTACGACAAGCTGGAATACATCAGGTTTGACAGCAACGTGGGGAAATATGTTGGATACACGACGTACGGAGTGAAGAACGCTGAGCGGCTCAACAGCGACCCGTCACAGATCGCTGCGAGGAGAGCTCAGAGGGAGGCCTACTGTCTGAACAACGTCGGTATCGACTACCAAACCGTT
7	Pore-DAB*290	TGAAGGACATCCAGTACGTCTACTCCATGTATTACGACAAGCTGGAATACATCAGGTTTGACAGCAACCTGGGGAAATATGTTGGATACACGACGTACGGAGTGAAGAACGCTGAGCGGCTCAACAGCGACCCGTCACAGATCGCTGCGAGGAGAGCTCAGAGGGAGGCCTACTGTCTGAACAACGTCGGTATCGACTACCAAACCGTT
7	Pore-DAB*131	TCAAAGACATTCAGTTCATCGACTCCTATTATTACAACAAGCTGGAGTTCCTGAGGTTTGACAGCAACCTGGGTAAATATGTTGGATACACGGAGCTGGGAGTGAAGAACGCTGAGCGGGCCAACAGCAACCCGTCAGAGATCGCTGGGCTGAAAGCTCAGAGGGAGACCTACTGTCTGAACAACGTCGGTGTCGACTACCAAACCGTT
7	Pore-DAB*107	TCAAAGACATTCAGTTCATCGACTCCTATTATTACAACAAGCTGGAGTTCCTGAGGTTTGACAGCAACCTGGGTAAATATGTTGGATACACGGAGCTGGGAGTGAAGAACGCTGAGCGGGCCAACAGCAACCCGTCAGAGATCGCTGGGCTGAAAGCTCAGAGGGAGACCTACTGTCTGAACAACGTCGGTGTCGACTACCAAACCGCT
8	Pore-DAB*841	TGAACGACATCCAGTACATTTACTCCGACTATTACAACAAGCTGGAGTTCGCCAGGTTTGACAGCAACGTGGGGAAGTTTGTTGGATACACAGCAGCAGGAGTGAGACAGGCTGAGATCTGGAACAAAGATCCGTCACTGATCGCATCAGAGGCGGCTCAGAGGGAGGCCTACTGTCTGACCAACGTCGGTATCGACTACCAGGTGGCT
8	Pore-DAB*827	TGAAGGACATCGAGTTCATCAGGTCTAACTATTACAACAAGCTGGAGATCGCCAGGTTCACCAGCAGCCTGGGGAGGTTTGTTGGATACACAGAGTTTGGAGTGAAGCAGGCTGAGTACTGGAACAACATCCCGTCATATATCGCTGCGCTGAACGCTCAGAAGGGGACCGTCTGTCTGACCAACGTCGGTATCGACTACCAAACCGTT
8	Pore-DAB*802	TCAAAGACATCGAGTTCATCAGATCCAACTATTACAACAAGCTGGAGATCGCCAGGTTTGACAGCAACCTGGGTAAATATGTTGGATACACAGAGTTTGGAGTGAAGCAGGCAAACTACTGGAACAACGATCCTTCACTGATCGCTGCGCTGAACGCTCAGAGGGAGGCCGTCTGTCTGAACAACGTCGGTATCGACTACCAAACCGTT
8	Pore-DAB*754	TGAAGGACATCGAGTTCATCAGATCCAACTATTACAACAAGCTGGAGATCGCCAGGTTCACCAGCAGCCTGGGGAAGTTTGTTGGATACACAGAGTTTGGAGTGAAGCAGGCAAACTACTGGAACAGCATCCCGTCATATATCGCATCGATGAAAGCTCAGAAGGAGGCCGTCTGTCTGAACAACGTCGGTATCGACTACCAAACTGCT
8	Pore-DAB*735	TGAAGGACATCCAGTACATCTACTCCAACTATTACAACAAGCTGGAATACGCCAGGTTTGACAGCAACGTGGGGAAGTTTGTTGGATACACAGCAGCAGGAGTGAGACAGGCTGAGATCTGGAACAAAGACACGTCATATATCGCATCGATGAACGCTCAGAAGGAGACCTACTGTCTGACCAACGTCGGTATCGACTACCAAACCGCT
8	Pore-DAB*703	TCAACGACATCCAGTACATCAGGTCCAGCTTCTACAACAAGGAGGAGATCTTGAGGTTCAGCAGCAGTTTGGGTAAATATGTTGGATACACAGAGTTTGGAGTGAAACAGGCTGAATACTTCAACAGCAACCCGTCAATTATCGGATCAATGAAAGCTCAGAAGGAGGCCGCCTGCCTGCACAACGTTGGTATCGACTACCGAACCAAA
8	Pore-DAB*652	TCAAAGACATCCAGTACATCTACTCCAACTATTACAACAAGCTGGAATACGCCAGGTTTGACAGCAACGTGGGGAAGTTTGTTGGATACACAGCAGCAGGAGTGAGACAGGCTGAGATCTGGAACAAAGACACGTCATATATCGCATCGATGAAGGCTCAGAAGGAGACCTACTGTCTGAACAACGTCGGTATCGACTACCAAACCGCT
8	Pore-DAB*651	TCAAAGACATCCAGTACATCTACTCCAACTATTACAACAAGCTGGAATACGCCAGGTTTGACAGCAACGTGGGGAAGTTTGTTGGATACACAGCAGCAGGAGTGAGACAGGCTGAGATCTGGAACAAAGACACGTCATATATCGCATCGATGAAGGCTCAGAAGGAGACCTACTGTCTGAACAACATCGGTGTCTACTACCAAACCGCT
8	Pore-DAB*650	TCAAAGACATCCAGTACATCTACTCCAACTATTACAACAAGCTGGAATACGCCAGGTTTGACAGCAACGTGGGGAAGTTTGTTGGATACACAGCAGCAGGAGTGAGACAGGCTGAGATCTGGAACAAAGACACGTCATATATCGCATCGATGAACGCTCAGAAGGAGACCTACTGTCTGAACAACGTCGGTATCGACTACCAAACCGCT
8	Pore-DAB*649	TCAAAGACATCCAGTACATCTACTCCAACTATTACAACAAGCTGGAATACGCCAGGTTTGACAGCAACGTGGGGAAGTTTGTTGGATACACAGCAGCAGGAGTGAGACAGGCTGAGATCTGGAACAAAGACACGTCATATATCGCATCGATGAACGCTCAGAAGGAGACCTACTGCCTGAACAACGTCGGTATCGACTACCAAACCGCT
8	Pore-DAB*603	TGAAGGACATCGAGTTCATCAGATCCAACTATTACAACAAGCTGGAGATCGCCAGGTTCACCAGCAGCCTGGGGAAGTTTGTTGGATACACAGAGTTTGGAGTGAAGCAGGCAAACTACTGGAACAGCGACACGTCATATATCGCATCGATGAAGGCTCAGAAGGAGGCCTACTGTCTGACCACCGTCGGTATCGACTACCAGGTGGCT
8	Pore-DAB*602	TGAAGGACATCGAGTACATCAGGTCCAACTATTACAACAAGCTGGAGATCGCCAGGTTTGACAGCAGCCTGGGGAGGTTTGTTGGATACACAGAGTTTGGAGTGAAGCAGGCAAACTACTGGAACAAAGACACGTCATTTATCGCTGCGCTGAACGCTCAGAGGGAGGCCGTCTGTCTGACCACCGTCGGTATCGACTACCAAACCGCT
8	Pore-DAB*597	TGAAGGACATCCAGTTCATCAGGTCTGCATTCTACAACAAGCTGGAGGTCGCCAGGTTTGACAGCAACCTGGGCAGATATGTTGGATACACAGAGTTTGGAGTGAAGCAGGCAAACTACTGGAACAGCGACACGTCATATATCTCTGGGCTGAGAGCTCAGAGGGAGGCCTACTGTCTGAACCATGTTACTGCTTTCTACCGAAACGCT
8	Pore-DAB*562	TGAAAGACATCCAGTTCATCAGGTCCAACTATTACAACAAGCTGGAGATCGCCAGGTTTGACAGCAACGTGGGGAGGTTTGTTGGATATACAGAGTTTGGAGTGAAGCAGGCAAACTACTGGAACAGCAACCCTTCATTTATCTCTGGGCTGAAAGCTCAGAGGGAGACCTACTGTCTGAACCATGTTACTGCTTTCTACCCAAACGCT
8	Pore-DAB*558	TCAAGGACATCCAGTTCATCTACTCTGACTATTACAACAAGCTGGAGGTTGCCAGGTTTGACAGCAACGTGGGGAAGTTTGTTGGATACACGGCAGCAGGAGTGAAGAACGCTGAGATCTGGAACAAAGACACGTCACAGATCTCTGCGCTGAGAGCTCAGAGGGAGGCCTACTGCCTGTACAACGTTGGTGTCTACTACCGAACCGCT
8	Pore-DAB*467	TGAAAGACATCCAGTTCATCAGGTCCAACTATTACAACAAGCTGGAGATCGCCAGGTTTGACAGCAACGTGGGGAAGTTTGTTGGATACACAGAGTTTGGAGTGAAGCAGGCAAACTACTGGAACAGCAACCCTTCATTTATCTCTGGGCTGAAAGCTCAGAGGGAGGCCTACTGTCTGAACCATGTTACTGCTTTCTACCCAAACGCT
8	Pore-DAB*438	TGAAGGACATCCAGTTCATCAGATCCAACTATTACAACAAGCTGGAGGTCGCCAGGTTCACCAGCAACCTGGGCAGGTTTGTTGGATACACAGAGTTTGGAGTGAAGCAGGCAAACTACTGGAACAGCGACACGTCATATATCGCATCGATGAAGGCTCAGAAGGAGGCCTACTGTCTGACCACCGTCGGTATCGACTACCAGGTGGCT
8	Pore-DAB*400	TCAAGGACATCCAGTTCATCTACTCTGACTATTACAACAAGCTGGAGGTCGCCAGGTTTGACAGCAACGTGGGGAAGTTTGTTGGATACACGGCAGCAGGAGTGAAGAACGCTGAGATCTGGAACAAAGACACGTCAGATATCGCTGCGATGAGAGCTCAGAGGGAGACCTACTGCATGAACAACATCGGTATCGACTACCGAACCGCT
8	Pore-DAB*396	TGAAGGACATCCAGTTCATCAGATCCAACTATTACAACAAGCTGGAGATCGCCAGGTTTGACAGCAACCTCGGTAAATATGTTGGATACACAGAGTTTGGAGTGAAGCAGGCAAACTACTGGAACAGCGACACGTCATATATCGCTGGGCTGAAAGCTCAGAGGGAGGCCTACTGTCTGAACAACGTCGGTATCGACTACCAAACCGCT
8	Pore-DAB*386	TGAAGGACATCCAGTTCATCAGGTCCAACTATTACAACAAGCTGGAGGTTGCCAGGTTTGACAGCAACCTGGGGAAGTTTGTTGGATACACAGAGTTTGGAGTGAAGCAGGCAAACTACTGGAACAACATCCCGTCATATATCGCATCGATGAAAGCTCAGAGGGAGGCCGTCTGTCTGCACAACGTTGATATCAACTACCAAACCGCT
8	Pore-DAB*382	TGAAGGACATCGAGTTCATCAGATCCAACTATTACAACAAGCTGGAGATCGCCAGGTTCACCAGCAGCCTGGGGAAGTTTGTTGGATACACAGAGTTTGGAGTGAAGCAGGCAAACTACTGGAACAGCGACACGTCATATATCGCATCAGAGGCGGCTCAGAAGGAGGCCTACTGTCTGACCACCGTCGGTATCGACTACCAGGTGGCT
8	Pore-DAB*379	TGAAGGACATCCAGTTCATCAGATCCAACTATTACAACAAGCTGGAGATCGCCAGGTTTGACAGCAACCTCGGTAAATATGTTGGATACACAGAGTTTGGAGTGAAGCAGGCAAACTACTGGAACAGCAACCCGTCATATATCGCTGGGCTGAAAGCTCAGAGGGAGGCCTACTGTCTGAACAACGTCGGTATCGACTACCAAACCGCT
8	Pore-DAB*301	TCAAGGACATTCAGTTCATCAGGTCTGCATTCTACAACAAGCTGGAGTTCGCCAGGTTTGACAGCAACCTGGGCAGGTTTGTTGGATACACGGAGTACGGAGTGAAGCAGGCAAACTACTGGAACAAAGACACGTCATATATCGCTGCGCTGAACGCTCAGAGGGAGGCCGTCTGTCTGAACAACGTCGGTATCGACTACCGAACCGCT
8	Pore-DAB*296	TCAAAGACATCCAGTACGTCTTCTCCAACTATTACAACAAGCTGGAGATCGCCAGGTTTGACAGCAACGTGGGTAGATATGTTGGATACACAGAGTACGGAGTGAAGCAGGCAAACTACTGGAACAACAACCCGTCAATTATTGGATCAAGGAAAGCTCAGAGGGAGGCCTACTGTCTGACCACCGTCGGTATCGACTACCAGGCGGCT
8	Pore-DAB*295	TGAAGGACATCGAGTTCATCAGATCCAACTATTACAACAAGCTGGAGATCGCCAGGTTCACCAGCAGCCTGGGGAAGTTTGTTGGATACACAGAGTTAGGAGTGAAGCAGGCAAACTACTGGAACAACAACCCGTCATATATTGCATCGATGAAAGCTCAGAGGGAGGCCTACTGTCTGACCACCGTCGGTATCGACTACCAGGTGGCT
8	Pore-DAB*289	TGAAGGACATCCAGTTCATCAGATCCAACTATTACAACAAGCTGGAGATCGCCAGGTTTGACAGCAACCTCGGTAAATATGTTGGATACACAGAGTTTGGAGTGAAGCAGGCAAACTACTGGAACAGCGACACGTCATATATCGCTGGGCTGAAAGCTCAGAGGGAGACCTACTGTCTGAACAACGTCGGTATCGACTACCAAACCGCT
8	Pore-DAB*279	TGAAGGACATCGAGTTCATCAGATCCAACTATTACAACAAGCTGGAGATCGCCAGGTTCACCAGCAGCCTGGGGAAGTTTGTTGGATACACAGAGTTTGGAGTGAAGCAGGCAAACTACTGGAACAACAACCCGTCATATATTGCATCGATGAAAGCTCAGAGGGAGGCCTACTGTCTGACCACCGTCGGTATCGACTACCAGGTGGCT
8	Pore-DAB*258	TGAAAGACATCCAGTTCATCAGGTCCAACTATTACAACAAGCTGGAGATCGCCAGGTTCACCAGCAGCCTGGGGAAGTTTGTTGGATACACAGAGTTTGGAGTGAAGCAGGCAAACTACTGGAACAGCAACCCTTCATTTATCTCTGGGCTGAAAGCTCAGAGGGAGGCCTACTGTCTGACCAACGTCGGTATCGACTACCAAACCGCT
8	Pore-DAB*218	TGAAAGACATCCAGTTCATCAGGTCCAACTATTACAACAAGCTGGAGGTCGCCAGGTTTGACAGCAACGTGGGGAAGTTTGTTGGATACACAGAGTTTGGAGTGAAGCAGGCAAACTACTGGAACAGCAACCCTTCATTTATCTCTGGGCTGAAAGCTCAGAGGGAGGCCTACTGTCTGAACCATGTTACTGCTTTCTACCCAAACGCT
8	Pore-DAB*217	TCAAGGACATCGAGTTCATCAGGTCTGCATTCTACAACAAGCTGGAGTTCGCCAGGTTTGACAGCAACCTGGGCAGGTTTGTTGGATACACGGAGTACGGAGTGAAGCAGGCAAACTACTGGAACAAAGACACGTCATATATCGCTGCGCTGAACGCTCAGAGGGAGGCCGTCTGTCTGAACAACGTCGGTATCGACTACCGAACCGCT
8	Pore-DAB*120	TGAAGGACATCGAGTTCATCAGGTCCAACTATTACAACAAGCTGGAGCTGTACAGGTTCAGCAGCAGTTTGGGCAGGTTTGTTGGATACACAGAGTACGGAGTGAAGCAGGCCGAGTACTTCAACAGCGACCCGTCAATTATTGGAGCAATGAAAGCTCAGAGGGAGGCCTACTGTCTGAACAACGTCGGTATCGACTACCAGGTGGCT
8	Pore-DAB*106	TGAAGGACATCGAGTTCATCAGGTCCAACTATTACAACAAGCTGGAGCTGTACAGGTTCAGCAGCAGTTTGGGCAGGTTTGTTGGATACACAGAGTACGGAGTGAAGCAGGCCGAGTACTTCAACAGCGACCCGTCAATTATTGGAGCAATGAAAGCTCAGAGGGAGACCTACTGTCTGAACAACGTCGGTATCGACTACCAGGTGGCT
9	Pore-DAB*821	TGACAGACATCCAGTTCATCAGCTCCTACATTTACAACAAGATAGAGTATATCAGGTTTGACAGCAACCTGGGGAAGTTTGTTGGATACACGGAGTTTGGAGTGAAGAATGCTGAACGGTGGAACAGAGATCCTTCATATATAGCATTGATGAGAGCTCAGAAGGAGACCTACTGCCAGCACAACATTGGTGTCGAGTACCAGAATGTT
9	Pore-DAB*820	TGACAGACATCCAGTTCATCAGCTCCTACATTTACAACAAGATAGAGTATCTCAGGTTTGACAGCAACCTGGGGAAGTTTGTTGGATACACGGAGTTTGGAGTGAAGAATGCTGAACGGTGGAACAGGGATCCTTCATATATAGCATCGATGAGAGCTCAGAAGGAGACCTACTGCCTGAACCACGTTAGTATAGACTATCAGAATGTT
9	Pore-DAB*819	TGACAGACATCCAGTTCATCAGCTCCTACATTTACAACAAGATAGAGTGGGCCAGGTTTGACAGCAACCTGGGGAAGTTTGTTGGATACACGGAGTTTGGAGTGAAGAATGCTGAACGGTGGAACAGAGATCCTTCATATATAGCATCGATGAGAGCTCAGAAGGAGACCTACTGCCTGAACCACGTTAGTATAGACTACCAGAATGTT
9	Pore-DAB*818	TGACAGACATCCAGTTCATCAGCTCCTACATTTACAACAAGATAGAGTGGGCCAGGTTTGACAGCAACCTGGGGAAGTTTGTTGGATACACGGAGTTTGGAGTGAAGAATGCTGAACGGTGGAACAGAGATCCTTCATATATAGCATTGATGAGAGCTCAGAAGGAGACCTACTGCCAGCACAACATTGGTGTCGAGTACCAGAATGTT
9	Pore-DAB*817	TGACAGACATCCAGTTCATCAGCTCCTACATTTACAACAAGATAGAGTGGGCCAGGTTTGACAGCAACCTGGGGAAGTTTGTTGGATACACGGAGTTTGGAGTGAAGACTGCTGAACGGTGGAACAGAGATCCTTCATATATAGCATTGACGAGAGCTCAGAAGGAGACCTACTGCCAGCACAACATTGGTGTCGAGTACCAGAATGTT
9	Pore-DAB*800	TGAGAGACATCCAGTTCATCAGCTCCTCCATTTACAACAAGATGGAGTATCTCAGGTTCGACAGCAACCTGGGGAAATATGTTGGATACACAGAGTATGGAGTGAAGAATGCTGAACGATGGAACCAAGATCCTTCAATAATAGCATCGATGAGAGCTCAGAAGGAGGCCTACTGCCAGCGCAACATTGGTGTCGAGTACGAGAAAGTT
9	Pore-DAB*799	TGAGAGACATCCAGTTCATCAGCTCCTCCATTTACAACAAGATGGAGTATCTCAGGTTCGACAGCAACCTGGGGAAATATGTTGGATACACAGAGTATGGAGTGAAGAATGCTGAACGATGGAACCAAGATCCTTCAATAATAGCATCGATGAGAGCTCAGAAGGAAAACTACTGCCAGCGCAACATTGGTGTCGAGTACGAGAAAGTT
9	Pore-DAB*798	TGAGAGACATCCAGTTCATCAGCTCCTCCATTTACAACAAGATGGAGTATCTCAGGTTCGACAGCAACCTGGGAAAATATGTTGGATACACAGAGTATGGAGTGAAGAATGCTGAACGATGGAACCAAGATCCTTCAATAATAGCATCGATGAGAGCTCAGAAGGAAAACTACTGCCAGCGCAACATTGGTGTCGAGTACGAGAAAGTT
9	Pore-DAB*797	TGACAGACATCCAGTTCATCAGCTCCTACATTTACAACAAGATAGAGTGGGCCAGGTTTGACAGCAACCTGGGGATGTTTGTTGGATACACGGAGTTTGGAGTGAAGACTGCTGAACGGTGGAACAGGGATCCTTCATATATAGCATCGATGAGAGCTCAGAAGGAGACCTACTGCCAATACAACATTGGTGTCGAGTACCAGAATGTT
9	Pore-DAB*796	TGACAGACATCCAGTTCATCAGCTCCTACATTTACAACAAGATAGAGTGGGCCAGGTTTGACAGCAACCTGGGGAAGTTTGTTGGATACACGGAGTTTGGAGTGAAGACTGCTGAACGGTGGAACAGGGATCCTTCATATATAGCATCGATGAGAGCTCAGAAGGAGACCTACTGCCAATACAACATTGGTGTCGAGTACCAGAATGTT
9	Pore-DAB*795	TGACAGACATCCAGTTCATCAGCTCCTACATTTACAACAAGATAGAGTGGGCCAGGTTTGACAGCAACCTGGGGAAGTTTGTTGGATACACGGAGTTTGGAGTGAAGACTGCTGAACGGTGGAACAGAGATCCTTCATATATAGCATTGATGAGAGCTCAGAAGGAGACCTACTGCCAATACAACATTGGTGTCGAGTACCAGAATGTT
9	Pore-DAB*794	TGACAGACATCCAGTTCATCAGCTCCTACATTTACAACAAGATAGAGTGGGCCAGGTTTGACAGCAACCTGGGGAAGTTTGTTGGATACACGGAGTTTGGAGTGAAGAATGCTGAACGGTGGAACAGGGATCCTTCATATATAGCATCGATGAGAGCTCAGAAGGAGACCTACTGCCAATACAACATTGGTGTCGAGTACCAGAATGTT
9	Pore-DAB*793	TGACAGACATCCAGTTCATCAGCTCCTACATTTACAACAAGATAGAGTGGGCCAGGTTTGACAGCAACCTGGGGAAGTTTGTTGGATACACGGAGTTTGGAGTGAAGAATGCTGAACGGTGGAACAGGGATCCTTCATATATAGCATCAATGAGAGCTCAGAAGGAGACCTACTGCCAATACAACATTGGTGTCGAGTACCAGAATGTT
9	Pore-DAB*792	TGACAGACATCCAGTTCATCAGCTCCTACATTTACAACAAGATAGAGTATCTGAGGTTTGACAGCAACCTGGGGATGTTTGTTGGATACACGGAGTTTGGAGTGAAGACTGCTGAACGGTGGAACAGAGATCCTTCATCTATAGCATCGATGAGAGCTCAGAAGGAGACCTACTGCCTGAACCACGTTAGTATAGACTACCAGAATGTT
9	Pore-DAB*791	TGACAGACATCCAGTTCATCAGCTCCTACATTTACAACAAGATAGAGTATCTGAGGTTTGACAGCAACCTGGGGATGTTTGTTGGATACACGGAGTTTGGAGTGAAGACTGCTGAACGGTGGAACAGAGATCCTTCATATATAGCATCGATGAGAGCTCAGAAGGAGACCTACTGCCTGAACCACGTTAGTATAGACTACCAGAATGTT
9	Pore-DAB*790	TGACAGACATCCAGTTCATCAGCTCCTACATTTACAACAAGATAGAGTATCTGAGGTTTGACAGCAACCTGGGGATGTTTGTTGGATACACGGAGTTTGGAGTGAAGACTGCTGAACGATGGAACAGAGATCCTTCATCTATAGCATCGATGAGAGCTCAGAAGGAGACCTACTGCCAATACAACATTGGTGTCGAGTACCAGAATGTT
9	Pore-DAB*789	TGACAGACATCCAGTTCATCAGCTCCTACATTTACAACAAGATAGAGTATCTGAGGTTTGACAGCAACCTGGGGAAGTTTGTTGGATACACGGAGTTTGGAGTGAAGACTGCTGAACGGTGGAACAGAGATCCTTCATATATAGCATCGATGAGAGCTCAGAAGGAGACCTACTGCCTGAACCACGTTAGTATAGACTACCAGAATGTT
9	Pore-DAB*788	TGACAGACATCCAGTTCATCAGCTCCTACATTTACAACAAGATAGAGTATCTCAGGTTTGACAGCAACCTGGGGAAGTTTGTTGGATACACGGAGTTTGGAGTGAAGACTGCTGAACGGTGGAACAGAGATCCTTCATATATAGCATCGATGAGAGCTCAGAAGGAGACCTACTGCCTGAACCACGTTAGTATAGACTACCAGAATGTT
9	Pore-DAB*787	TGACAGACATCCAGTTCATCAGCTCCTACATTTACAACAAGATAGAGTATCTCAGGTTTGACAGCAACCTGGGGAAGTTTGTTGGATACACGGAGTTTGGAGTGAAGAATGCTGAACGGTGGAACAGGGATCCTTCATATATAGCATCGATGAGAGCTCAGAAGGAGACCTACTGCCAATACAACATTGGTGTCGAGTACCAGAATGTT
9	Pore-DAB*646	TGACAGACATCCAGTTCATCAGCTCCTACATTTACAACAAGATAGAGTGGGCCAGGTTTGACAGCAACCTGGGGAAGTTTGTTGGATACACGGAGTTTGGAGTGAAGACTGCTGAACGGTGGAACAGGGATCCTTCATATATAGCATTGATGAGAGCTCAGAAGGAGACCTACTGCCAGCACAACATTGGTGTCGAGTACCAGAATGTT
9	Pore-DAB*644	TGACAGACATCCAGTTCATCAGCTCCTACATTTACAACAAGATAGAGTGGGCCAGGTTTGACAGCAACCTGGGGAAGTTTGTTGGATACACGGAGTTTGGAGTGAAGACTGCTGAACGGTGGAACAGAGATCCTTCATCTATAGCATCGATGAGAGCTCAGAAGGAGACCTACTGCCTGAACCACATTAGTATAGACTACCAGAATGTT
9	Pore-DAB*643	TGACAGACATCCAGTTCATCAGCTCCTACATTTACAACAAGATAGAGTGGGCCAGGTTTGACAGCAACCTGGGGAAGTTTGTTGGATACACGGAGTTTGGAGTGAAGACTGCTGAACGGTGGAACAGAGATCCTTCATATATAGCATCGATGAGAGCTCAGAAGGAGACCTACTGCCAGCACAACATTGGTGTCGAGTACCAGAATGTT
9	Pore-DAB*642	TGACAGACATCCAGTTCATCAGCTCCTACATTTACAACAAGATAGAGTGGGCCAGGTTTGACAGCAACCTGGGGAAGTTTGTTGGATACACGGAGTTTGGAGTGAAGAATGCTGAACGGTGGAACAGAGATCCTTCATATATAGCATCGATGAGAGCTCAGAAGGAGACCTACTGCCAATACAACATTGGTGTCGAGTACCAGAATGTT
9	Pore-DAB*641	TGACAGACATCCAGTTCATCAGCTCCTACATTTACAACAAGATAGAGTGGGCCAGGTTTGACAGCAACCTGGGGAAGTTTGTTGGATACACAGAGTTTGGAGTGAAGACTGCTGAACGGTGGAACAGAGATCCTTCATATATAGCATTGATGAGAGCTCAGAAGGAGACCTACTGCCAGCACAACATTGGTGTCGAGTACCAGAATGTT
9	Pore-DAB*640	TGACAGACATCCAGTTCATCAGCTCCTACATTTACAACAAGATAGAGTATCTGAGGTTTGACAGCAACCTGGGGATGTTTGTTGGATACACGGAGTTTGGAGTGAAGACTGCTGAACGGTGGAACAGAGATCCTTCATCAATAGCATCGATGAGAGCTCAGAAGGAGACCTACTGCCAATACAACATTGGTGTCGAGTACCAGAATGTT
9	Pore-DAB*639	TGACAGACATCCAGTTCATCAGCTCCTACATTTACAACAAGATAGAGTATCTGAGGTTTGACAGCAACCTGGGGATGTTTGTTGGATACACGGAGTTTGGAGTGAAGAATGCTGAACGGTGGAACAGAGATCCTTCATCTATAGCATCGATGAGAGCTCAGAAGGAGACCTACTGCCTGAACCACATTAGTATAGACTACCAGAATGTT
9	Pore-DAB*638	TGACAGACATCCAGTTCATCAGCTCCTACATTTACAACAAGATAGAGTATCTGAGGTTTGACAGCAACCTGGGGAAGTTTGTTGGATACACGGAGTTTGGAGTGAAGACTGCTGAACGGTGGAACAGAGATCCTTCATCTATAGCATCGATGAGAGCTCAGAAGGAGACCTACTGCCAATACAACATTGGTGTCGAGTACCAGAATGTT
9	Pore-DAB*637	TGACAGACATCCAGTTCATCAGCTCCTACATTTACAACAAGATAGAGTATCTGAGGTTTGACAGCAACCTGGGGAAGTTTGTTGGATACACGGAGTTTGGAGTGAAGACTGCTGAACGGTGGAACAGAGATCCTTCATATATAGCATTGATGAGAGCTCAGAAGGAGACCTACTGCCAGCACAACATTGGTGTCGAGTACCAGAATGTT
9	Pore-DAB*636	TGACAGACATCCAGTTCATCAGCTCCTACATTTACAACAAGATAGAGTATCTGAGGTTTGACAGCAACCTGGGGAAGTTTGTTGGATACACGGAGTTTGGAGTGAAGACTGCTGAACGGTGGAACAGAGATCCTTCATATATAGCATCGATGAGAGCTCAGAAGGAGACCTACTGCCAATACAACATTGGTGTCGAGTACCAGAATGTT
9	Pore-DAB*635	TGACAGACATCCAGTTCATCAGCTCCTACATTTACAACAAGATAGAGTATCTGAGGTTTGACAGCAACCTGGGGAAGTTTGTTGGATACACGGAGTTTGGAGTGAAGAATGCTGAACGGTGGAACAGGGATCCTTCATCTATAGCATCGATGAGAGCTCAGAAGGAGACCTACTGCCTGAACCACGTTAGTATAGACTACCAGAATGTT
9	Pore-DAB*634	TGACAGACATCCAGTTCATCAGCTCCTACATTTACAACAAGATAGAGTATCTGAGGTTTGACAGCAACCTGGGGAAGTTTGTTGGATACACGGAGTTTGGAGTGAAGAATGCTGAACGGTGGAACAGAGATCCTTCATCTATAGCATCGATGAGAGCTCAGAAGGAGACCTACTGCGTGAACCACGTTAGTATAGACTACCAGAATGTT
9	Pore-DAB*633	TGACAGACATCCAGTTCATCAGCTCCTACATTTACAACAAGATAGAGTATCTGAGGTTTGACAGCAACCTGGGGAAGTTTGTTGGATACACGGAGTTTGGAGTGAAGAATGCTGAACGGTGGAACAGAGATCCTTCATCTATAGCATCGATGAGAGCTCAGAAGGAGACCTACTGCCTGAACCACGTTAGTATAGACTACCAGAATGTT
9	Pore-DAB*632	TGACAGACATCCAGTTCATCAGCTCCTACATTTACAACAAGATAGAGTATCTGAGGTTTGACAGCAACCTGGGGAAGTTTGCTGGATACACGGAGTTTGGAGTGAAGAATGCTGAACGGTGGAACAGAGATCCTTCATATATAGCATCGATGAGAGCTCAGAAGGAGACCTACTGCCTGAACCACGTTAGTATAGACTACCAGAATGTT
9	Pore-DAB*631	TGACAGACATCCACTTCATCAGCTCCTACATTTACAACAAGATAGAGTATCTCAGGTTTGACAGCAACCTGGGGAAGTTTGTTGGATACACGGAGTTTGGAGTGAAGACTGCTGAACGGTGGAACAGAGATCCTTCATATATAGCATCGATGAGAGCTCAGAAGGAGACCTACTGCCTGAACCACGTTAGTATAGACTACCAGAATGTT
9	Pore-DAB*518	TGACAGACATCCAGTTCATCAGCTCCTACTTTTACAACAAGATAGAGTGGGCCAGGTTTGACAGCAACCTGGGGAAGTTTGTTGGATACACGGAGTTTGGAGTGAAGACTGCTGAACGGTGGAACAGAGATCCTTCATATATAGCATTGATGAGAGCTCAGAAGGAGACCTACTGCCAGCACAACATTGGTGTCGAGTACCAGAATGTT
9	Pore-DAB*376	TGACAGACATCCAGTTCATCAGCTCCTACATTTACAACAAGATAGAGTATCTGAGGTTTGACAGCAACCTGGGGAAGTTTGTTGGATACACGGAGTTTGGAGTGAAGACTGCTGAACGGTGGAACAGAGATCCTTCATATATAGCATGGATGAGAGCTCAGAAGGAGACCTACTGCCAGCACAACATTGGTGTCGAGTACCAGAATGTT
9	Pore-DAB*375	TGACAGACATCCAGTTCATCAGCTCCTACATTTACAACAAGATAGAGTATCTGAGGTTTGACAGCAACCTGGGGAAGTTTGTTGGATACACGGAGTTTGGAGTGAAGACTGCTGAACGATGGAACAGAGATCCTTCATATATAGCATCGATGAGAGCTCAGAAGGAGACCTACTGCCTGAACCACGTTAGTATAGACTACCAGAATGTT
9	Pore-DAB*374	TGACAGACATCCAGTTCATCAGCTCCTACATTTACAACAAGATAGAGTATCTGAGGTTTGACAGCAACCTGGGGAAGTTTGTTGGATACACGGAGTTTGGAGTGAAGACTGCTGAACGATGGAACAGAGATCCTTCATATATAGCATCGATGAGAGCTCAGAAGGAGACCTACTGCCAATACAACATTGGTGTCGAGTACCAGAATGTT
9	Pore-DAB*373	TGACAGACATCCAGTTCATCAGCTCCTACATTTACAACAAGATAGAGTATCTCAGGTTTGACAGCAACCTGGGGAAGTTTGTTGGATACACGGAGTTTGGAGTGAAGACTGCTGAACGGTGGAACAGGGATCCTTCATCTATAGCATCGATGAGAGCTCAGAAGGAGACCTACTGCCAATACAACATTGGTGTCGAGTACCAGAATGTT
9	Pore-DAB*371	TGACAGACATCCAGTTCATCAGCTCCTACATTTACAACAAGATAGAGTATCTCAGGTTTGACAGCAACCTGGGGAAGTTTGTTGGATACACGGAGTTTGGAGTGAAGAATGCTGAACGGTGGAACAGAGATCCTTCATATATAGCATCGATGAGAGCTCAGAAGGAGACCTACTGCCTGAACCACGTTAGTATAGACTACCAGAATGTT
9	Pore-DAB*370	TGACAGACATCCAGTTCATCAGCTCCTACATTTACAACAAGATAGAGTATATCAGGTTTGACAGCAACCTGGGGAAGTTTGTTGGATACACGGAGTTTGGAGAGAAGAATGCTGAACGGTGGAACAGAGATCCTTCATATATAGCATTGATGAGAGCTCAGAAGGAGACCTACTGCCAGCACAACATTGGTGTCGAGTACCAGAATGTT
9	Pore-DAB*335	TGACAGACATCCAGTTCATCAGCTCCTACATTTACAACAAGATAGAGTATCTGAGGTTTGACAGCAACCTGGGGAAGTTTGTTGGATACACGGAGTTTGGAGTGAAGACTGCTGAACGGTGGAACAGAGATCCTTCATCTATAGCATCGATGAGAGCTCAGAAGGAGACCTACTGCCTGAACCACGTTAGTATAGACTACCAGAATGTT
9	Pore-DAB*320	TGACAGACATCCAGTTCATCAGCTCCTACATTTACAACAAGATAGAGTGGGCCAGGTTTGACAGCAACCTGGGGAAGTTTGTTGGATACACGGAGTTTGGAGTGAAGACTGCTGAACGGTGGAACAGGGATCCTTCATCTATAGCATCGATGAGAGCTCAGAAGGAGACCTACTGCCAATACAACATTGGTGTCGAGTACCAGAATGTT
9	Pore-DAB*319	TGACAGACATCCAGTTCATCAGCTCCTACATTTACAACAAGATAGAGTGGGCCAGGTTTGACAGCAACCTGGGGAAGTTTGTTGGATACACGGAGTTTGGAGTGAAGACTGCTGAACGGTGGAACAGGGATCCTTCATATATAGCATCGATGAGAGCTCAGAAGGAGACCTACTGCCAGCACAACATTGGTGTCGAGTACCAGAATGTT
9	Pore-DAB*318	TGACAGACATCCAGTTCATCAGCTCCTACATTTACAACAAGATAGAGTGGGCCAGGTTTGACAGCAACCTGGGGAAGTTTGTTGGATACACGGAGTTTGGAGTGAAGACTGCTGAACGGTGGAACAGGGATCCTTCATATATAGCATCGATGAGAGCTCAGAAGGAGACCTACTGCCAATACAACATTGGTGTTGAGTACCAGAATGTT
9	Pore-DAB*314	TGACAGACATCCAGTTCATCAGCTCCTACATTTACAACAAGATAGAGTGGGCCAGGTTTGACAGCAACCTGGGGAAGTTTGTTGGATACACGGAGTTTGGAGTGAAGAATGCTGAACGATGGAACAGAGATCCTTCATATATAGCATCGATGAGAGCTCAGAAGGAGACCTACTGCCAATACAACATTGGTGTCGAGTACCAGAATGTT
9	Pore-DAB*276	TGACAGACATCCAGTTCATCAGCTCCTACATTTACAACAAGATAGAGTATCTGAGGTTTGACAGCAACCTGGGGATGTTTGTTGGATACACGGAGTTTGGAGTGAAGAATGCTGAACGGTGGAACAGAGATCCTTCATATATAGCATCGATGAGAGCTCAGAAGGAGACCTACTGCCTGAACCACGTTAGTATAGACTACCAGAATGTT
9	Pore-DAB*271	TGACAGACATCCAGTTCATCAGCTCCTACATTTACAACAAGATAGAGTATCTGAGGTTTGACAGCAACCTGGGGATGTTTGTTGGATACACGGAGTTTGGAGTGAAGACTGCTGAACGGTGGAACAGAGATCCTTCATCTATAGCATCGATGAGAGCTCAGAAGGAGACCTACTGCCAATACAACATTGGTGTCGAGTACCAGAATGTT
9	Pore-DAB*270	TGACAGACATCCAGTTCATCAGCTCCTACATTTACAACAAGATAGAGTATCTGAGGTTTGACAGCAACCTGGGGATGTTTGTTGGATACACGGAGTTTGGAGTGAAGACTGCTGAACGGTGGAACAGAGATCCTTCATATATAGCATCGATGAGAGCTCAGAAGGAGACCTACTGCCAATACAACATTGGTGTCGAGTACCAGAATGTT
9	Pore-DAB*256	TGACAGACATCCAGTTCATCAGCTCCTACATTTACAACAAGATAGAGTGGGCCAGGTTTGACAGCAACCTGGGGAAGTTTGTTGGATACACGGAGTTTGGAGTGAAGACTGCTGAACGGTGGAACAGAGATCCTTCATATATAGCATTGATGAGAGCTCAGAAGGAGACCTACTGCCAGCACAACATTGGTGTCGAGTACCAGAATGTT
9	Pore-DAB*249	TGACAGACATCCAGTTCATCAGCTCCTACATTTACAACAAGATAGAGTGGGCCAGGTTTGACAGCAACCTGGGGAAGTTTGTTGGATACACAGAGTTTGGAGTGAAGACTGCTGAACGGTGGAACAGAGATCCTTCATATATAGCATTGATGAGAGCTCAGAAGGAGACCTACTGCCAGCACAACATCGGTGTCGAGTACCAGAATGTT
9	Pore-DAB*206	TGACAGACATCCAGTTCATCAGCTCCTACATTTACAACAAGATAGAGTGGGCCAGGTTTGACAGCAACCTGGGGAAGTTTGTTGGATACACGGAGTTTGGAGTGAAGACTGCTGAACGGTGGAACAGAGATCCTTCATATATAGCATCGATGAGAGCTCAGAAGGAGACCTACTGCCAATACAACATTGGTGTCGAGTACCAGAATGTT
9	Pore-DAB*202	TGACAGACATCCAGTTCATCAGCTCCTACATTTACAACAAGATAGAGTATCTGAGGTTTGACAGCAACCTGGGGAAGTTTGTTGGATACACGGAGTTTGGAGTGAAGACTGCTGAACGGTGGAACAGAGATCCTTCATCTATAGCATCGATGAGAGCTCAGAAGGAGACCTACTGCCTGAACCACATTAGTATAGACTACCAGAATGTT
9	Pore-DAB*104	TGACAGACATCCAGTTCATCAGCTCCTACATTTACAACAAGATAGAGTGGGCCAGGTTTGACAGCAACCTGGGGAAGTTTGTTGGATACACGGAGTTTGGAGTGAAGACTGCTGAACGATGGAACAGAGATCCTTCATATATAGCATCGATGAGAGCTCAGAAGGAGACCTACTGCCAATACAACATTGGTGTCGAGTACCAGAATGTT
9	Pore-DAB*103	TGACAGACATCCAGTTCATCAGCTCCTACATTTACAACAAGATAGAGTATCTGAGGTTTGACAGCAACCTGGGGAAGTTTGTTGGATACACGGAGTTTGGAGTGAAGAATGCTGAACGGTGGAACAGAGATCCTTCATATATAGCATCGATGAGAGCTCAGAAGGAGACCTACTGCCTGAACCACGTTAGTATAGACTACCAGAATGTT
10	Pore-DAB*857	TCAAAGACATCCAGTACATCTACTCTGAGTTTTACAACAAGCTGGAGTTCGCCAGGTTTGACAGCAACGTGGGGAGGTTTGTTGGATACACGGAGTACGGAGTGAAGCAGGCAAACTACTGGAACAACATCCCGTCATATATCTCTGGGCTGAACGCTCAGAGGGAGGCCTACTGTCAACACAACATCGGTATCTGGTACGGGAATCCA
10	Pore-DAB*856	TCAAAGACATCCAGTACATCTACTCTGAGTTTTACAACAAGCTGGAGTTCGCCAGGTTTGACAGCAACGTGGGGAGGTTTGTTGGATACACGGCGTACGGAGTGAAGCAGGCTGAGTACTGGAACAACATCCCGTCATATATCTCTGGGCTGAACGCTCAGAGGGAGACCTACTGTCAACACAACATCGGTATCTGGTACGGGAATCCA
10	Pore-DAB*855	TCAAAGACATCCAGTACGTCTACTCTGAGTTTTACAACAAGCTGGAGATCGCCAGGTTTGACAGCAACCTGGGGAAGTTTGTTGGATACACAGAGTACGGAGTGAAGCAGGCAAACTACTGGAACAACAACCCGTCACAGATCTCTGGGAGGAAAGCTCAGAGGGAGGGTTACTGCCAACACAACATTGATATCTGGTACGGGAATCCA
10	Pore-DAB*854	TCAAAGACATCCAGTACGTCTACTCTGAGTTTTACAACAAGCTGGAGATCGCCAGGTTTGACAGCAACCTGGGGAAGTTTGTTGGATACACAGAGTACGGAGTGAAGCAGGCAAACTACTGGAACAACAACCCGTCACAGATCTCTGGGAGGAGAGCTCAGAGGGAGGGTTACTGCCAACACAACATTGATATCTGGTACGGGAATCCA
10	Pore-DAB*849	TCAAAGACATTCAGTACATCTACTCTGCATTCTACAACAAGCTGGAGATCGCCAGGTTTGACAGCAACCTGGGTAAATATGTTGGATACACAGAGTTTGGAGTGAAGCAGGCAAACTACTGGAACAACATCCCGTCAGAGATCGCTAGGAGGAAAGCTCAGAGGGACACCTACTGCCTGCACAACATCGGTATCTGGTACGGGAATCCA
10	Pore-DAB*848	TCAAAGACATTCAGTACATCTACTCTGCATTCTACAACAAGCTGGAGGTCGCCAGGTTTGACAGCAACCTGGGTAAATATGTTGGATACACAGAGTTTGGAGTGAAGCAGGCAAACTACTGGAACAACATCCCGTCAGAGATCGCTAGGAGGAGAGCTCAGAGGGACACCTACTGCCTGCACAACATCGGTATCTGGTACGGGAATCCA
10	Pore-DAB*847	TCAAAGACATTCAGTACATCTACTCTGCATTCTACAACAAGCTGGAGGTCGCCAGGTTTGACAGCAACCTGGGTAAATATGTTGGATACACAGAGTTTGGAGTGAAGCAGGCAAACTACTGGAACAGCAACCCGTCAGAGATCGCTAGGAGGAGAGCTCAGAGGGACACCTACTGCCTGCACAACATCGGTATCTGGTACGGGAATCCA
10	Pore-DAB*846	TCAAAGACATTCAGTACGTCTACTCTGAGTTTTACAACAAGCTGGAGATCGCCAGGTTTGACAGCAACCTGGGGAAGTTTGTTGGATACACAGAGTACGGAGTGAAGCAGGCAAACTACTGGAACAACAACCCGTCACAGATCGCTAGGAGGAGAGCTCAGAGGGAGACCGTCTGTCTGCACAACATCGGTATCTGGTACGGGAATCCA
10	Pore-DAB*845	TCAAAGACATTCAGTACGTCTTCTCCTATTATTACAACAAGCTGGAATACGCCAGGTTTGACAGCAACGTGGGTAAATATGTTGGATACACAGAGTTTGGAGTGAAGAACGCTGAGCGCTGGAACAACGATCCTTCAGTGATCACTAGGAGGAAAGCTCAGAGGGAGGCCTACTGTCTGCACAACGTTGATATCTGGTACGGGAATCCA
10	Pore-DAB*844	TCAAAGACATTCAGTACGTCTTCTCCTATTATTACAACAAGCTGGAATACGCCAGGTTTGACAGCAACGTGGGTAAATATGTTGGATACACAGAGTTTGGAGTGAAGCAGGCAAACTACTGGAACAGCAACCCGTCAGAGATCGCTAGGAGGAAAGCTCAGAGGGAGGCCTACTGCCTGCACAACATCGGTATCTGGTACGGGAATCCA
10	Pore-DAB*837	TGAAGGACATCCAGTACATCTACTCTGCATTCTACAACAAGCTGGAATACGCCAGGTTTGACAGCAACCTGGGTAAATATGTTGGATACACAGAGTTTGGAGTGAAGCAGGCAAACTACTGGAACAACAACCCGTCAGAGATCTCTGTGAGGAAAGCTCAGAGGGAGGGTTACTGCCAACACAACATTGATATCTGGTACGGGAATCCA
10	Pore-DAB*836	TGAAGGACATCCAGTACATCTACTCTGCATTCTACAACAAGCTGGAGGTCGCCAGGTTTGACAGCAACCTGGGTAAATATGTTGGATACACAGAGTTTGGAGTGAAGCAGGCAAACTACTGGAACAGCAACCCGTCAGAGATCGCTAGGAGGAAAGCTCAGAGGGACACCTACTGCCTGCACAACATCGGTATCTGGTACGGGAATCCA
10	Pore-DAB*816	TCAAAGACATCGAGTACATCTACTCTGCATTCTACAACAAGCTGGAGGTCGCCAGGTTTGACAGCAACCTGGGTAAATATGTTGGATACACGGAGTACGGAGTGAAGCAGGCAAACTACTGGAACAGCAACCCGTCAGAGATCGCTAGGAGGAGAGCTCAGAGGGAGGCCTACTGTCTGCACAACATCGGTATCTGGTACGGGAATCCA
10	Pore-DAB*768	TGAAGGACATTCAGTACGTCTTCTCCAACTATTACAACAAGCTGGAGGTCACCAGGTTTGACAGCAACGTGGGGAAGTTTGTTGGATACACGGAGTTTGGAGTGAAGCAGGCAAACTACTGGAACAAAGACACGTCATATATTGGAGCGATGAAAGCTCAGAGGGACACCTACTGCCTGAACAACGTCGGTATCTGGTACGGGAATCCA
10	Pore-DAB*762	TGAAGGACATTCAGTACATCCTGTCCATGTATTACAACAAGCTGGAATACGCCAGGTTTGACAGCAACGTGGATAAATATGTTGGATACACGGAGTACGGAGTGAAGCAGGCAAACTACTGGAACAACGACCCGTCAGAGATCTCTGGGAGGAGAGCTCAGAGGGAGGCCTACTGCCTGCACAACATTGATATCTGGTACGGGAATCCA
10	Pore-DAB*740	TGAAGGACATCCAGTACGTCTACTCCATCTATTACAACAAGCTGGAATTCGCCAGGTTTGACAGCAACCTGGGGAAGTTTGTTGGATACACAGAGTATGGAGTGAAGCAGGCAAACTACTGGAACAGCGACACGTCAGAGATCTCTAGGAGGAAAGCTCAGAGGGAGGCCTACTGTCTGCACAACATTGATATCTGGTACGGGAATCCA
10	Pore-DAB*739	TGAAGGACATCCAGTACGTCTACTCCATCTATTACAACAAGCTGGAATTCGCCAGGTTTGACAGCAACCTGGGGAAGTTTGTTGGATACACAGAGTACGGAGTGAAGCAGGCAAACTACTGGAACAGCGACACGTCAGAGATCTCTAGGAGGAAAGCTCAGAGGGAGGCCTACTGTCTGCACAACATTGATATCTGGTACGGGAATCCA
10	Pore-DAB*729	TGAAGGACATCCAGTACATCAGATCTAACTATTACAACAAGCTGGAGATCGCCAGGTTTGACAGCAACCTGGGCAGATTTGTTGGATACACAGAGTTTGGAGTGAAGCAGGCAAACTACTGGAACAAAGACACGTCATATATTGGAGTGATGAAAGCTCAGAGGGACACCTACTGCCTGCACAACGTCGGTATCTGGTACGGGAATCCA
10	Pore-DAB*713	TGAAAGACATCGAGTACGTCTACTCTGAGTTTTACAACAAGCTGGAGATCGCCAGGTTTGACAGCAACCTGGGGAAGTTTGTTGGATACACAGAGTACGGAGTGAAGCAGGCAAACTACTGGAACAGCAACCCGTCAGAGATCTCTGGGAGGAAAGCTCAGAGGGAGACCGTCTGTCTGCACAACATCGGTATCTGGTACGGGAATCCA
10	Pore-DAB*709	TGAAAGACATCCAGTACATCTTCTCTGCATTCTACAACAAGCTGGAGATCATCAGGTTTGACAGCAACCTGGGTAAATATGTTGGATACACAGAGTTTGGAGTGAAGCAGGCAGACTACTGGAACAGCATCCCGTCAGAGATCTCTGTGAGGAAAGCTCAGAGGGGGACCTACTGTCTGCACAACATCGGTATCTGGTATGGGAATCCA
10	Pore-DAB*689	TCAAAGACATTCAGTACGTCTTCTCCTATTATTACAACAAGCTGGAATACGCCAGGTTTGACAGCAACGTGGGTAAATATGTTGGATACACAGAGTTTGGAGTGAAGAACGCTGAGCGCTGGAACAACGATCCTTCAGTGATCACTAGGAGGAGAGCTCAGAGGGAGGCCTACTGTCTGCACAACGTTGATATCTGGTACGGGAATCCA
10	Pore-DAB*622	TGAAGGACATTCAGTACATCTACTCTACATTCTACAACAAGCTGGAGCTCGCCAGGTTTGACAGCAACCTGGGTAAATATGTTGGATACACGGAGTACGGAGTGAAGCAGGCAAACTACTGGAACAGCAACCCGTCAGAGATCGCTAGGAGGAGAGCTCAGAGGGAGGCCTACTGTCTGCACAACATCGGTATCTGGTACGGGAATCCA
10	Pore-DAB*604	TGAAGGACATCGAGTTCATCAGATCCAACTATTACAACAAGCTGGAGATCGCCAGGTTTGACAGCAACCTGGGCAGGTTTGTTGGATACACAGAGTTTGGAGTGAAGCAGGCAAACTACTGGAACAAAGACACGTCATATATTGGAGTGATGAAAGCTCAGAGGGACACCTACTGCCTGCACAACATCGGTATCTGGTACGGGAATCCA
10	Pore-DAB*537	TCAAAGACATTCAGTACGTCTTCTCCTATTATTACAACAAGCTGGAATACGCCAGGTTTGACAGCAACCTGGGCAGATTTGTTGGATACACGACGTTTGGAGTGAAGAACGCTGAGCGCTGGAACAACAACCCTTCAGAGATCACTAGGAGGAAAGCTCAGAAGGAGGCCTACTGTCTGCACAACGTCGGTATCTGGTACGGGAATCCA
10	Pore-DAB*536	TCAAAGACATTCAGTACATCTACTCTGCATTCTACAACAAGCTGGAGGTCGCCAGGTTTGACAGCAACCTGGGTAAATATGTTGGATACACAGAGTTTGGAGTGAAGCAGGCAAACTACTGGAACAGCAACCCGTCAGAGATCGCTAGGAGGAAAGCTCAGAGGGACACCTACTGCCTGCACAACATCGGTATCTGGTACGGGAATCCA
10	Pore-DAB*535	TCAAAGACATTCAGTACATCTACTCTGAGTTTTACAACAAGCTGGAGTTCGCCAGGTTTGACAGCAACGTGGGGAGGTTTGTTGGATACACGGAGTACGGAGTGAAGCAGGCAAACTACTGGAACAACATCCCATCATATATCTCTGGGCTGAACGCTCAGAGGGAGACCTACTGTCAACACAACATCGGTATCTGGTACGGGAATCCA
10	Pore-DAB*534	TCAAAGACATTCAGTACATCTACTCTGAGTTTTACAACAAGCTGGAGTTCGCCAGGTTTGACAGCAACGTGGGGAGGTTTGTTGGATACACGACGTACGGAGTGAAGCAGGCAAACTACTGGAACAACATCCCGTCATATATCTCTGGGCTGAACGCTCAGAGGGAGACCTACTGTCAACACAACATCGGTATCTGGTACGGGAATCCA
10	Pore-DAB*523	TCAAAGACATCCAGTACGTCTACTCTGAGTTTTACAACAAGCTGGAGATCGCCAGGTTTGACAGCAACCTGGGGAAGTTTGTTGGATACACGACGTACGGAGTGAAGCAGGCCGAGTACTGGAACAACGACCCGTCACAGATCTCTGGGAGGAGAGCTCAGAGGGAGACCGTCTGTCTGCACAACATCGGTATCTGGTACGGGAATCCA
10	Pore-DAB*522	TCAAAGACATCCAGTACGTCTACTCTGAGTTTTACAACAAGCTGGAGATCGCCAGGTTTGACAGCAACCTGGGGAAGTTTGTTGGATACACGACGTACGGAGTGAAGCAGGCAAACTACTGGAACAACGACCCGTCACAGATCTCTGGGAGGAGAGCTCAGAGGGAGACCGTCTGTCTGCACAACATCGGTATCTGGTACGGGAATCCA
10	Pore-DAB*521	TCAAAGACATCCAGTACGTCTACTCTGAGTTTTACAACAAGCTGGAGATCGCCAGGTTTGACAGCAACCTGGGGAAGTTTGTTGGATACACAGAGTACGGAGTGAAGCAGGCAAACTACTGGAACAACAACCCGTCACAGATCGCTAGGAGGAGAGCTCAGAGGGAGACCGTCTGTCTGCACAACATCGGTATCTGGTACGGGAATCCA
10	Pore-DAB*519	TCAAAGACATCCAGTACATCTACTCTGAGTTTTACAACAAGCTGGAGATCGCCAGGTTTGACAGCAACCTGGGGAAGTTTGTTGGATACACGACGTACGGAGTGAAGCAGGCCGAGTACTGGAACAACGACCCGTCACAGATCTCTGGGAGGAGAGCTCAGAGGGAGACCGTCTGTCTGCACAACATCGGTATCTGGTACGGGAATCCA
10	Pore-DAB*514	TGAAGGACATCGAGTTCATCAGGTCTAACTATTACAACAAGCTGGAGATCGCCAGGTTTGACAGCAACGTGGGGAAGTTTGTTGGATACACAGAGTTTGGAGTGAAGCAGGCTGAGTACTGGAACAACAACCCGTCATATATTGGAGCGATGAAAACTCAGAGGGAGACCTACTGTCTGCACAACGTCGGTATCTGGTACGGGAATCCA
10	Pore-DAB*420	TGAAAGACATTCAGTACGTCTTCTCCAACTATTACAACAAGCTGGAGATCATCAGGTTTGACAGCAACCTGGGTAAATATGTTGGATACACAGAGTTTGGAGTGAAGCAGGCAAACTACTGGAACAGCAACCCGTCAGAGATCGCTAGGAGGAGAGCTCAGAGGGAGACCTACTGTCTGCACAACGTTGATATCTGGTACGGGAATCCA
10	Pore-DAB*408	TCAAAGACATTCAGTACGTCTTCTCCTATTATTACAACAAGCTGGAATACGCCAGGTTTGACAGCAACGTGGGTAAATATGTTGGATACACAGAGTTTGGAGTGAAGAACGCTGAGCGCTGGAACAACGATCCTTCAGTGATCACTAGGAGGAAAGCTCAGAGGGAGACCTACTGTCTGCACAACGTTGATATCTGGTACGGGAATCCA
10	Pore-DAB*407	TCAAAGACATTCAGTACGTCTTCTCCTATTATTACAACAAGCTGGAATACGCCAGGTTTGACAGCAACCTGGGCAGATTTGTTGGATACACGACGTTTGGAGTGAAGAACGCTGAGCGCTGGAACAACAACCCTTCAGAGATCACTAGGAGGAAAGCTCAGAAGGAGACCTACTGTCTGAACAACGTCGGTATCTGGTACGGGAATCCA
10	Pore-DAB*391	TGAAGGACATCCAGTACATCTACTCTGCATTCTACAACAAGCTGGAATACGCCAGGTTTGACAGCAACCTGGGGAAATATGTTGGATACACAGAGTTTGGAGTGAAGCAGGCAAACTACTGGAACAGCAACCCGTCAGAGATCTCTGGGAGGAAAGCTCAGAGGGAGGCCTACTGTCTGCACAACATTGATATCTGGTACGGGAATCCA
10	Pore-DAB*389	TGAAGGACATCCAGTACATCTACTCTGCATTCTACAACAAGCTGGAGGTCGCCAGGTTTGACAGCAACCTGGGTAAATATGTTGGATACACGGAGTTTGGAGTGAAGCAGGCAAACTACTGGAACAACATCCCGTCAGAGATCTCTAGGAGGAAAGCTCAGAGGGACACCTACTGTCTGCACAACATCGGTATCTGGTACGGGAATCCA
10	Pore-DAB*353	TGAAAGACATTCAGTACGTCTTCTCCAACTATTACAACAAGCTGGAGATCATCAGGTTTGACAGCAACCTGGGTAAATATGTTGGATACACAGAGTTTGGAGTGAAGCAGGCAAACTACTGGAACAGCAACCCGTCAGAGATCGCTAGGAGGAGAGCTCAGAGGGAGGGTTACTGCCAACACAACATTGATATCTGGTACGGGAATCCA
10	Pore-DAB*350	TGAAGGACATCCAGTACATCTACTCTGCATTCTACAACAAGCTGGAATACGCCAGGTTTGACAGCAACCTGGGTAAATATGTTGGATACACAGAGTTTGGAGTGAAGCAGGCAAACTACTGGAACAGCAACCCGTCAGAGATCTCTGTGAGGAAAGCTCAGAGGGAGGGTTACTGCCAACACAACATTGATATCTGGTACGGGAATCCA
10	Pore-DAB*331	TCAAAGACATTCAGTACATCTACTCTGAGTTTTACAACAAGCTGGAGATCGCCAGGTTTGACAGCAATGTGGGGAAGTTTGTTGGATACACAGAGTACGGAGTGAAGCAGGCAAACTACTGGAACAACAACCCGTCAGAGATCGCTGGGAGGAAAGCTCAGAGGGAGACCGTCTGCCTGCACAACATCGGTGTCTGGTACGGGAATCCA
10	Pore-DAB*312	TCAAAGACATCCAGTACATCTACTCTGCATTCTACAACAAGCTGGAGATCGCCAGGTTTGACAGCAACGTGGGTAAATATGTTGGATACACAGAGTTTGGAGTGAAGCAGGCAAACTACTGGAACAGCAACCCGTCAGAGATCTCTGTGAGGAAAGCTCAGAGGGACACCTACTGTCTGAACAACATCGGTATCTGGTACGGGAATCCA
10	Pore-DAB*310	TCAAAGACATCCAGTACATCTACTCTGAGTTTTACAACAAGCTGGAGTTCGCCAGGTTTGACAGCAACCTGGGGAGGTTTGTTGGATACACGGAGTACGGAGTGAAGCAGGCAAACTACTGGAACAACATCCCGTCATATATCTCTGGGCTGAAAGCTCAGAGGGAGACCTACTGTCAACACAACATCGGTATCTGGTACGGGAATCCA
10	Pore-DAB*303	TGAAGGACATTCAGTACATCTTCTCCAACTATTACAACAAGCTGGAGATCATCAGGTTTGACAGCAACGTGGGAAAATATGTTGGATACACAGAGTTTGGAGTGAAGCAGGCAAACTACTGGAACAGCAACCCGTCAGAGATCGCTAGGAGGAAAGTTCAGAGGGAGGCCTACTGTCTGAACAACATCGGTATCTGGTACGGGAATCCA
10	Pore-DAB*248	TGAAGGACATTCAGTACATCTACTCTACATTCTACAACAAGCTGGAGGTCGCCAGGTTTGACAGCAACCTGGGTAAATATGTTGGATACACGGAGTACGGAGTGAAGCAGGCAAACTACTGGAACAGCAACCCGTCAGAGATCGCTAGGAGGAGAGCTCAGAGGGAGGCCTACTGTCTGCACAACATCGGTATCTGGTACGGGAATCCA
10	Pore-DAB*222	TGAAAGACATTCAGTACGTCTTCTCCAACTATTACAACAAGCTGGAGATCATCAGGTTTGACAGCAACCTGGGTAAATATGTTGGATACACAGAGTTTGGAGTGAAGCAGGCAAACTACTGGAACAACATCCCGTCAGAGATCGCTAGGAGGAGAGCTCAGAGGGAGGGTTACTGCCAACACAACATTGATATCTGGTACGGGAATCCA
10	Pore-DAB*221	TGAAAGACATTCAGTACGTCTTCTCCAACTATTACAACAAGCTGGAGATCATCAGGTTTGACAGCAACCTGGGTAAATATGTTGGATACACAGAGTTTGGAGTGAAGCAGGCAAACTACTGGAACAACATCCCGTCAGAGATCGCTAGGAGGAGAGCTCAGAGGGAGACCTACTGTCTGCACAACGTTGATATCTGGTACGGGAATCCA
10	Pore-DAB*220	TGAAAGACATTCAGTACGTCTTCTCCAACTATTACAACAAGCTGGAGATCATCAGGTTTGACAGCAACCTGGGTAAATATGTTGGATACACAGAGTACGGAGTGAAGCAGGCAAACTACTGGAACAACATCCCGTCAGAGATCGCTAGGAGGAGAGCTCAGAGGGAGACCTACTGTCTGCACAACGTTGATATCTGGTACGGGAATCCA
10	Pore-DAB*219	TGAAAGACATTCAGTACGTCTACTCCAACTATTACAACAAGCTGGAGATCATCAGGTTTGACAGCAACCTGGGTAAATATGTTGGATACACAGAGTTTGGAGTGAAGCAGGCAAACTACTGGAACAACATCCCGTCAGAGATCGCTAGGAGGAGAGCTCAGAGGGAGACCTACTGTCTGCACAACGTTGATATCTGGTACGGGAATCCA
11	Pore-DAB*758	TGAAGGACATTCAGTACAGCAGGTCCTTCTATTACAACAAGCTGGAGTTCATCAGGTTTGACAGCAACGTGGGGAAGTTTGTTGGATACACGGAGCTGGGAGTGAAGAACGCTGAGCGGCTCAACAAAGACACGTCACAGATCGCTGGGATGAAAGCTCAGAGGGGGACCTACTGTCTGAACAACGTCGGTATCTGGTACGGGAATCCA
11	Pore-DAB*752	TGAAGGACATCCAGTTCATCAGGTCCTATTATTACAACAAGCTGGAGTTCATCAGGTTTGACAGCAACCTGGGTAAATATGTTGGATACACGGAGCTGGGAGTGAAGAACGCAGAGCGGCTCAACAACATCCCGTCAGAGGTTGCTGCGATGAGAGCTCAGAGGGAGACCTACTGCCTGCACAACGTTGATATCTGGTACAGGAATCCA
11	Pore-DAB*751	TGAAGGACATCCAGTTCATCAGGTCCTATTATTACAACAAGCTGGAGTTCATCAGGTTTGACAGCAACCTGGGTAAATATGTTGGATACACGGAGCTGGGAGTGAAGAACGCAGAGCGGCTCAACAACATCCCGTCAGAGGTCGCTGCGATGAGAGCTCAGAGGGAGACCTACTGCCTGCACAACGTTGATATCTGGTACAGGAATCCA
11	Pore-DAB*750	TGAAGGACATCCAGTTCATCAGGTCCTATTATTACAACAAGCTGGAATTCATCAGGTTTGACAGCAACCTGGGTAAATATGTTGGATACACGGAGCTGGGAGTGAAGAACGCAGAGCGGCTCAACAACATCCCGTCAGAGGTCGCTGCGATGAGAGCTCAGACGGGGACCTACTGTCTGCACAACATTGATATCTGGTACAGGAATCCA
11	Pore-DAB*742	TGAAGGACATCCAGTACGTCTACTCCATGTATTATGACAAGCTGGAATACATCAGGTTTGACAGCAACGTGGGGAAATATGTTGGATACACGACGTTTGGAGTGAAGAACGCTGAGCGGTTCAACAACAACCCGTCAGAGATCGCTGGGAGGAGAGCTCAGAGGGAGGCCTACTGTCTGCACAACGTTGATATCTGGTACGGGAATCCA
11	Pore-DAB*722	TGAACGACATCCAGTACGTCTACTCTGAGTTTTACAACAAGAAGGAGTTCATCAGGTTTGACAGCAGCCTCAGGGAGTATGTTGGATTCACAGAGTACGGAGTGAAGAACGCTGAGCGGCTCAACAAAGATCAGTCATTTATATCTGTGCTGAGAGCTCGGAAGAAGAGCTACTGCCAACGCAACATTGATATCTGGTACGGGAATCCA
11	Pore-DAB*625	TGAAGGACATTCAGTACGTCTTCTCCATGTATTACAACAAGCTGGAATTCATCAGGTTTGACAGCAACCTGGGTAAATATGTTGGATACACGGAGCTGGGAGTGAAGAACGCAGAACGGTTCAACAACGACCCGTCAATTATTGGAAGGAGGAAAGCTCAGAGGGAGGCCTACTGTCTGCACAACGTCGGTAACTGGTACGGGAATCCA
11	Pore-DAB*614	TGAAGGACATTCAGTACATCGAGTCCTATTATTACAACAAGCTGGAGTTCATCAGGTTTGACAGCAACGTGGGTAAATATGTTGGATACACGGAGCTGGGAGTGAAGAACGCTGAACGGGTCAACAAAGATACGTCACGGATCGCTGCGATGAAAGCTCAGAGGGGGACCTACTGTCTGCACAACATCGGTAACTGGTACGGGAATCCA
11	Pore-DAB*591	TGAAGGACATCCAGTACGTCTACTCCATGTATTATGACAAGCTGGAATACATCAGGTTTGACAGCAACGTGGGGAAGTATGTTGGATACACGACGTTTGGAGTGAAGAACGCAGAGCGGTTCAACAACGACCCGTCAATTATTGGAGCAAGGAAAGCTCAGAGGGAGGCCTACTGTCTGCACAACGTTGATATCTGGTACGGGAATCCA
11	Pore-DAB*447	TGAAGGACATCCAGTTCATCAGGTCCTATTATTACAACAAGCTGGAGTTCCTGAGGTTTGACAGCAACGTGGGTAAATATGTTGGATACACGGAGCTGGGAGTGAAGAACGCTGAGCGGCTCAACAACATCCCGTCAGAGATCGCATCACAGATGGCTCTGAGGGAGGGTTACTGTCTGCACAACGTCGGTATCTGGTACGGGAATCCA
11	Pore-DAB*445	TGAAGGACATCCAGTACGTCTACTCTGAGTTTTACAACAAGAAGGAGTTCATCAGGTTTGACAGCAACCTCAGGGAGTATGTTGGATTCACAGAGTACGGAGTGAAGAACGCTGAACGGCTCAACAAAGATCAGTCATTTATATCTGTGCTGAGAGCTCGGAAGAAGAGCTACTGCCAACGCAACATTGATATCTGGTACGGGAATCCA
11	Pore-DAB*409	TCAAAGACATTCAGTACGTCTTCTCCTATTATTACAACAAGCTGGAGTTCATCAGGTTTGACAGCAACCTGGGTAAATATGTTGGATACACGGAGTTTGGAGTGAAGAACGCTGAACGGCTCAACAACATCCCGTCAGAGATCGCTGCGATGAGAGCTCAGAGGGAGGCCTACTGTCTGCACAACGTTGATATCTGGTACGGGAATCCA
11	Pore-DAB*392	TGAAGGACATCCAGTACATCAGGTCCTTTTATTACAACAAGCTGGAGTTCCTGAGGTTTGACAGCAACCTGGGGAAGTTTGTTGGATACACGGAGCTGGGAGTGAAGAACGCTGAGCGGCTCAACAAAGACCCGTCACAGATCGCTGCGATGAACGCTCAGAGGGAGACCTACTGTCTGAACAACGTCGGTAATTGGTACAGGAGTCCA
11	Pore-DAB*381	TGAAGGACATCCAGTACGTCTTCTCCATGTATTACAACAAGCTGGAATTCATCAGGTTTGACAGCAACCTGGGTAAATATGTTGGATACACGGAGCTGGGAGTGAAGAACGCTGAACGGTTCAACAACGACCCGTCAATTATTGGAGGGAGGAAAGCTCAGAGGGAGGCCTACTGTCTGCACAACGTCGGTAACTGGTACGGGAATCCA
11	Pore-DAB*366	TGAAGGACATTCAGTACGTCTTCTCCATGTATTACAACAAGCTGGAATTCATCAGGTTTGACAGCAACCTGGGTAAATATGTTGGATACACGGAGCTGGGAGTGAAGAACGCAGAACGGTTCAACAACGACCCGTCAATTATTGGAGGGAGGAAAGCTCAGAGGGAGGCCTACTGTCTGCACAACGTCGGTAACTGGTACGGGAATCCA
11	Pore-DAB*356	TGAACGACATCCAGTTCGTCTACTCTGAGTTTTACAACAAGAAGGAGTTCATCAGGTTTGACAGCAACCTCAGGGAGTATGTTGGATTCACAGAGTACGGAGTGAAGAACGCTGAGCGGCTCAACAAAGATCAGTCATTTATATCTGTGCTGAGAGCTCGGAAGAAGAGCTACTGCCAACGCAACATTGATATCTGGTACGGGAATCCA
11	Pore-DAB*355	TGAACGACATCCAGTACGTCTACTCTGAGTTTTACAACAAGAAGGAGTTCATCAGGTTTGACAGCAACCTCAGGGAGTATGTTGGATTCACAGAGTACGGAGTGAAGAACGCTGAGCGGCTCAACAAAGATCAGTCATTTATATCTGTGCTGAGAGCTCGGAAGAAGAGCTACTGCCAACGCAACATTGATATCTGGTACGGGAATCCA
11	Pore-DAB*267	TGAAGGACATCCAGTTCGTCTACTCTGAGTTTTACAACAAGAAGGAGTTCATCAGGTTTGACAGCAACCTCAGGGAGTATGTTGGATTCACAGAGTACGGAGTGAAGAACGCTGAACGGCTCAACAAAGATCAGTCATTTATATCTGTGCTGAGAGCTCGGAAGAAGAGCTACTGCCAACGCAACATTGATATCTGGTACGGGAATCCA
11	Pore-DAB*225	TGAAGGACATCCAGTTCAGCAGGTCCTTTTATTACAACAAGCTGGAGTTCCTGAGGTTTGACAGCAACCTGGGGAAGTTTGTTGGATACACGGAGCTGGGAGTGAAGAACGCTGAGCGGCTCAACAAAGACCCGTCACAGATCGCTGCGATGACGGCTCAGAGGGAGGGTTACTGTCTGCACAACGTCGGTAACTGGTACGGGAATCCA
11	Pore-DAB*216	TCAAAGGCATTCAGTACGTCTACTCCATGTATTACAACAAGCTGGAATACATCAGGTTTGACAGCAACCTGGGTAAATATGTTGGATACACGACGTTTGGAGTGAAGAACGCTGAACGGTTCAACAGCAACCCATCAGAGATCGCTGGGAGGAAAGCTCAGAGGGAGGCCTACTGTCTGAACAACGTCGGTATCTGGTACGGGAATCCA
11	Pore-DAB*133	TCAAAGGCATTCAGTACGTCTACTCCATGTATTACAACAAGCTGGAATACATCAGGTTTGACAGCAACCTGGGTAAATATGTTGGATACACGACGTTTGGAGTGAAGAACGCTGAGCGGGCCAACAGCAACCCATCAGAGATCGCTGGGAGGAAAGCTCAGAGGGAGGCCTACTGTCTGAACAACGTCGGTATCTGGTACGGGAATCCA
12	Pore-DAB*831	TGAAGGACATCCAGTACGTCTACTCCATGTATTACGACAAGCTGGAATACGCCAGGTTTGACAGCAACCTGGGTAAATATGTTGGATACACGACGTATGGAGTGAAGAACGCAGAACGCTGGAACAAAGACACGTCACAGATCGCTGTGAGGAAAGCTCAGAGGGAGGCCTACTGCATGAACCATGTTACTGCTTTCTACCCAAACGCT
12	Pore-DAB*807	TGAAGGACATTCAGTATGTTGACTCCTATTGTTACAACAAGCTGGAGATGATCAGGTTTGACAGCAACGTGGGGAGGTTTGTTGGATACACGGAGTTTGGAGTGAAGAACGCAGAGCGCTGGAACAAAGACACGTCACTGATCGCTGGGAGGAAAGCTCAGAGGGAGGCCTACTGTCTGAACCATGTTACTGCTTTCTACCCAAACGCT
12	Pore-DAB*803	TCAAAGACATTCAGTACATCGAGTCGTATTGTTACGACAAGCTGGAATACGCCAGGTTTGACAGCAACCTGGGGAGGTTTGTTGGATACACGGAGTTTGGAGTGAAGAACGCAGAACGCTGGAACAACGATCCGTCACTGATCGCTGGGAGGAAAGCTCAGAGGGAGGCCTACTGTCTGAACCATGTTACTGCTTTCTACCCAAACGCT
12	Pore-DAB*773	TGAAGGACATTCAGTATGTCGAGTCCTATTGTTACGACAAGCTGGAATACGCCAGGTTTGACAGCAACGTGGGGAAGTTTGTTGGATACACGGAGTATGGAGTGAAGAACGCTGAACGCTGGAACAAAGACACGTCACTGATCGCTGGGAGGAAAGCTCAGAGGGAGGCCTACTGCATGAACCATGTTACTGCTTTCTACCCAAACGCT
12	Pore-DAB*772	TGAAGGACATTCAGTATGTCGAGTCCTATTGTTACGACAAGCTGGAATACGCCAGGTTTGACAGCAACGTGGGGAAGTTTGTTGGATACACAGAGTACGGAGTGAAGAACGCTGAACGCTGGAACAAAGACACGTCACTGATCGCTGGGAGGAAAGCTCAGAGGGAGGCCTACTGCATGAACCATGTTACTGCTTTCTACCCAAACGCT
12	Pore-DAB*771	TGAAGGACATTCAGTATGTCGAGTCCTATTGTTACGACAAGCTGGAATACATCAGGTTTGACAGCAACGTGGGGAAGTTTGTTGGATACACGGAGTATGGAGTGAAGAACGCTGAACGCTGGAACAAAGACCCGTCACGGATCGCTGGGAGGAAAGCTCAGAGGGAGGCCTACTGCATGAACCATGTTACTGCTTTCTACCCAAACGCT
12	Pore-DAB*770	TGAAGGACATTCAGTATGTCGAGTCCTATTGTTACGACAAGCTGGAATACATCAGGTTTGACAGCAACGTGGGGAAGTTTGTTGGATACACGGAGTATGGAGTGAAGAACGCTGAACGCTGGAACAAAGACACGTCACTGATCGCTGGGAGGAAAGCTCAGAGGGAGGCCTACTGCATGAACCATGTTACTGCTTTCTACCCAAACGCT
12	Pore-DAB*749	TGAAGGACATCCAGTATGTTGACTCCTATTGTTACGACAAGCTGGAATACGCCAGGTTTGACAGCAACGTGGGGAAGTTTGTTGGATACACGACGTACGGAGTGAAGAACGCTGAACGCTGGAACAAAGACACGTCACTGATCGCTGCGCTGAACGCTCAGAGGGAGGCCTACTGCCTGAACCATGTTACTGCTTTCTACCCAAACGCT
12	Pore-DAB*748	TGAAGGACATCCAGTATGTTGACTCCTATTGTTACGACAAGCTGGAATACGCCAGGTTTGACAGCAACGTGGGGAAGTTTGTTGGATACACAGCGTTTGGAGTGAAGAACGCTGAACGCTGGAACAAAGACACGTCACTGATCGCTGCGCTGAACGCTCAGAGGGAGGCCTACTGCCTGAACCATGTTACTGCTTTCTACCCAAACGCT
12	Pore-DAB*747	TGAAGGACATCCAGTATGTCGAGTCCTATTGTTACGACAAGCTGGAATACGCCAGGTTTGACAGCAACGTGGGGAAGGTTGTTGGATACACGACGTTTGGAGTGAAGAACGCTGAGAGGTGGAACAAAGACACGTCACTGATCGCTGCGCTGAACGCTCAGAGGGAGGCCTACTGTCTGAACCATGTTACTGCTTTCTACCCAAACGCT
12	Pore-DAB*741	TGAAGGACATCCAGTACGTCTACTCCATGTATTACGACAAGCTGGAATACGCCAGGTTTGACAGCAACCTGGGAAAATATGTTGGATACACGACGTACGGAGTGAAGAACGCTGAACGCTGGAACAAAGACACGTCACAGATCGCTGTGAGGAAAGCTCAGAGGGAGGCCTACTGCATGAACCATGTTACTGCTTTCTACCCAAACGCT
12	Pore-DAB*685	TCAAAGACATTCAGTACATCGAGTCGTATTGTTACGACAAGCTGGAATACGCCAGGTTTGACAGCAACGTGGGGAGGTTTGTTGGATACACGGAGTTTGGAGTGAAGAACGCAGAGCGCTGGAACAAAGACACGTCACTGATCGCTGGGAGGAGAGCTCAGAGGGAGGCCTACTGTCTGAACCATGTTACTGCTTTCTACCCAAACGCT
12	Pore-DAB*684	TCAAAGACATTCAGTACATCGAGTCGTATTGTTACGACAAGCTGGAATACGCCAGGTTTGACAGCAACCTGGGGAGGTTTGTTGGATACACGGAGTTTGGAGTGAAGAACGCTGAGCGCTGGAACAAAGACACGTCACTGATCGCTGGGAGGAAAGCTCAGAGGGAGGCCGTCTGTCTGAACCATGTTACTGCTTTCTACCCAAACGCT
12	Pore-DAB*683	TCAAAGACATTCAGTACATCGAGTCGTATTGTTACGACAAGCTGGAATACGCCAGGTTTGACAGCAACCTGGGGAGGTTTGTTGGATACACGGAGTTTGGAGTGAAGAACGCAGAACGCTGGAACAACGATCCGTCACTGATCGCTGGGAGGAAAGCTCAGAGGGAGGCCGTCTGTCTGAACCATGTTACTGCTTTCTACCCAAACGCT
12	Pore-DAB*616	TGAAGGACATTCAGTACATCGAGTCCTATTGTTACGACAAGCTGGAATACGCCAGGTTTGACAGCAACGTGGGTAAATATGTTGGATACACGGCGTTTGGAGTGAAGAACGCTGAACGCTGGAACAAAGACACGTCAATTATCGCTATGAGGAGAGCTCAGAGGGAGGCCTACTGTCTGTACAACATCGGTATCGACTACCCAAACGCT
12	Pore-DAB*615	TGAAGGACATTCAGTACATCGAGTCCTATTGTTACGACAAGCTGGAATACGCCAGGTTTGACAGCAACGTGGGTAAATATGTTGGATACACGGCGTACGGAGTGAAGAACGCTGAACGCTGGAACAAAGACACGTCAATTATCGCTATGAGGAGAGCTCAGAGGGAGGCCTACTGTCTGTACAACATCGGTATCGACTACCCAAACGCT
12	Pore-DAB*532	TCAAAGACATTCAGTACATCGAGTCGTATTGTTACGACAAGCTGGAATACGCCAGGTTTGACAGCAACGTGGGGAGGTTTGTTGGATACACGACGTTTGGAGTGAAGAACGCAGAGCGCTGGAACAAAGACACGTCACTGATCGCTGGGAGGAAAGCTCAGAGGGAGGGTTACTGTCTGAACCATGTTACTGCTTTCTACCCAAACGCT
12	Pore-DAB*531	TCAAAGACATTCAGTACATCGAGTCGTATTGTTACGACAAGCTGGAATACGCCAGGTTTGACAGCAACCTGGGGAGGTTTGTTGGATACACGGAGTTTGGAGTGAAGAACGCTGAGCGCTGGAATAAAGACACGTCACTGATCGCTGGGAGGAGAGCTCAGAGGGAGGTCTACTGCATGAACCATGTTACTGCTTTCTACCCAAACGCT
12	Pore-DAB*530	TCAAAGACATTCAGTACATCGAGTCGTATTGTTACGACAAGCTGGAATACGCCAGGTTTGACAGCAACCTGGGGAGGTTTGTTGGATACACGGAGTTTGGAGTGAAGAACGCTGAGCGCTGGAATAAAGACACGTCACTGATCGCTGGGAGGAGAGCTCAGAGGGAGGCCTACTGCATGAACCATGTTACTGCTTTCTACCCAAACGCT
12	Pore-DAB*528	TCAAAGACATTCAGTACATCGAGTCGTATTGTTACGACAAGCTGGAATACGCCAGGTTTGACAGCAACCTGGGGAGGTTTGTTGGATACACGGAGTTTGGAGTGAAGAACGCTGAACGCTGGAACAAAGACACGTCACTGATCGCTGGGAGGAGAGCTCAGAGGGAGGCCTACTGCATGAACCATGTTACTGCTTTCTACCCAAACGCT
12	Pore-DAB*446	TGAAGGACATCCAGTATGTTGACTCCTATTGTTACGACAAGCTGGAATACGCCAGGTTTGACAGCAACGTGGGGGAGTTTGTTGGATACACGGCGTATGGAGTGAAGAACGCTGAGCGGTGGAACAACGACCCGTCAATTATCGCTGGGCTGAGAGCTCAGAGGGAGGCCTACTGCCTGAACCATGTTACTGCTTTCTACCCAAACGCT
12	Pore-DAB*385	TGAAGGACATCCAGTATGTTGACTCCTATTGTTACGACAAGCTGGAATACGCCAGGTTTGACAGCAACGTGGGGGAGTTTGTTGGATACACAGAGTACGGAGTGAAGAACGCTGAACGGCTCAACAAAGACACGTCATTTATCGCTGGGCTGAGAGCTCAGAGGGAGGCCTACTGCCTGAACCATGTTACTGCTTTCTACCCAAACGCT
12	Pore-DAB*384	TGAAGGACATCCAGTATGTTGACTCCTATTGTTACGACAAGCTGGAATACGCCAGGTTTGACAGCAACGTGGGGGAGTTTGTTGGATACACAGAGTACGGAGTGAAGAACGCTGAACGGCTCAACAAAGACACGTCATTTATCGCTGGGCTGAGAGCTCAGAGGGAGACCTACTGCCTGAACCATGTTACTGCTTTCTACCCAAACGCT
12	Pore-DAB*367	TGAAGGACATTCAGTATGTCGAGTCCTATTGTTACGACAAGAGGGAATACGCCAGGTTTGACAGCAACGTGGGGAAGTTTGTTGGATACACGGCGTTTGGAGTGAAGAACGCAGAGCGCTGGAACAAAGACACGTCACTGATCGCTGTGAGGAGAGCTCAGAGGGAGGCCTACTGCATGAACCATGTTACTGCTTTCTACCCAAACGCT
12	Pore-DAB*329	TCAAAGACATTCAGTACATCGAGTCGTATTGTTACGACAAGCTGGAATACGCCAGGTTTGACAGCAACGTGGGGAGGTTTGTTGGATACACGGAGTTTGGAGTGAAGAACGCAGAGCGCTGGAACAAAGACACGTCACTGATCGCTGGGAGGAAAGCTCAGAGGGAGGCCTACTGTCTGAACCATGTTACTGCTTTCTACCCAAACGCT
12	Pore-DAB*328	TCAAAGACATTCAGTACATCGAGTCGTATTGTTACGACAAGCTGGAATACGCCAGGTTTGACAGCAACCTGGGGAGGTTTGTTGGATACACGGAGTTTGGAGTGAAGAACGCTGAGCGCTGGAATAAAGACACGTCACTGATCGCTGGGAGGAGAGCTCAGAGGGAGACCTACTGCATGAACCATGTTACTGCTTTCTACCCAAACGCT
12	Pore-DAB*327	TCAAAGACATTCAGTACATCGAGTCGTATTGTTACGACAAGCTGGAATACGCCAGGTTTGACAGCAACCTGGGGAGGTTTGTTGGATACACGGAGTTTGGAGTGAAGAACGCTGAACGCTGGAACAAAGACACGTCACTGATCGCTGGGAGGAAAGCTCAGAGGGAGGCCTACTGTCTGAACCATGTTACTGCTTTCTACCCAAACGCT
12	Pore-DAB*326	TCAAAGACATTCAGTACATCGAGTCGTATTGTTACGACAAGCTGGAATACGCCAGGTTTGACAGCAACCTGGGGAGGTTTGTTGGATACACGGAGTTTGGAGTGAAGAACGCTGAACGCTGGAACAAAGACACGTCACTGATCGCTGGGAGGAAAGCTCAGAGGGAGACCGTCTGTCTGAACCATGTTACTGCTTTCTACCCAAACGCT
12	Pore-DAB*308	TGAAGGACATCCAGTATGTTGACTCCTATTGTTACGACAAGCTGGAATACGCCAGGTTTGACAGCAACGTGGGGAAGTTTGTTGGATACACAGAGTACGGAGTGAAGAACGCTGAACGGCTCAACAAAGACACGTCATTTATCGCTGGGCTGAGAGCTCAGAGGGAGACCTACTGCCTGAACCATGTTACTGCTTTCTACCCAAACGCT
12	Pore-DAB*272	TCAAAGACATCCAGTATGTTGACTCCTATTGTTACGACAAGCTGGAATACGCCAGGTTTGACAGCAACGTGGGGAAGTTTGTTGGATACACGGAGTTTGGAGTGAAGAACGCTGAGAGGTGGAACAAAGACACGTCACTGATCGCTGCGCTGAACGCTCAGAGGGAGACCTACTGCATGAACAACGTCGGTATCAACTACCCAAACATT
12	Pore-DAB*266	TGAAGGACATCCAGTATGTCGAGTCCTATTGTTACGACAAGCTGGAATACGCCAGGTTTGACAGCAACGTGGGGAAGTTTGTTGGATACACGACGTTTGGAGTGAAGAACGCTGAGAGGTGGAACAAAGACACGTCACTGATCGCTGCGCTGAACGCTCAGAGGGAGGCCTACTGTCTGAACCATGTTACTGCTTTCTACCCAAACGCT
12	Pore-DAB*265	TGAAGGACATCCAGTATGTCGAGTCCTATTGTTACGACAAGCTGGAATACGCCAGGTTTGACAGCAACGTGGGGAAGTTTGTTGGATACACAGAGTACGGAGTGAAGAACGCAGAGCGCTGGAACAAAGACACGTCACTGATCGCTGTGAGGAAAGCTCAGAGGGAGGCCTACTGCATGAACCATGTTACTGCTTTCTACCCAAACGCT
12	Pore-DAB*215	TCAAAGACATTCAGTACATCGAGTCGTATTGTTACGACAAGAGGGAGTACGCCAGGTTTGACAGCAACGTGGGGAAGTTTGTTGGATACACGGCGTATGGAGTGAAGAACGCTGAACGCTGGAACAAAGACACGTCACTGATCGCTGGGAGGAAAGCTCAGAGGGAGGCCTACTGTCTGAACAACGTCGGTATCTACTACCAGGTGGCT
12	Pore-DAB*211	TGAAGGACATTCAGTATGTCGAGTCCTATTGTTACGACAAGAGGGAATACGCCAGGTTTGACAGCAACGTGGGGAAGTTTGTTGGATACACGGCGTTTGGAGTGAAGAACGCAGAGCGCTGGAACAAAGACACGTCACAGATCGCTGTGAGGAAAGCTCAGAGGGAGGCCTACTGCATGAACCATGTTACTGCTTTCTACCCAAACGCT
12	Pore-DAB*210	TGAAGGACATCCAGTACGTCTACTCCATGTATTACGACAAGCTGGAATATGCCAGGTTTGACAGCAACCTGGGAAAATATGTTGGATACACGGAGTACGGAGTGAAGAACGCTGAACGCTGGAACAAAGACACGTCACAGATCGCTGTGAGGAGAGCTCAGAGGGAGGCCTACTGCATGAACCATGTTACTGCTTTCTACCCAAACGCT
12	Pore-DAB*207	TGAAGGACATTCAGTATGTCGAGTCCTATTGTTACGACAAGAGGGAATACGCCAGGTTTGACAGCAACGTGGGGAAGTTTGTTGGATACACGGCGTTTGGAGTGAAGAACGCAGAGCGCTGGAACAAAGACACGTCACAGATCGCTGTGAGGAGAGCTCAGAGGGAGGCCTACTGCATGAACCATGTTACTGCTTTCTACCCAAACGCT
12	Pore-DAB*204	TGAAGGACATCCAGTACGTCTACTCCATGTATTACGACAAGCTGGAATATGCCAGGTTTGACAGCAACCTGGGAAAATATGTTGGATACACGGAGTACGGAGTGAAGAACGCTGAACGCTGGAACAAAGACACGTCACTGATCGCTGTGAGGAAAGCTCAGAGGGAGGCCTACTGCATGAACCATGTTACTGCTTTCTACCCAAACGCT
12	Pore-DAB*201	TGAAGGACATTCAGTATGTCGAGTCCTATTGTTACGACAAGAGGGAATACGCCAGGTTTGACAGCAACGTGGGGAAGTTTGTTGGATACACGGCGTTTGGAGTGAAGAACGCAGAGCGCTGGAACAAAGACACGTCACTGATCGCTGTGAGGAAAGCTCAGAGGGAGGCCTACTGCATGAACCATGTTACTGCTTTCTACCCAAACGCT
13	Pore-DAB*863	TCAAAGACATTCAGTTCATCGACTCCTATTGTTACAACAAGCTGGAGTTCCTGAGGTTTGACAGCAACCTGGGGAAGTTTGTTGGATACACGGAGCTGGGAGTGAAGAACGCTGAACGGTTCAACAAAGACACGTCACGGATCGCTGCGATGAACGCTCAGAGGGAGACCTACTGTCTGAACAACGTCGGTAATTGGTACAGGAGTCCA
13	Pore-DAB*850	TCAAAGACATTCAGTACATCGAGTCCTATTGTTACGACAAGCTGGAATACGCCAGGTTTGACAGCAACCTGGGTAAGTTTGTTGGATACACGGCGTTTGGAGTGAAGAACGCAGAACGCTGGAACAAAGATACGTCACAGATCGCTGTGAAGAAAGCTCAGAGGGAGGCCTACTGTCTGCACAACATCGGTAACTGGTACCCAAACATT
13	Pore-DAB*835	TGAAGGACATCCAGTACGTCCTGTCCTATTATTACAACAAGCTGGAATACGCCCGGTTTGACAGCAACTTGGGTAAATATGTTGGATACACGGCGTATGGAGTGAAGAACGCTGAACGCTGGAACAACGACCCGTCAATTATTGGAGGGAGGAAAGCTCAGAAGGAGACCTACTGTCTGCACAACATCGGTAACTGGTACCCAAATATG
13	Pore-DAB*834	TGAAGGACATCCAGTACGTCTACTCCATGTATTACAACAAGATGGAATACATCAGGTTTGACAGCAACCTGGGTAAATATGTTGGATACACGACGTTTGGAGTGAAGAACGCAGAACGGTTCAACAGCGACCCGTCAATTATTGGAAGGAAGAAAGCTCAGAGGGAGACCTACTGTCTGCACAACGTCGGTAACTGGTACCCAAATATG
13	Pore-DAB*833	TGAAGGACATCCAGTACGTCTACTCCATGTATTACGACAAGCTGGAATACATCAGGTTTGACAGCAACCTGGGTAAATATGTTGGATACACGACGTACGGAGTGAAGAACGCTGAGCGGCTCAACAGCGACCCGTCAATTATTGGAGTGAGGAAAGCTCAGAGGGAGACCTACTGTCTGCACAACGTCGGTAACTGGTACCCGAACATG
13	Pore-DAB*829	TGAAGGACATCGAGTACATCAGGTCCAACTATTACAACAAGCTGGAGATCGCCAGGTTTGACAGCAACGTGGGGAAGTTTGTTGGATACACAGAGTTTGGAGTGAAGCAGGCAAACTACTGGAACAAAGACACGTCATATATTGGAGTGCTGAACGCTCAGAGGGAGGCCTACTGTCTGAACAACGTCGGTAACTGGTACCCAAATATG
13	Pore-DAB*811	TGAAGGACATTCAGTTCATCAGGTCCTATTATTACAACAAGCTGGAGCTCATCAGGTTTGACAGCAACGTGGGGAAGTTTGTTGGATACACAGAGCTGGGAGTGAAGAACGCTGAGAACTGGAACAACAACCCGTCACTGATCGCATCAGAGATGGCTCAGAGGGAGACCTACTGCCTGAACAACGTCGGTAACTGGTACCCAAATATG
13	Pore-DAB*785	TGAAGGACATTCAGTTCATCGAGTCCTATTGTTACAACAAGCTGGAGTTCATCAGGTTTGACAGCAACGTGGGGAAGTTTGTTGGATACACGGAGCTGGGAGTGAAGAACGCAGAGAACTGGAACAAAGACCCGTCACGGATCGCATCAAGGAAAGCTCTGAGGGACACCTACTGTCTGCACAACATCGGTAACTGGTACCCAAATATG
13	Pore-DAB*780	TGAAGGACATTCAGTTCATCAGGTCCAACTATTACAACAAGCTGGAGATCGCCAGGTTTGACAGCAACGTGGGCAGATATGTTGGATACACAGAGTTTGGAGTGAAGCAGGCAAACTACTGGAACAGCAACCCGTCACTGATCGCTGGGCTGAAGGCTCAGAAGGAGACCGTCTGTCTGCACAACATTGGTAACTGGTACCCAAATATG
13	Pore-DAB*753	TGAAGGACATCCAGTTCATCAGGTCCTATTATTACAACAAGCTGGAGTTCATCAGGTTTGACAGCAACGTGGGGAAGTTTGTTGGATACACGGAGCTGGGAGTGAAGAACGCTGAGAACTGGAACAACAACCCGTCACAGATCGCATCAGAGATGGCTCAGAGGGAGGCCTACTGCCTGAACAACGTCGGTAACTGGTACCCAAATATG
13	Pore-DAB*744	TGAAGGACATCCAGTACGTCTACTCTGAGTTTTACAACAAGCTGGAATACGCCAGGTTTGACAGCAATGTGGGGAAGTTTGTTGGATACACGACGTTTGGAGTGAAGAACGCAGAACGCTGGAACAAAGACACGTCATATATCGCTGGGCTGAACGCTCAGAGGGAGGCCTACTGTCTGCACAACATCGGTAACTGGTACCCAAATATG
13	Pore-DAB*733	TGAAGGACATCCAGTACATCAGGTCTGCATTCTACAACAAGCTGGAGTTCGCCAGGTTTGACAGCAACGTGGGTAAATATGTTGGATACACGGAGTACGGAGTGAAGCAGGCAAACTACTGGAACAGCGACACGTCATATATCTCTGGGCTGAAAGCTCAGAGGGAGGGTTACTGCCAACACAACATTGGTAACTGGTACCCAAATATG
13	Pore-DAB*731	TGAAGGACATCCAGTACATCAGGTCCTATTATTACAACAAGCTGGAGATGATCAGGTTTGACAGCAACGTGGGTAAATATGTTGGATACACGGAGCTGGGAGTGAAGAACGCTGAGATCTGGAACAAAGACACGTCAGATATTGCTGCGATGAGCGCTCAGAGGGAGACCTACTGCCTGCACAACGTCGGTAATTGGTACCCAAATATG
13	Pore-DAB*728	TGAAGGACATCCAGTACATCAAGTCCATCTATTACAACAAGCTGGAGATCATCAGGTTCACCAGCAGCCTGGGCAGGTATGTTGGATACACGACGTATGGAGTGAAGAACGCTGAACGCTGGAACAAAGACACGTCAATTATCGCTGTGAAGAAAGCTCAGAGGGAGACCTACTGTCTGCACAACGTTGGTATCTGGTACCCAAATATG
13	Pore-DAB*721	TGAACGACATCCAGTACATCAGGTCTGTGTATTACAACAAGCTGGAGATCTACAGGTTCGACAGCAACCTGGGGAAGTTTGTTGGATACACAGAATATGGAGTGAAACAGGCTGAATACTTCAACAACAACCCGTCATTGATCGCTGGGCTGATGGCTGACAAGGAGAGATACTGCCAACACAACATTGGTAACTGGTACCCAAACATG
13	Pore-DAB*706	TCAAGGACATCCAGTACATCGAGTCCTATTGTTACGACAAGCTGGAATACGCCAGGTTTGACAGCAACGTGGGGACGTTTGTTGGATACACGGAGTACGGAGTGAAGAACGCTGAGCGCTGGAACAAAGATCCGTCAATTATCGCTGTGAAGAAAGCTCAGAGGGAGACCTACTGTCTGAACAACATCGGTAACTGGTACCCAAATATG
13	Pore-DAB*705	TCAAGGACATCCAGTACATCGAGTCCTATTGTTACGACAAGAGGGAATACGCCAGGTTTGACAGCAACGTGGGGGAGTTTGTTGGATACACGGCGTTTGGAGTGAAGAACGCTGAGCGCTGGAACAAAGACCCGTCACAGATTGCTGGGCTGAAAGCTCAGAGGGAGACCTACTGTCTGAACAACATCGGTAACTGGTACCCAAATATG
13	Pore-DAB*704	TCAAGGACATCCAGTACATCGAGTCCTATTGTTACGACAAGAGGGAATACGCCAGGTTTGACAGCAACGTGGGGGAGTTTGTTGGATACACGGAGTACGGAGTGAAGAACGCTGAGCGGTGGAACAAAGACACGTCACAGATTGCTGGGCTGAAAGCTCAGAGGGAGACCTACTGTCTGAACAACATCGGTAACTGGTACCCAAATATG
13	Pore-DAB*701	TCAAAGACATTCAGTTGATCAACTCCTATTATTACAACAAGCTGGAGTTCCTGAGGTTTGACAGCAACCTGGGGAAGTTTGTTGGATACACGGAGCTGGGAGTGAAGAACGCTGAACGGTTCAACAAAGACACGTCACGGATCGCTGCGATGAAGGCTCAGAGGGAGACCTACTGTCTGAACAACGTCGGTAATTGGTACAGGAGTCCA
13	Pore-DAB*695	TCAAAGACATTCAGTATGTCGAGTCCTATTGTTACGACAAGCTGGAATACGCCAGGTTTGACAGCAACGTGGGGGAGTTTGTTGGATACACGGAGTACGGAGTGAAGAACGCTGAGCGGTGGAACAAAGACACGTCACAGATTGCTGGGCTGAAAGCTCAGAGGGAGACCTACTGTCTGAACAACATCGGTAACTGGTACCCAAATATG
13	Pore-DAB*694	TCAAAGACATTCAGTATGTCGAGTCCTATTGTTACGACAAGCTGGAATACGCCAGGTTTGACAGCAACGTGGGGGAGTTTGTTGGATACACGGAGTACGGAGTGAAGAACGCTGAGCGCTGGAACAAAGACCCGTCACAGATTGCTGGGCTGAAAGCTCAGAGGGAGACCTACTGTCTGAACAACATCGGTAACTGGTACCCAAATATG
13	Pore-DAB*693	TCAAAGACATTCAGTATGTCGAGTCCTATTGTTACGACAAGAGGGAATACGCCAGGTTTGACAGCAACGTGGGGGAGTTTGTTGGATACACGGCGTTTGGAGTGAAGAACGCTGAGCGCTGGAACAAAGATCCGTCAATTATCGCTGTGAAGAAAGCTCAGAGGGAGACCTACTGTCTGAACAACATCGGTAACTGGTACCCAAATATG
13	Pore-DAB*692	TCAAAGACATTCAGTATGTCGAGTCCTATTGTTACGACAAGAGGGAATACGCCAGGTTTGACAGCAACGTGGGGGAGTTTGTTGGATACACGGCGTTTGGAGTGAAGAACGCTGAGCGCTGGAACAAAGACCCGTCACAGATTGCTGGGCTGAAAGCTCAGAGGGAGACCTACTGTCTGAACAACATCGGTAACTGGTACCCAAATATG
13	Pore-DAB*691	TCAAAGACATTCAGTATGTCGAGTCCTATTGTTACGACAAGAGGGAATACGCCAGGTTTGACAGCAACGTGGGGGAGTTTGTTGGATACACGGAGTACGGAGTGAAGAACGCTGAGCGGTGGAACAAAGACACGTCACAGATTGCTGGGCTGAAAGCTCAGAGGGAGACCTACTGTCTGAACAACATCGGTAACTGGTACCCAAATATG
13	Pore-DAB*690	TCAAAGACATTCAGTATGTCGAGTCCTATTGTTACGACAAGAGGGAATACGCCAGGTTTGACAGCAACGTGGGGGAGTTTGTTGGATACACGGAGTACGGAGTGAAGAACGCTGAGCGCTGGAACAAAGACCCGTCACAGATTGCTGGGCTGAAAGCTCAGAGGGAGACCTACTGTCTGAACAACATCGGTAACTGGTACCCAAATATG
13	Pore-DAB*630	TGAAGGACATTCAGTTCATCGAGTCCTATTGTTACAACAAGCTGGAGTTCATCAGGTTTGACAGCAACGTGGGGAAGTTTGTTGGATACACGGAGCTGGGAGTGAAGAACGCTGAGAACTGGAACAAAGACCCGTCACGGATCGCATCAAGGAAAGCTCTGAGGGAGACCGTCTGTCTGAACAACGTCGGTGTCTGGTACCCAAATATG
13	Pore-DAB*596	TGAAGGACATCCAGTTCATCAGGTCCTATTGTTACAACAAGCTGGAGTTCATCAGGTTTGACAGCAACGTGGGTAAATATGTTGGATACACGGAGCTGGGAGTGAAGAACGCTGAACGCTGGAACAAAGACCCGTCACAGATCGCTGCGATGGCGGCTCAGAGGGAGACCTACTGCCTGCACAACGTCGGTAACTGGTACCCAAATATG
13	Pore-DAB*581	TGAAGGACATCCAGTACATCGACTCCTATTGTTACAACAAGCTGGAGATGATCAGGTTTGACAGCAACGTGGGCAGATATGTTGGATACACAGAGCTGGGAGTGAAGAACGCTGAGACCTGGAACAACAACCCGTCACTGATCGCATCAGAGATGGCTCAGAGGGAGACCTACTGTCTGCACAACATCGGTAACTGGTACCCAAATATG
13	Pore-DAB*540	TCAAAGACATTCAGTATGTTGACTCCTATTGTTACAACAAGCTGGAGCTCATCAGGTTTGACAGCAACGTGGGAAAATATGTTGGATACACGGAGCTGGGAGTGAAGAACGCTGAGACCTGGAACAAAGACACGTCACAGATCGCATCAGAGAGAGCTCAGAGGGAGACCTACTGTCAACACAACATCGGTAACTGGTACCCGAACATG
13	Pore-DAB*539	TCAAAGACATTCAGTATGTTGACTCCTATTGTTACAACAAGCTGGAGCTCATCAGGTTTGACAGCAACGTGGGAAAATATGTTGGATACACAGAGCTGGGAGTGAAGAACGCTGAGACCTGGAACAAAGACCCGTCACAGATCGCATCAGAGAGAGCTCAGAGGGAGACCTACTGTCAACACAACATCGGTAACTGGTACCCGAACATG
13	Pore-DAB*443	TCAAGGACATTCAGTACATCGAGTCCTATTGTTACGACAAGAGGGAATACGCCAGGTTTGACAGCAACGTGGGGAAGTTTGTTGGATACACGACGTTTGGAGTGAAGAACGCTGAGCGCTGGAACAACGACCCGTCACGGATCGCTGTGAAGAAAGCTCAGAGGGAGACCTACTGCCTGCACAACATCGGTCTCTGGTACCCAAATATG
13	Pore-DAB*436	TGAAGGACATTCAGTTCATCGAGTCCTATTGTTACAACAAGCTGGAGTTCATCAGGTTTGACAGCAACGTGGGGAAGTTTGTTGGATACACGGAGCTGGGAGTGAAGAACGCCGAGAACTGGAACAAAGACCCGTCACGGATCGCATCAAGGAAAGCTCTGAGGGAGACCGTCTGTCTGAACAACGTCGGTGTCTGGTACCCAAATATG
13	Pore-DAB*432	TGAAGGACATTCAGTATGTTGACTCCTATTGTTACAACAAGCTGGAGTTCATCAGGTTTGACAGCAACGTGGGGAAGTTTGTTGGATACACGGAGCTGGGAGTGAAGAACGCTGAGATCTGGAACAACAACCCGTCATATATCGCTGCGATGAAAGCTCAGAGGGAGGGTTACTGTCTGCACAACGTCGGTCTCTGGTACCCAAATATG
13	Pore-DAB*431	TGAAGGACATTCAGTACGTCCTGTCCTACTATTACAACAAGCTGGAATACGCCAGGTTTGACAGCAACGTGGGGAAGTTTGTTGGATACACAGAGTTTGGAGTGAAGCAGGCAAACTACTGGAACAGCATCCCGTCAGAGATCGCTGGGAGGAGAGCTCAGAGGGAGACCTACTGTCAACACAACATCGGTAACTGGTACCCAAATATG
13	Pore-DAB*429	TGAAGGACATTCAGTACATCGAGTCCTATTATTACAACAAGCTGGAGCTCGCCAGGTTTGACAGCAACGTGGGTAGATATGTTGGATACACAGAGTACGGAGTGAAGCAGGCAAACTACTGGAACAGCGACACGTCACTGATCTCTATGAGGAAAGCTCAGAGGGAGACCTACTGTCTGCACAACATCGGTAACTGGTACCCAAATATG
13	Pore-DAB*428	TGAAGGACATTCAGTACATCGACTCCTATTGTTACAACAAGCTGGAGCTCATCAGGTTTGACAGCAGCCTGGGTGAATTTGTTGGATACACAGAGCTGGGAGTGAAGAACGCTGAGACCTGGAACAAAGACCCATCAAAGATCGCTGCGATGAAAGCTCAGAGGGAGGGTTACTGTCTGCACAACATCGGTGTCTGGTACCCAAATATG
13	Pore-DAB*410	TCAAAGACATTCAGTATGTTGACTCCTATTGTTACAACAAGCTGGAGCTCATCAGGTTTGACAGCAACGTGGGAAAATATGTTGGATACACGGAGCTGGGAGTGAAGAACGCTGAGATCTGGAACAAAGACCCGTCACAGATCGCATCAGAGAGAGCTCAGAGGGAGACCTACTGTCTGCACAACGTCGGTAACTGGTACCCGAACATG
13	Pore-DAB*399	TCAAAGACATCCAGTACATCTACTCTGCATTCTACAACAAGCTGGAATACGCCAGGTTTGACAGCAACCTGGGTAAATATGTTGGATACACAGAGTTTGGAGTGAAGCAGGCAAACTACTGGAACAACATCCCGTCAGAGATCGCTAGGAGGATGGCTCAGAGGGAGACCTACTGTCTGCACAACGTCGGTAACTGGTACCCAACTATG
13	Pore-DAB*337	TCAAAGACATTCAGTATGTTGACTCCTATTGTTACAACAAGCTGGAGCTCATCAGGTTTGACAGCAACGTGGGAAAATATGTTGGATACACGGAGCTGGGAGTGAAGAACGCTGAGATCTGGAACAAAGACCCGTCACAGATCGCATCAGAGAGAGCTCAGAGGGAGACCTACTGTCAACACAACATCGGTAACTGGTACCCGAACATG
13	Pore-DAB*292	TCAAAGACATCCAGTATGTTGACTCCTATTGTTACAACAAGCTGGAGTTCATCAGGTTTGACAGCAACGTGGGGAAGTTTGTTGGATACACGGAGCTGGGAGTGAAGAACGCAGAGATCTGGAACAACAACCCGTCATATATCGCTGCGATGAAAGCTCAGAGGGAGACCTACTGTCTGCACAACGTCGGTCTCTGGTACCCAAATATG
13	Pore-DAB*282	TCAAAGACATCCAGTACATCTTCTCCATGTATTACAACAAGCTGGAGGTCGCCAGGTTTGACAGCAACGTGGGTAAATATGTTGGATACACAGAGTTTGGAGTGAAGCAGGCAAACTACTGGAACAGCAACCCGTCAGAGATCTCTGGGAGGAAAGCTCAGAGGGAGACCTACTGCCTGCACAACGTCGGTAACTGGTACCCAAATATG
13	Pore-DAB*277	TCAAAGACATTCAGTTGATCAACTCCTATTATTACAACAAGCTGGAGTTCCTGAGGTTTGACAGCAACGTGGGGAAGTTTGTTGGATACACGGAGCTGGGAGTGAAGAACGCTGAGCGGTTCAACAAAGACACGTCACGGATCGCTGCGATGAACGCTCAGAGGGAGACCTACTGTCTGAACAACGTCGGTAATTGGTACAGGAATCCA
13	Pore-DAB*269	TGAAGGACATTCAGTACGTCCAGTCCTATTATTACAACAAGCTGGAATACATCAAGTTTGACAGCAGCCTGGATAAATATGTTGGATACACAGAGTATGGAGTGAAGAACGCTGAACGGCTCAACAACGACCCGTCAATTATTGGAGGGAGGAAAGCTCAGAAGGAGACCTACTGTCTGCACAACATCGGTAACTGGTACCCAAATATG
13	Pore-DAB*268	TGAAGGACATTCAGTACGTCCAGTCCTACTATTACAATAAGCTGGAATACATCAAGTTTGACAGCAGCCTGGATAAATATGTTGGATACACAGAGTATGGAGTGAAGAACGCTGAACGGCTCAACAACGACCCGTCAATTATTGGAGGGAGGAAAGCTCAGAAGGAGACCTACTGTCTGCACAACATCGGTAACTGGTACCCAAATATG
13	Pore-DAB*264	TGAAGGACATCCAGTACGTCCTGTCCTATTATTACAACAAGCTGGAATACGCCCGGTTTGACAGCAACTTGGGTAAATATGTTGGATACACGGCGTATGGAGTGAAGAACGCTGAACGGCTCAACAACGACCCGTCAATTATTGGAGGGATGAAAGCTCAGAGGGAGGCCTACTGTCTGCACAACATCGGTAACTGGTACCCAAATATG
13	Pore-DAB*263	TGAAGGACATCCAGTACGTCCAGTCCTATTATTACAACAAGCTGGAATACATCAAGTTTGACAGCAGCCTGGATAAATATGTTGGATACACAGAGTATGGAGTGAAGAACGCTGAACGGCTCAACAACGACCCGTCAATTATTGGAGGGAGGAAAGCTCAGAAGGAGACCTACTGTCTGCACAACATCGGTAACTGGTACCCAAATATG
13	Pore-DAB*262	TGAAGGACATCCAGTACGTCCAGTCCTACTATTACAATAAGCTGGAATACATCAAGTTTGACAGCAGCCTGGATAAATATGTTGGATACACAGAGTATGGAGTGAAGAACGCTGAACGGCTCAACAACGACCCGTCAATTATTGGAGGGAGGAAAGCTCAGAAGGAGACCTACTGTCTGCACAACATCGGTAACTGGTACCCAAATATG
13	Pore-DAB*226	TCAAAGACATTCAGTATGTTGACTCCTATTGTTACAACAAGCTGGAGTTCATCAGGTTTGACAGCAACGTGGGGAAGTTTGTTGGATACACGGAGCTGGGAGTGAAGAACGCAGAGATCTGGAACAACAACCCGTCATATATCGCTGCGATGAAAGCTCAGAGGGAGACCTACTGTCTGCACAACGTCGGTCTCTGGTACCCAAATATG
13	Pore-DAB*130	TCAAAGACATTCAGTTGATCAACTCCTATTATTACAACAAGCTGGAGTTCCTGAGGTTTGACAGCAACCTGGGGAAGTTTGTTGGATACACGGAGCTGGGAGTGAAGAACGCTGAACGGTTCAACAAAGACACGTCACGGATCGCTGCGATGAACGCTCAGAGGGAGACCTACTGTCTGAACAACGTCGGTAATTGGTACAGGAGTCCA
14	Pore-DAB*861	TGAAGGACATCCAGTACATCAGGTCCTATTATTACAACAAGCTGGAGACCAACAGGTTTGACAGCAACGTGGGTAAATATGTTGGATACACGGCAGCAGGAGTGAGACAGGCTGAGATCTGGAACAAAGACACGTCACTGATCGCATCAGAGAAAGCTCAGAGGGAGACCTACTGTCTGCACAACGTTGGTATCTGGTACGGGAATCCA
14	Pore-DAB*784	TGAAGGACATTCAGTTCATCGACTCCTATTGTTACAACAAGCTGGAGATGATCAGGTTTGACAGCAACCTGGGTAAATATGTTGGATACACAGAGCTGGGAGTGAAGAACGCTGAGAACTGGAACAACAACCCTTCACTGATCGCATCAGAGATGGCTCTGAGGGAGGCCTACTGTCTGCACAACGTTGGTATCTGGTACGGGAATCCA
14	Pore-DAB*776	TGAAGGACATTCAGTATGTTGACTCCTATTGTTACAACAAGCTGGAGATGATCAGGTTTGACAGCAACGTGGGGAAGTTTGTTGGATACACGGAGCTGGGAGTGAAGAACGCTGAGACCTGGAACAACAACCCGTCACAGATCGCTGCGATGAAAGCTCAGAGGGGGACCTACTGTCTGCACAACATTGGTATCTGGTACGGGAATCCA
14	Pore-DAB*734	TGAAGGACATCCAGTACATCGACTCCTATTGTTACAACAAGCTGGAGTTCATCAGGTTTGACAGCAACGTGGGCAGATATGTTGGATACACAGAGCTGGGAGTGAAGAACGCTGAGACCTGGAACAACAACCCGTCACAGATCGCATCAGAGATGGCTCAGAGGGAGACCTACTGTCTGCACAACATCGGTAACTGGTACGGGAATCCA
14	Pore-DAB*718	TGAAAGACATTGAGTACATCAGGTCCTATTATTACAACAAGCTGGAGGTCACCAGGTTTGACAGCAACGTGGGGAAGTTTGTTGGATACACGGAGTTTGGAGTGAAGCAGGCTGAGTACTTCAACAACAACCCGTCATATATCGCATCAGAGGCGGCTCAGAGGGAGGCCTACTGTCTGCACAACATCGGTATCTGGTACGGGAATCCA
14	Pore-DAB*717	TGAAAGACATTGAGTACATCAGGTCCTATTATTACAACAAGCTGGAGGTCACCAGGTTTGACAGCAACGTGGGGAAGTTTGTTGGATACACAGAGTTTGGAGTGAAGCAGGCTGAGTACTTCAACAACAACCCGTCATATATCGCATCAGAGGCGGCTCAGAGGGAGGCCTACTGTCTGCACAACATCGGTATCTGGTACGGGAATCCA
14	Pore-DAB*714	TGAAAGACATCGAGTTCATCAGGTCCTATTATTACAACAAGCTGGAGGTCACCAGGTTTGACAGCAACGTGGGCAGATATGTTGGATACACAGAGTTTGGAGTGAAGCAGGCTGAGTACTTCAACAGCAACCCGTCAGAGGTCTCTGCGATGAAAGCTCAGAGGGAGACCTACTGTCTGCACAACGTTGATATCTGGTACGGGAATCCA
14	Pore-DAB*707	TCAAGGACATCCAGTACATCGAGTCCTATTGTTACGACAAGCTGGAATACGCCAGGTTTGACAGCAACGTGGGGACGTTTGTTGGATACACGGAGTACGGAGTGAAGAACGCTGAGCGCTGGAACAAAGATCCGTCAATTATCGCTGTGAAGAAAGCTCAGAGGGAGACCTACTGTCTGCACAACGTTGGTATCTGGTACGGGAATCCA
14	Pore-DAB*682	TCAAAGACATTCAGTACATCGACTCCTATTGTTACAACAAGCTGGAGTTCATCAGGTTTGACAGCAACGTGGGGAAGTTTGTTGGATACACGGAGCTGGGAGTGAAGAACGCTGAGAACTGGAACAAAGACACGTCACATATCGCTGCGATGAAAGCTCAGACGGGGACCTACTGCCTGCACAACGTCGGTATCTGGTACGGGAATCCA
14	Pore-DAB*679	TCAAAGACATTCAGTACATCAGGTCCTATTATTACAACAAGCTGGAGCTCATCAGGTTTGACAGCAACGTGGGGAAGTTTGTTGGATACACGGAGCTGGGAGTGAAGAACGCAGAGATCTGGAACAGCAACCCGTCACAGATCGCATCAGAGAGAGCTCAGAAGGAGGCCTACTGCCTGAACAACGTCGGTAACTGGTACGGGAACCCA
14	Pore-DAB*674	TCAAAGACATCCAGTTCATCGACTCCTATTGTTACAACAAGCTGGAGTTCATCAGGTTTGACAGCAACCTGGGTAAATATGTTGGATACACGGAGCTGGGAGTGAAGAACGCTGAGATCTGGAACAGCAACCCTTCACTGATCGCATCAGAGATGGCTCAGAGGGACACCTACTGCCTGCACAACGTTGGTATCTGGTACGGGAATCCA
14	Pore-DAB*673	TCAAAGACATCCAGTTCATCGACTCCTATTGTTACAACAAGCTGGAGTTCATCAGGTTTGACAGCAACCTGGGTAAATATGTTGGATACACGGAGCTGGGAGTGAAGAACGCTGAGATCTGGAACAACAACCCTTCACTGATCGCATCAGAGATGGCTCAGAGGGACACCTACTGCCTGCACAACGTTGGTATCTGGTACGGGAATCCA
14	Pore-DAB*672	TCAAAGACATCCAGTTCATCGACTCCTATTGTTACAACAAGCTGGAGTTCATCAGGTTTGACAGCAACCTGGGTAAATATGTTGGATACACGGAGCTGGGAGTGAAGAACGCTGAGAACTGGAACAACAACCCTTCACTGATCGCATCAGAGATGGCTCAGAGGGAGACCTACTGCCTGCACAACGTTGGTATCTGGTACGGGAATCCA
14	Pore-DAB*671	TCAAAGACATCCAGTTCATCGACTCCTATTGTTACAACAAGCTGGAGATGATCAGGTTTGACAGCAACGTGGGTAAATATGTTGGATACACAGAGCTGGGAGTGAAGAACGCTGAGACCTGGAACAACAACCCTTCACTGATCGCATCAGAGAGAGCTCAGAGGGAGACCTACTGTCTGCACAACGTTGGTATCTGGTACGGGAATCCA
14	Pore-DAB*669	TCAAAGACATCCAGTTCATCAGGTCCTATTGTTACAACAAGCTGGAGTTCATCAGGTTTGACAGCAACGTGGGTAAATATGTTGGATACACGGCAGCAGGAGTGAGACAGGCTGAGATCTGGAACAAAGACACGTCAGATATCGCTGCGATGAACGCTCAGAGGGAGACCTACTGCCTGTACAACATCGGTATCTGGTACGGGAATCCA
14	Pore-DAB*662	TCAAAGACATCCAGTATGTTGAGTCCTATTGTTACAACAAGCTGGAGACCAACAGGTTTGACAGCAACGTGGGGAAGTTTGTTGGATACACGGCAGCAGGAGTGAGACAGGCTGAGATCTGGAACAAAGACACATCAATTATCGCTGTGAAGAAAGCTCAGAGGGAGACCTACTGTCTGAACAACGTCGGTATCTGGTACGGGAATCCA
14	Pore-DAB*661	TCAAAGACATCCAGTATGTTGAGTCCTATTGTTACAACAAGCTGGAGACCAACAGGTTTGACAGCAACGTGGGGAAGTTTGTTGGATACACGGCAGCAGGAGTGAGACAGGCTGAGACCTGGAACAAAGACACATCAATTATCGCTGTGATGAAAGCTCAGAGGGAGACCTACTGTCTGAACAACGTCGGTATCTGGTACGGGAATCCA
14	Pore-DAB*629	TGAAGGACATTCAGTTCATCGACTCCTATTATTACAACAAGCTGGAGGTCACCAGGTTTGACAGCAACGTGGGCAGGTATGTTGGATACACAGAGTTTGGAGTGAAGCAGGCCGAGTACTTCAACAACAACCCGTCATATATCGCATCAGAGAGAGCTCAGAGGGAGACCTACTGTCTGAACAACGTTGATATCTGGTACGGGAATCCA
14	Pore-DAB*612	TGAAGGACATTCAGTACATCAGGTCCATCTGTTACGACAAGCTGGAATACGCCAGGTTTGACAGCAACCTGGGCAGGTTTGTTGGATACACAGCGTTTGGAGTGAAGAACGCTGAGCAGTGGAACAAAGACACGTCACTGATCGCATCAATGAAAGCTCAGAGTGAGACCTACTGTCAACACAACATTGATATCTGGTACGGGAATCCA
14	Pore-DAB*611	TGAAGGACATTCAGTACATCAGGTCCATCTGTTACGACAAGAGGGAATACGCCAGGTTTGACAGCAACCTGGGCAGGTTTGTTGGATACACAGCGTTTGGAGTGAAGAACGCTGAGCAGTGGAACAAAGACACGTCACTGATCGCATCAATGAAAGCTCAGAGTGAGACCTACTGTCAACACAACATTGATATCTGGTACGGGAATCCA
14	Pore-DAB*601	TGAAGGACATCCAGTTCATCGACTCCTATTGTTACAACAAGCTGGAGCTCATCAGGTTTGACAGCAACGTGGGGAAGTTTGTTGGATACACGGAGCTGGGAGTGAAAAACGCTGAGACCTGGAACAAAGACACGTCACGGATCGCTGCGATGAAGGCTCAGAGGGAGGGTTACTGTCTGCACAACATCGGCGTCTACTACCAAACCGCT
14	Pore-DAB*600	TGAAGGACATCCAGTTCATCGACTCCTATTATTACAACAAGCTGGAGCTCATCAGGTTTGACAGCAACGTGGGGAAGTTTGTTGGATACACAGAGCTGGGAGTGAAGAACGCTGAGACCTGGAACAAAGACACGTCACGGATCGCTGCGATGAAAGCTCAGAGGGAGGGTTACTGTCTGCACAACATCGGCGTCTACTACCAAACCGCT
14	Pore-DAB*582	TGAAGGACATCCAGTACATCGACTCCTATTGTTACAACAAGCTGGAGATGATCAGGTTTGACAGCAACGTGGGGAAGTTTGTTGGATACACAGAGCTGGGAGTGAAGAACGCTGAGACCTGGAACAACAACCCGTCACTGATCGCATCAGAGAGAGCTCAGAGGGAGACCTACTGTCAACACAACATCGGTAACTGGTACGGGAATCCA
14	Pore-DAB*555	TCAAAGACATTCAGTTCATCGACTCCTATTGTTACAACAAGCTGGAGTTCATCAGGTTTGACAGCAACGTGGGGAAATACGTTGGATACACAGAGCTGGGAGTGAAGAACGCTGAGATCTGGAACAAAGACACGTCACAGATCGCTGCGATGAACGCTCAGAGGGAGGCCTACTGTCTGCACAACATCGGTATCTGGTACGGGAATCCA
14	Pore-DAB*525	TCAAAGACATTCAGTACATCAGGTCCTATTATTACAACAAGCTGGAGACCAACAGGTTTGACAGCAACGTGGGTAAATATGTTGGATACACGGCAGCAGGAGTGAGACAGGCTGAGATCTGGAACAAAGACACGTCACTGATCGCATCAGAGAAAGCTCAGAGGGAGGGTTACTGCCTGAACAACGTCGGTATCTGGTACGGGAATCCA
14	Pore-DAB*435	TGAAGGACATTCAGTTCATCGACTCCTATTATTACAACAAGCTGGAGGTCACCAGGTTTGACAGCAACGTGGGCAGATATGTTGGATACACAGAGTTTGGAGTGAAGCAGGCCGAGTACTTCAACAGCAACCCGTCATTTATCGCATCAGAGAGAGCTCAGAGGGAGACCTACTGTCTGAACAACGTTGGTATCTGGTACGGGAATCCA
14	Pore-DAB*434	TGAAGGACATTCAGTTCATCAGGTCCTATTGTTACAACAAGCTGGAGCTCACCAGGTTTGACAGCAACGTGGGTAAATATGTTGGATACACGGCAGCAGGAGTGAGACAGGCTGAGATCTGGAACAAAGACACGTCAGATATCGCTGCGATGAACGCTCAGAGGGAGACCTACTGTCTGAACAACGTCGGTAATTGGTACAGGAGTCCA
14	Pore-DAB*394	TGAAGGACATCCAGTACATCAGGTCCTATTATTACAACAAGCTGGAGACCAACAGGTTTGACAGCAACGTGGGCAGATATGTTGGATACACGGCAGCAGGAGTGAGACAGGCTGAGATCTGGAACAAAGACACGTCACTGATCGCATCAGAGAAAGCTCAGAGGGAGACCTACTGTCTGCACAACATTGGTATCTGGTACGGGAATCCA
14	Pore-DAB*354	TCAAAGACATCCAGTATGTTGAGTCCTATTGTTACAACAAGCTGGAGACCAACAGGTTTGACAGCAACGTGGGGAAGTTTGTTGGATACACGGCAGCAGGAGTGAGACAGGCTGAGATCTGGAACAAAGACACATCAATTATCGCTGTGATGAAAGCTCAGAGGGAGACCTACTGTCTGAACAACGTCGGTATCTGGTACGGGAATCCA
14	Pore-DAB*345	TCAAAGACATTCAGTTCATCGACTCCTATTGTTACAACAAGCTGGAGCTCATCAGGTTTGACAGCAACGTGGGAAAATATGTTGGATACACGGAGCTGGGAGTGAAGAACGCTGAGATCTGGAACAGCAACCCGTCACAGATCGCATCAGAGAGAGCTCAGAGGGAGGCCTACTGTCTGCACAACGTCGGTATCTGGTACGGGAATCCA
14	Pore-DAB*344	TCAAAGACATTCAGTTCATCGACTCCTATTGTTACAACAAGCTGGAGCTCATCAGGTTTGACAGCAACGTGGGAAAATATGTTGGATACACAGAGCTGGGAGTGAAGAACGCTGAGATCTGGAACAAAGACCCGTCACAGATCGCATCAGAGAGAGCTCAGAGGGAGGCCTACTGTCTGCACAACGTCGGTATCTGGTACGGGAATCCA
14	Pore-DAB*325	TCAAAGACATTCAGTACATCGACTCATATTGTTACAACAAGCTGGAGTTCATCAGGTTTGACAGCAACGTGGGGAAGTTTGTTGGATACACAGAGCTGGGAGTGAAGAACGCTGAGATCTGGAACAACAACCCGTCACAGATCGCATCAGAGAGAGCTCAGAGGGAGACCTACTGTCTGCACAACGTCGGTATCTGGTACGGGAATCCA
14	Pore-DAB*302	TGAAGGACATCCAGTACATCAGGTCCTATTATTACAACAAGCTGGAGACCAACAGGTTTGACAGCAACGTGGGCAGATATGTTGGATACACGGCAGCAGGAGTGAGACAGGCTGAGATCTGGAACAAAGACACGTCACTGATCGCATCAGAGAAAGCTCAGAGGGAGACCTACTGTCTGCACAACGTTGGTATCTGGTACGGGAATCCA
14	Pore-DAB*261	TGAAGGACATCCAGTACATCGACTCCTATTGTTACAACAAGCTGGAGATGATCAGGTTTGACAGCAACGTGGGCAGATATGTTGGATACACGGAGCTGGGAGTGAAGAACGCTGAGACCTGGAACAACAACCCGTCACTGATCGCATCAGAGACGGCTCAGAGGGAGGCCTACTGCCTGCACAACGTTGGTATCTGGTACGGGAATCCA
14	Pore-DAB*260	TGAAGGACATCCAGTACATCAGGTCCTATTATTACAACAAGCTGGAGACCAACAGGTTTGACAGCAACGTGGGGACGTTTGTTGGATACACGGCAGCAGGAGTGAGACAGGCTGAGATCTGGAACAAAGACACGTCACTGATCGCATCAGAGAAAGCTCAGAGGGAGACCTACTGTCTGCACAACGTTGGTATCTGGTACGGGAATCCA
15	Pore-DAB*860	TGAAGGACATCCAGTACATCAGGTCCTATTATTACAACAAGCTGGAGTTCATCAGGTTTGACAGCAACCTGGGTAAATATGTTGGATACACAGAGCTGGGAGTGAAGAACGCTGAGATCTGGAACAACAACCCGTCACTGATCGCATCAGAGACGGCTCAGAGGGAGACCTACTGTCAGTACAACATCGGTATCGACTACCAAACCGCT
15	Pore-DAB*853	TCAAAGACATCCAGTATGTTGACTCCTATTGTTACAACAAGCTGGAGTTCATCAGGTTTGACAGCAACGTGGGTAAATATGTTGGATACACGGAGCTGGGAGTGAAGAACGCTGAGAACTGGAACAACAACCCGTCAGAGATCGCTGCGATGAAAGCTCAGAGGGAGACCTACTGTCTGAACACCGTCGATATCGACTACCAAAACGCT
15	Pore-DAB*851	TCAAAGACATCGAGTTCATCAGGTCCTATTATTACAACAAGCTGGAGTTCATCAGGTTTGACAGCAACCTGGGGAAGTTTGTTGGATACACGGAGCTGGGAGTGAAGAACGCTGAGAACTGGAACAAAGACCCGTCATTTATCGCATCAGAGACGGCTCAGAAGGAGGCCTACTGCCTGTACAACATCGGTGTCTACTACCAAAACGTT
15	Pore-DAB*824	TGAAGGACATTCAGTACGTCCTGTCCTATTATTACAACAAGCTGGAATACGCCAGGTTTGACAGCAGCCTGGGTAAATATGTTGGATACACGACGTTTGGAGTGAAGAACGCTGAGCGCTGGAACAACGATCCGTCAATTATTGGAGCAAGGAAAGCTCAGAGGGAGGCCTACTGTCTGACCAACGTCGGTATCGACTACCAGGTGGCT
15	Pore-DAB*778	TGAAGGACATTCAGTATGTTGACTCCTATTGTTACAACAAGCTGGAGTTCATCAGGTTTGACAGCAACGTGGGGAAGTTTGTTGGATACACAGAGCTGGGAGTGAAGAACGCTGAGATCTGGAACAAAGATCCTTCAAAGATCGCTGCGATGAAAGCTCAGAGGGAGGCCGTCTGCATGAACAACGTCGGTATCGACTACCAGGTGGTT
15	Pore-DAB*777	TGAAGGACATTCAGTATGTTGACTCCTATTGTTACAACAAGCTGGAGTTCATCAGGTTTGACAGCAACGTGGGCAGATATGTTGGATACACAGAGTTTGGAGTGAAGAACGCTGAGCGCTGGAACAACATCCCGTCACAGATCGCATCAGAGAGAGCTCAGAGGGAGGCCTACTGCCTGAACAACATCGGTATCGACTACCAGGTGGCT
15	Pore-DAB*760	TGAAGGACATTCAGTACATCAGGTCCTATTATTACAACAAGCTGGAGTTCATCAGGTTTGACAGCAACCTGCGGAAGTTTGTTGGATACACTGAGCTGGGAGTGAAGAACGCAGAACAATGGAACAAAGACCCGTCACAGATCGCTGGGGAGATGGCTCAGAGGGAGGCCGTCTGCCTGAACAACATTGGTATCGACTACCAGGTGGCT
15	Pore-DAB*732	TGAAGGACATCCAGTACATCAGGTCCTATTGTTACAACAAGCTGGAGATGATCAGGTTTGACAGCAACGTGGGCAGATATGTTGGATACACGGAGCTGGGAGTGAAGAACGCTGAACGGTTCAACAAAGACACGTCACAGATCGCTGCGATGAACGCTCAGAGGGAGGCCTACTGTCTGAACAACGTCGGTATCGACTACCAAACCGCT
15	Pore-DAB*698	TCAAAGACATTCAGTATGTTGACTCCTATTGTTACGACAAGCTGGAATACATCAGGTTTGACAGCAACGTGGGTAAATATGTTGGATACACAGAGTACGGAGTGAAGAACGCTGAACGGTTCAACAAAGACACGTCACTGATCGCTGGGCTGAACGCTCAGAAGGAGGTCTACTGTCAGTACAACATCGGTATCGACTACCAAACCGCT
15	Pore-DAB*697	TCAAAGACATTCAGTATGTTGACTCCTATTGTTACGACAAGCTGGAATACATCAGGTTTGACAGCAACGTGGGGAAATATGTTGGATACACAGAGTACGGAGTGAAGAACGCTGAGCGGTTCAACAAAGACACGTCATATATCGCTGCGCTGAACGCTCAGAAGGAGACCTACTGTCTGTACAACGTCGGTATCGACTACCAAACCGCT
15	Pore-DAB*680	TCAAAGACATTCAGTACATCAGGTCCTATTGTTACAACAAGCTGGAGCTCATCAGGTTTGACAGCAACGTGGGGAAGTTTGTTGGATACACGGAGCTGGGAGTGAAGAACGCAGAACGGTGGAACAAAGACACGTCATTTATCGCATCAGAGATGGCTCAGAGGGAGGCCTACTGCATGAACAACATCGGTATCGACTACCAGGTGGCT
15	Pore-DAB*665	TCAAAGACATCCAGTTCATCAGGTCCTATTGTTACAACAAGCTGGAGCTCATCAGGTTTGACAGCAACGTGGGGAAGTTTGTTGGATACACGGAGCTGGGAGTGAAGAACGCTGAGAACTGGAACAAAGACACGTCACATATCGCTGCGATGAGAGCTCAGAGGGAGGGTTACTGTCTGAACAACGTTGGTATCGACTACCAAAACGCT
15	Pore-DAB*660	TCAAAGACATCCAGTATGTTGACTCCTATTGTTACGACAAGCTGGAATACATCAGGTTTGACAGCAACGTGGGGAAATATGTTGGATACACAGAGTACGGAGTGAAGAACGCTGAGCGGTTCAACAAAGACACGTCATATATCGCTGCGCTGAACGCTCAGAAGGAGGCCTACTGTCTGAACAACATCGGTGTCTACTACCAAACCGCT
15	Pore-DAB*613	TGAAGGACATTCAGTACATCAGGTCCTATTATTACAACAAGCTGGAGATGATCAGGTTTGACAGCAACGTGGGTAAATATGTTGGATACACGGAGCTGGGAGTGAAGAACGCTGAACGCTGGAACAACATCCCGTCACAGATCGCATCAGAGATGGCTCAGAGGGAGGTCTACTGTCTGAACAACGTCGGTAACGACTACCAAACCGCT
15	Pore-DAB*610	TGAAGGACATTCAGTACATCAGCTCCTATTGTTACAACAAGCTGGAGTTCATCAGGTTTGACAGCAACGTGGGTAAATATGTTGGATACACGGAGCTGGGAGTGAAGAACGCAGAACGCTGGAACAACATCCCGTCACAGATCGCATCAGAGATGGCTCTGAGGGAGGCCTACTGTCTGAACAACGTCGGTAACGACTACCAGGTGGCT
15	Pore-DAB*578	TGAAGGACATCCAGTACATCAGGTCCTATTATTACAACAAGCTGGAGTTCATCAGGTTTGACAGCAACCTGGGTAAATATGTTGGATACACGGAGCTGGGAGTGAAGAACGCTGAGATCTGGAACAACAACCCGTCACTGATCGCATCAGAGACGGCTCAGAGGGAGGTCTACTGTCTGACCAACGTCGGTATCGACTACCAGGTGGCT
15	Pore-DAB*577	TGAAGGACATCCAGTACATCAGGTCCTATTATTACAACAAGCTGGAGTTCATCAGGTTTGACAGCAACCTGGGTAAATATGTTGGATACACGGAGCTGGGAGTGAAGAACGCTGAGATCTGGAACAACAACCCGTCACTGATCGCATCAGAGACGGCTCAGAGGGAGGTCTACTGTCTGACCAACGTCGGTAACGACTACCAAACCGCT
15	Pore-DAB*576	TGAAGGACATCCAGTACATCAGGTCCTATTATTACAACAAGCTGGAGTTCATCAGGTTTGACAGCAACCTGGGTAAATATGTTGGATACACGGAGCTGGGAGTGAAGAACGCTGAGATCTGGAACAACAACCCGTCACTGATCGCATCAGAGACGGCTCAGAGGGAGGCCTACTGTCTGACCAACGTCGGTAACGACTACCAGGTGGCT
15	Pore-DAB*575	TGAAGGACATCCAGTACATCAGGTCCTATTATTACAACAAGCTGGAGATCATCAGGTTTGACAGCAACCTGGGTAAATATGTTGGATACACGGAGCTGGGAGTGAAGAACGCTGAGATCTGGAACAACAACCCGTCACTGATCGCATCAGAGACGGCTCAGAGGGAGGTCTACTGTCTGACCAACGTCGGTAACGACTACCAGGTGGCT
15	Pore-DAB*544	TCAAAGACATTCAGTATGTTGACTCCTATTGTTATGACAAGCTGGAATACGCCAGGTTTGACAGCAACGTGGGGAAGTTTGTTGGATACACAGCGTTTGGAGTGAAGAACGCTGAGCGCTGGAACAGCAACCCGTCACAGATCGCTGCGCTGAAAGCTCAGAGGGAGGCCTACTGCATGAACAACATCGGTATCGACTACCAAAACGCT
15	Pore-DAB*524	TCAAAGACATCCAGTATGTCGAGTCCTATTGTTACAACAAGCTGGAGCTCACCAGGTTTGACAGCAACGTGGGAAAATATGTTGGATACACGGCAGCAGGAGTGAGACAGGCTGAGATCTGGAACAAAGACACGTCAGATATCGCTGCGATGAACGCTCAGAGGGAGACCTACTGTCTGAACAACATCGGTATCGACTACCAGGTGGCT
15	Pore-DAB*516	TCAAAGACATTCAGTTCATCGACTCCTATTGTTACAACAAGCTGGAGTTCATCAGGTTTGACAGCAACGTGGGAAAATATGTTGGATACACGGAGCTGGGAGTGAAGAACGCAGAGACCTGGAACAAAGACACGTCACAGATCGCTGCGATGACGGCTCAGAGGGAGGCCTACTGTCTGAACAACGTCGATATCGACTACCAAAACGCT
15	Pore-DAB*512	TCAAAGACATTCAGTTCATCGACTCCTATTGTTACAACAAGCTGGAGATGATCAGGTTTGACAGCAACGTGGGAAAATATGTTGGATACACGGAGCTGGGAGTGAAGAACGCTGAGACCTGGAACAAAGACACGTCACAGATCGCTGCGATGACGGCTCAGAGGGAGGCCTACTGTCTGACCAACGTCGATATCGACTACCAAAACGCT
15	Pore-DAB*433	TGAAGGACATTCAGTTCATCAGGTCCATCTATTACAACAAGCTGGAGATCATCAGGTTCACCAGCAGCCTGGGCAGATTTGTTGGATACACAGAGTATGGAGTGATGAACGCTGAGCGCTGGAACAAAGACACGTCAATTATTGGAGCAATGGCAGCTCAGAGGGAGACCTACTGCATGAACAACATCGGTATCGACTACGAAACCGCT
15	Pore-DAB*418	TCAAAGACATTCAGTTCATCGACTCCTATTGTTACAACAAGCTGGAGTTCATCAGGTTTGACAGCAACGTGGGAAAATATGTTGGATACACGGAGCTGGGAGTGAAGAACGCTGAGACCTGGAACAAAGACACGTCACAGATCGCTGCGATGACGGCTCAGAGGGAGGCCTACTGTCTGACCAACGTCGATATCGACTACCAAAACGCT
15	Pore-DAB*417	TCAAAGACATTCAGTTCATCGACTCCTATTGTTACAACAAGCTGGAGATGATCAGGTTTGACAGCAACGTGGGAAAATATGTTGGATACACGGAGCTGGGAGTGAAGAACGCTGAGACCTGGAACAAAGACACGTCACAGATCGCTGCGATGACGGCTCAGAGGGAGACCTACTGTCTGAACAACGTCGATATCGACTACCAAAACGCT
15	Pore-DAB*416	TCAAAGACATTCAGTTCATCGACTCCTATTGTTACAACAAGCTGGAGATGATCAGGTTTGACAGCAACGTGGGAAAATATGTTGGATACACGGAGCTGGGAGTGAAGAACGCAGAGACCTGGAACAAAGACACGTCACAGATCGCTGCGATGACGGCTCAGAGGGAGGCCTACTGTCTGACCAACGTCGATATCGACTACCAAAACGCT
15	Pore-DAB*415	TCAAAGACATTCAGTTCATCGACTCCTATTGTTACAACAAGCTGGAGATGATCAGGTTTGACAGCAACGTGGGAAAATATGTTGGATACACGGAGCTGGGAGTGAAGAACGCAGAGACCTGGAACAAAGACACGTCACAGATCGCTGCGATGACGGCTCAGAGGGAGGCCTACTGTCTGAACAACGTCGATATCGACTACCAAAACGCT
15	Pore-DAB*402	TCAAAGACATCGAGTTCATCAGGTCCTATTATTACAACAAGCTGGAGTTCATCAGGTTTGACAGCAACCTGGGGAAGTTTGTTGGATACACGGAGCTGGGAGTGAAGAACGCCGAGAACTGGAACAAAGACCCGTCATTTATCGCATCAGAGATGGCTCAGAAGGAGGCCTACTGCCTGTACAACATCGGTGTCTACTACCAAAACGTT
15	Pore-DAB*398	TCAAAGACATCCAGTACATCAGCTCCTATTATTACAACAAGCTGGAGCTCATCAGGTTTGACAGCAACGTGGGTAAATATGTTGGATACACGGAGCTGGGAGTGAAGAACGCTGAACGCTGGAACAACAACCCGTCACAGATCGCATCAGAGATGGCTCTGAGGGAGGCCTACTGTCTGAACAACGTCGGTATCGACTACCAAACCGCT
15	Pore-DAB*378	TGAAGGACATCCAGTATGTTGACTCCTATTGTTACAACAAGCTGGAGTTCATCAGGTTTGACAGCAACGTGGGTGAATTTGTTGGATACACAGAGTATGGAGTGAAGAACGCTGAGACCTGGAACAAAGACACGTCAAAGATCGCTGTGATGAACGCTCAGAGGGAGGCCTACTGCATGAACACCGTCGATATCGACTACCAAAACGCT
15	Pore-DAB*368	TGAAGGACATCCAGTACATCAGGTCCTATTGTTACAACAAGCTGGAGTTCATCAGGTTTGACAGCAACGTGGGTGAATTTGTTGGATACACGGAGCTGGGAGTGAAGAACGCTGAGAACTGGAACAAAGACACGTCAAAGATCGCTGCGATGAACGCTCAGAGGGAGGCCTACTGTCTGACCAACGTCGGTATCGACTACCAGGTGGCT
15	Pore-DAB*358	TGAAGGACATCCAGTACATCAGCTCCTATTGTTACAACAAGCTGGAGTTCATCAGGTTTGACAGCAACGTGGGTAAATATGTTGGATACACGGAGCTGGGAGTGAAGAACGCTGAACGCTGGAACAACATCCCGTCACAGATCGCATCAGAGATGGCTCTGAGGGAGGCCTACTGTCTGAACAACGTCGGTAACGACTACCAGGTGGCT
15	Pore-DAB*349	TCAAAGACATTCAGTTCATCGACTCCTATTGTTACAACAAGCTGGAGTTCATCAGGTTTGACAGCAACGTGGGAAAATATGTTGGATACACGGAGCTGGGAGTGAAGAACGCTGAGACCTGGAACAAAGACACGTCACAGATCGCTGCGATGACGGCTCAGAGGGAGGCCTACTGTCTGAACAACGTCGATATCGACTACCAAAACGCT
15	Pore-DAB*347	TCAAAGACATTCAGTTCATCGACTCCTATTGTTACAACAAGCTGGAGTTCATCAGGTTTGACAGCAACGTGGGAAAATATGTTGGATACACGGAGCTGGGAGTGAAGAACGCAGAGACCTGGAACAAAGACACGTCACAGATCGCTGCGATGACGGCTCAGAGGGAGGCCTACTGTCTGACCAACGTCGATATCGACTACCAAAACGCT
15	Pore-DAB*342	TCAAAGACATTCAGTTCATCGACTCCTATTGTTACAACAAGCTGGAGATGATCAGGTTTGACAGCAACGTGGGAAAATATGTTGGATACACGGAGCTGGGAGTGAAGAACGCTGAGACCTGGAACAAAGACACGTCACAGATCGCTGCGATGACGGCTCAGAGGGAGGCCTACTGTCTGAACAACGTCGATATCGACTACCAAAACGCT
15	Pore-DAB*287	TGAAGGACATCCAGTTCATCAGGTCGTATTGTTACAACAAGCTGGAGTTCATCAGGTTTGACAGCAACCTGGGTAAATATGTTGGATACACGGAGCTGGGAGTGAAGAACGCTGAGAGGTGGAACAAAGACACGTCACTGATCGCTGCGATGAAAGCTCAGAGGGAGACCTACTGTCTGAACAACGTCGGTAACGACTACCAAAACGCT
15	Pore-DAB*286	TGAAGGACATCCAGTACATCGACTCCTATTATTACAACAAGCTGGAGTTCATCAGGTTTGACAGCAACGTGGGAAAATATGTTGGATACACGGAGCTGGGAGTGAAGAACGCTGAGATCTGGAACAACAACCCGTCACAGATCGCATCAGAGAGAGCTCAGAGGGAGGCCTACTGTCTGAACAACGTCGGTATCGACTACCAAACCGCT
15	Pore-DAB*273	TCAAAGACATCCAGTTCATCAGGTCCTATTGTTACAACAAGCTGGAGTTCATCAGGTTTGACAGCAACGTGGGGAAGTTTGTTGGATACACGGAGCTGGGAGTGAAGAACGCTGAACGCTGGAACAACAACCCGTCACAGATCGCATCAGAGAGAGCTCAGAAGGAGGCCTACTGCCTGAACAACGTCGGCATCGACTACCAAACCGCT
15	Pore-DAB*251	TCAAAGACATTCAGTATGTTGACTCCTATTGTTACGACAAGCTGGAATACATCAGGTTTGACAGCAACGTGGGTAAATATGTTGGATACACAGAGTACGGAGTGAAGAACGCTGAACGGTTCAACAAAGACACGTCACTGATCGCTGGGCTGAACGCTCAGAAGGAGGCCTACTGTCAGTACAACATCGGTATCGACTACCAAACCGCT
15	Pore-DAB*247	TGAAGGACATCCAGTACATCAGGTCCTATTATTACAACAAGCTGGAGTTCATCAGGTTTGACAGCAACCTGGGTAAATATGTTGGATACACGGAGCTGGGAGTGAAGAACGCTGAGCGCTGGAACAAAGACCCGTCACTGATCGCATCAGAGACGGCTCAGAGGGAGGTCTACTGTCTGACCAACGTCGGTATCGACTACCAAACCGCT
15	Pore-DAB*246	TGAAGGACATCCAGTACATCAGGTCCTATTATTACAACAAGCTGGAGTTCATCAGGTTTGACAGCAACCTGGGTAAATATGTTGGATACACGGAGCTGGGAGTGAAGAACGCTGAGATCTGGAACAACAACCCGTCACTGATCGCATCAGAGACGGCTCAGAGGGAGGTCTACTGTCTGACCAACGTCGGTATCGACTACCAAACCGCT
15	Pore-DAB*245	TGAAGGACATCCAGTACATCAGGTCCTATTATTACAACAAGCTGGAGTTCATCAGGTTTGACAGCAACCTGGGTAAATATGTTGGATACACGGAGCTGGGAGTGAAGAACGCTGAGATCTGGAACAACAACCCGTCACTGATCGCATCAGAGACGGCTCAGAGGGAGGTCTACTGTCTGACCAACGTCGGTAACGACTACCAGGTGGCT
15	Pore-DAB*244	TGAAGGACATCCAGTACATCAGGTCCTATTATTACAACAAGCTGGAGTTCATCAGGTTTGACAGCAACCTGGGTAAATATGTTGGATACACGGAGCTGGGAGTGAAGAACGCTGAGATCTGGAACAACAACCCGTCACTGATCGCATCAGAGACGGCTCAGAGGGAGGTCTACTGTCAGTACAACATCGGTATCGACTACCAAACCGCT
15	Pore-DAB*231	TCAAAGACATTCAGTATGTTGACTCCTATTGTTACGACAAGCTGGAATACATCAGGTTTGACAGCAACGTGGGTAAATATGTTGGATACACAGAGTTTGGAGTGAAGAACGCTGAACGGTTCAACAAAGACACGTCACTGATCGCTGGGCTGAACGCTCAGAAGGAGGCCTACTGTCAGTACAACATCGGTATCGACTACCAAACCGCT
15	Pore-DAB*229	TCAAAGACATTCAGTATGTTGACTCCTATTGTTACGACAAGCTGGAATACATCAGGTTTGACAGCAACGTGGGTAAATATGTTGGATACACAGAGTACGGAGTGAAGAACGCTGAACGGTTCAACAAAGACACGTCACTGATCGCTGGGCTGAACGCTCAGAAGGAGGCCTACTGTCAGTACAACATCGGTATCGACTACCAAACCGTT
15	Pore-DAB*223	TGAAGGACATCCAGTACATCAGGTCCTATTGTTACAACAAGCTGGAGTTCATCAGGTTTGACAGCAACGTGGGCAGATATGTTGGATACACGGAGCTGGGAGTGAAGAACGCTGAGCGGTTCAACAAAGACACGTCAGATATCTCTGCGATGAAAGCTCAGAGGGAGGCCTACTGTCTGAACAACGTCGGTATCGACTACCAAACCGCT
15	Pore-DAB*214	TCAAAGACATTCAGTACATCAGGTCCTATTGTTACAACAAGCTGGAGTTCATCAGGTTTGACAGCAACGTGGGTAAATATGTTGGATACACGGAGCTGGGAGTGAAGAACGCTGAACGCTGGAACAACAACCCGTCACAGATCGCTGCGATGACGGCTCAGAGGGAGGCCTACTGTCTGAACAACGTCGGTAACGACTACCGAAACATT
15	Pore-DAB*203	TGAAGGACATCCAGTATGTTGACTCCTATTGTTACAACAAGCTGGAGTTCATCAGGTTTGACAGCAACGTGGGTGAATTTGTTGGATACACGGAGCTGGGAGTGAAGAACGCTGAGACCTGGAACAAAGACACGTCAAAGATCGCTGTGATGAACGCTCAGAGGGAGGCCTACTGCATGAACACCGTCGATATCGACTACCAAAACGCT
15	Pore-DAB*138	TGAAGGACATTCAGTTCATCAGGTCCATCTATTACAACAAGCTGGAGATCATCAGGTTCACCAGCAGCCTGGGCAGATTTGTTGGATACACAGAGTATGGAGTGATGAACGCTGAGCGCTGGAACAAAGACACGTCAATTATTGGAGCAATGGCAGCTCAGAGGGAGGGTTACTGCATGAACAACATCGGTATCGACTACGAAACCGCT
