# Supplementary material for: Evolutionary genetics of immunological supertypes reveals two faces of the Red Queen
Source: Nat Commun. 2017 Nov 3;8:1294. doi: 10.1038/s41467-017-01183-2 (PMC5670221; doi:10.1038/s41467-017-01183-2)
Supplement: Supplementary file 4 — Supplementary Dataset 2 [file 41467_2017_1183_MOESM4_ESM.xlsx]

## Sheet: Sheet1
Supplementary Data 2. Location and genotype information for each sample used in thesis. For each individual, the specific MHC IIb alleles, which comprise the genotype are given, alongside the supertype group that each allele belongs to.
The total number of alleles (Ai), and supertypes (STi) are also given.
			Alleles in genotype										Supertype grouping of each allele
Sample	Site	Drainage	1	2	3	4	5	6	7	8	9		1	2	3	4	5	6	7	8	9		Ai	STi
5th Company-p2_5F	5th Company	SE	Pore-DAB*672	Pore-DAB*363	Pore-DAB*702	Pore-DAB*807							14	2	5	12							4	4
5th Company-p2_5H	5th Company	SE	Pore-DAB*713	Pore-DAB*668	Pore-DAB*318	Pore-DAB*688	Pore-DAB*355						10	4	9	3	11						5	5
5th Company-p2_6A	5th Company	SE	Pore-DAB*354	Pore-DAB*674	Pore-DAB*358	Pore-DAB*795							14	14	15	9							4	3
5th Company-p2_6B	5th Company	SE	Pore-DAB*363	Pore-DAB*761	Pore-DAB*702	Pore-DAB*355							2	7	5	11							4	4
5th Company-p2_6C	5th Company	SE	Pore-DAB*354	Pore-DAB*680	Pore-DAB*358	Pore-DAB*318							14	15	15	9							4	3
5th Company-p2_6D	5th Company	SE	Pore-DAB*354	Pore-DAB*358	Pore-DAB*668	Pore-DAB*318							14	15	4	9							4	4
5th Company-p2_6E	5th Company	SE	Pore-DAB*784	Pore-DAB*605									14	1									2	2
5th Company-p2_6G	5th Company	SE	Pore-DAB*784	Pore-DAB*717	Pore-DAB*371								14	14	9								3	2
5th Company-p2_7A	5th Company	SE	Pore-DAB*605	Pore-DAB*727	Pore-DAB*371	Pore-DAB*795							1	3	9	9							4	3
5th Company-p2_7B	5th Company	SE	Pore-DAB*709	Pore-DAB*363	Pore-DAB*702								10	2	5								3	3
G100508AM1	Arima 1	Caroni	Pore-DAB*103	Pore-DAB*318									9	9									2	1
G100509AM1	Arima 1	Caroni	Pore-DAB*318	Pore-DAB*398	Pore-DAB*373	Pore-DAB*103							9	15	9	9							4	2
G100510AM1	Arima 1	Caroni	Pore-DAB*359	Pore-DAB*313	Pore-DAB*318	Pore-DAB*103							4	2	9	9							4	3
G100511AM1	Arima 1	Caroni	Pore-DAB*269	Pore-DAB*268	Pore-DAB*318	Pore-DAB*103							13	13	9	9							4	2
G100512AM1	Arima 1	Caroni	Pore-DAB*208	Pore-DAB*236	Pore-DAB*373	Pore-DAB*318							4	5	9	9							4	3
G100513AM1	Arima 1	Caroni	Pore-DAB*236	Pore-DAB*398	Pore-DAB*271								5	15	9								3	3
G100514AM1	Arima 1	Caroni	Pore-DAB*398	Pore-DAB*104	Pore-DAB*256								15	9	9								3	2
G100515AM1	Arima 1	Caroni	Pore-DAB*216	Pore-DAB*120	Pore-DAB*318	Pore-DAB*359							11	8	9	4							4	4
G100516AM1	Arima 1	Caroni	Pore-DAB*208	Pore-DAB*263	Pore-DAB*103								4	13	9								3	3
G100517AM1	Arima 1	Caroni	Pore-DAB*398	Pore-DAB*103	Pore-DAB*216	Pore-DAB*120							15	9	11	8							4	4
G100518AM1	Arima 1	Caroni	Pore-DAB*216	Pore-DAB*120	Pore-DAB*318	Pore-DAB*271							11	8	9	9							4	3
G100519AM1	Arima 1	Caroni	Pore-DAB*216	Pore-DAB*120	Pore-DAB*318	Pore-DAB*103							11	8	9	9							4	3
G100520AM1	Arima 1	Caroni	Pore-DAB*216	Pore-DAB*120	Pore-DAB*373	Pore-DAB*318							11	8	9	9							4	3
G100521AM1	Arima 1	Caroni	Pore-DAB*318	Pore-DAB*250	Pore-DAB*251	Pore-DAB*252							9	3	15	2							4	4
G100522AM1	Arima 1	Caroni	Pore-DAB*252	Pore-DAB*373	Pore-DAB*271								2	9	9								3	2
G100523AM1	Arima 1	Caroni	Pore-DAB*216	Pore-DAB*120	Pore-DAB*236	Pore-DAB*271	Pore-DAB*318						11	8	5	9	9						5	4
G100524AM1	Arima 1	Caroni	Pore-DAB*216	Pore-DAB*120	Pore-DAB*318								11	8	9								3	3
G100525 - Am1	Arima 1	Caroni	Pore-DAB*216	Pore-DAB*208	Pore-DAB*120	Pore-DAB*318							11	4	8	9							4	4
G100525AM1	Arima 1	Caroni	Pore-DAB*216	Pore-DAB*208	Pore-DAB*120	Pore-DAB*318							11	4	8	9							4	4
G100526AM1	Arima 1	Caroni	Pore-DAB*382	Pore-DAB*408	Pore-DAB*369	Pore-DAB*208	Pore-DAB*216	Pore-DAB*318	Pore-DAB*269	Pore-DAB*120	Pore-DAB*373		8	10	6	4	11	9	13	8	9		9	7
G100527 - Am1	Arima 1	Caroni	Pore-DAB*318	Pore-DAB*251	Pore-DAB*271	Pore-DAB*250	Pore-DAB*398						9	15	9	3	15						5	3
G100527AM1	Arima 1	Caroni	Pore-DAB*250	Pore-DAB*398	Pore-DAB*251	Pore-DAB*318	Pore-DAB*271						3	15	15	9	9						5	3
G100528AM1	Arima 1	Caroni	Pore-DAB*236	Pore-DAB*269	Pore-DAB*318								5	13	9								3	3
G100529AM1	Arima 1	Caroni	Pore-DAB*216	Pore-DAB*120	Pore-DAB*269	Pore-DAB*318							11	8	13	9							4	4
G100530 - Am1	Arima 1	Caroni	Pore-DAB*236	Pore-DAB*308	Pore-DAB*104	Pore-DAB*373							5	12	9	9							4	3
G100530AM1	Arima 1	Caroni	Pore-DAB*236	Pore-DAB*308	Pore-DAB*104	Pore-DAB*373							5	12	9	9							4	3
G100531 - Am1	Arima 1	Caroni	Pore-DAB*236	Pore-DAB*269	Pore-DAB*318	Pore-DAB*373							5	13	9	9							4	3
G100531AM1	Arima 1	Caroni	Pore-DAB*236	Pore-DAB*318	Pore-DAB*373	Pore-DAB*216	Pore-DAB*120	Pore-DAB*269					5	9	9	11	8	13					6	5
G100531-AM1	Arima 1	Caroni	Pore-DAB*236	Pore-DAB*269	Pore-DAB*318								5	13	9								3	3
G100532 - Am1	Arima 1	Caroni	Pore-DAB*216	Pore-DAB*318	Pore-DAB*308	Pore-DAB*120							11	9	12	8							4	4
G100532AM1	Arima 1	Caroni	Pore-DAB*216	Pore-DAB*120	Pore-DAB*308	Pore-DAB*318							11	8	12	9							4	4
G100533-AM1	Arima 1	Caroni	Pore-DAB*359	Pore-DAB*398	Pore-DAB*318								4	15	9								3	3
G100534AM1	Arima 1	Caroni	Pore-DAB*236	Pore-DAB*398	Pore-DAB*318	Pore-DAB*103	Pore-DAB*359						5	15	9	9	4						5	4
G100535 - Am1	Arima 1	Caroni	Pore-DAB*318	Pore-DAB*398									9	15									2	2
G100535AM1	Arima 1	Caroni	Pore-DAB*318	Pore-DAB*398									9	15									2	2
G100536 - Am1	Arima 1	Caroni	Pore-DAB*216	Pore-DAB*120									11	8									2	2
G100536AM1	Arima 1	Caroni	Pore-DAB*216	Pore-DAB*120	Pore-DAB*271	Pore-DAB*318							11	8	9	9							4	3
G100537 - Am1	Arima 1	Caroni	Pore-DAB*399	Pore-DAB*359	Pore-DAB*518	Pore-DAB*318							13	4	9	9							4	3
G100537AM1	Arima 1	Caroni	Pore-DAB*399	Pore-DAB*359	Pore-DAB*256	Pore-DAB*318							13	4	9	9							4	3
G100539 - Am1	Arima 1	Caroni	Pore-DAB*216	Pore-DAB*373	Pore-DAB*120	Pore-DAB*318							11	9	8	9							4	3
G100539AM1	Arima 1	Caroni	Pore-DAB*216	Pore-DAB*120	Pore-DAB*318								11	8	9								3	3
G100541 - Am1	Arima 1	Caroni	Pore-DAB*216	Pore-DAB*120	Pore-DAB*398	Pore-DAB*318							11	8	15	9							4	4
G100543 - Am1	Arima 1	Caroni	Pore-DAB*251	Pore-DAB*250	Pore-DAB*318	Pore-DAB*269							15	3	9	13							4	4
G100549 - Am1	Arima 1	Caroni	Pore-DAB*216	Pore-DAB*120	Pore-DAB*251	Pore-DAB*250	Pore-DAB*256	Pore-DAB*318					11	8	15	3	9	9					6	5
G100407AM2	Arima 2	Caroni	Pore-DAB*216	Pore-DAB*120	Pore-DAB*318	Pore-DAB*339							11	8	9	6							4	4
G100408-AM2	Arima 2	Caroni	Pore-DAB*318	Pore-DAB*350	Pore-DAB*406	Pore-DAB*339							9	10	2	6							4	4
G100409-Am2	Arima 2	Caroni	Pore-DAB*350	Pore-DAB*399	Pore-DAB*406	Pore-DAB*318	Pore-DAB*271						10	13	2	9	9						5	4
G100410AM2	Arima 2	Caroni	Pore-DAB*350	Pore-DAB*406									10	2									2	2
G100410-Am2	Arima 2	Caroni	Pore-DAB*350	Pore-DAB*406	Pore-DAB*318	Pore-DAB*271							10	2	9	9							4	3
G100411AM2	Arima 2	Caroni	Pore-DAB*350	Pore-DAB*406									10	2									2	2
G100411-Am2	Arima 2	Caroni	Pore-DAB*350	Pore-DAB*406	Pore-DAB*318	Pore-DAB*271							10	2	9	9							4	3
G100412AM2	Arima 2	Caroni	Pore-DAB*350	Pore-DAB*318	Pore-DAB*406	Pore-DAB*339							10	9	2	6							4	4
G100412-Am2	Arima 2	Caroni	Pore-DAB*350	Pore-DAB*339	Pore-DAB*406	Pore-DAB*318							10	6	2	9							4	4
G100413-Am2	Arima 2	Caroni	Pore-DAB*350	Pore-DAB*406	Pore-DAB*318	Pore-DAB*271							10	2	9	9							4	3
G100414AM2	Arima 2	Caroni	Pore-DAB*350	Pore-DAB*406									10	2									2	2
G100415AM2	Arima 2	Caroni	Pore-DAB*339										6										1	1
G100416AM2	Arima 2	Caroni	Pore-DAB*350	Pore-DAB*406									10	2									2	2
G100418AM2	Arima 2	Caroni	Pore-DAB*350	Pore-DAB*399	Pore-DAB*406	Pore-DAB*104							10	13	2	9							4	4
G100419-AM2	Arima 2	Caroni	Pore-DAB*350	Pore-DAB*406	Pore-DAB*318	Pore-DAB*104							10	2	9	9							4	3
G100420AM2	Arima 2	Caroni	Pore-DAB*399	Pore-DAB*350	Pore-DAB*406	Pore-DAB*318	Pore-DAB*104						13	10	2	9	9						5	4
G100421AM2	Arima 2	Caroni	Pore-DAB*350	Pore-DAB*406	Pore-DAB*318	Pore-DAB*104							10	2	9	9							4	3
G100422AM2	Arima 2	Caroni	Pore-DAB*350	Pore-DAB*406	Pore-DAB*339	Pore-DAB*318							10	2	6	9							4	4
G100424AM2	Arima 2	Caroni	Pore-DAB*216	Pore-DAB*120	Pore-DAB*350	Pore-DAB*406	Pore-DAB*318						11	8	10	2	9						5	5
G100426AM2	Arima 2	Caroni	Pore-DAB*399	Pore-DAB*339	Pore-DAB*318								13	6	9								3	3
G100427AM2	Arima 2	Caroni	Pore-DAB*216	Pore-DAB*120	Pore-DAB*339	Pore-DAB*318	Pore-DAB*350	Pore-DAB*406					11	8	6	9	10	2					6	6
G100427-AM2	Arima 2	Caroni	Pore-DAB*216	Pore-DAB*318	Pore-DAB*120	Pore-DAB*339							11	9	8	6							4	4
G100428AM2	Arima 2	Caroni	Pore-DAB*350	Pore-DAB*406									10	2									2	2
G100429AM2	Arima 2	Caroni	Pore-DAB*350	Pore-DAB*406	Pore-DAB*318								10	2	9								3	3
G100430AM2	Arima 2	Caroni	Pore-DAB*350	Pore-DAB*399	Pore-DAB*406	Pore-DAB*318							10	13	2	9							4	4
G100431AM2	Arima 2	Caroni	Pore-DAB*350	Pore-DAB*406	Pore-DAB*339	Pore-DAB*318							10	2	6	9							4	4
G100432-Am2	Arima 2	Caroni	Pore-DAB*216	Pore-DAB*318	Pore-DAB*350	Pore-DAB*120	Pore-DAB*406						11	9	10	8	2						5	5
G100433-Am2	Arima 2	Caroni	Pore-DAB*350	Pore-DAB*318	Pore-DAB*399	Pore-DAB*406							10	9	13	2							4	4
G100434AM2	Arima 2	Caroni	Pore-DAB*216										11										1	1
G100434-Am2	Arima 2	Caroni	Pore-DAB*216	Pore-DAB*120	Pore-DAB*339	Pore-DAB*104	Pore-DAB*318						11	8	6	9	9						5	4
G100435-Am2	Arima 2	Caroni	Pore-DAB*350	Pore-DAB*339	Pore-DAB*406	Pore-DAB*318	Pore-DAB*271						10	6	2	9	9						5	4
G100436-AM2	Arima 2	Caroni	Pore-DAB*350	Pore-DAB*318	Pore-DAB*406	Pore-DAB*408	Pore-DAB*382	Pore-DAB*369					10	9	2	10	8	6					6	5
G100437-Am2	Arima 2	Caroni	Pore-DAB*318	Pore-DAB*339	Pore-DAB*350	Pore-DAB*406							9	6	10	2							4	4
G100438-Am2	Arima 2	Caroni	Pore-DAB*399	Pore-DAB*318	Pore-DAB*271								13	9	9								3	2
G100439AM2	Arima 2	Caroni	Pore-DAB*350	Pore-DAB*406									10	2									2	2
G100439-Am2	Arima 2	Caroni	Pore-DAB*350	Pore-DAB*406	Pore-DAB*318	Pore-DAB*271							10	2	9	9							4	3
G100204Ap1	Aripo 1	Caroni	Pore-DAB*216	Pore-DAB*133	Pore-DAB*120	Pore-DAB*375							11	11	8	9							4	3
G100205Ap1	Aripo 1	Caroni	Pore-DAB*133	Pore-DAB*106	Pore-DAB*375	Pore-DAB*131							11	8	9	7							4	4
G100206Ap1	Aripo 1	Caroni	Pore-DAB*133	Pore-DAB*120	Pore-DAB*106								11	8	8								3	2
G100208Ap1	Aripo 1	Caroni	Pore-DAB*133	Pore-DAB*120	Pore-DAB*413								11	8	7								3	3
G100209Ap1	Aripo 1	Caroni	Pore-DAB*289	Pore-DAB*398	Pore-DAB*104								8	15	9								3	3
G100210Ap1	Aripo 1	Caroni	Pore-DAB*379	Pore-DAB*107									8	7									2	2
G100212Ap1	Aripo 1	Caroni	Pore-DAB*133	Pore-DAB*106	Pore-DAB*308	Pore-DAB*104							11	8	12	9							4	4
G100213Ap1	Aripo 1	Caroni	Pore-DAB*133	Pore-DAB*106	Pore-DAB*107								11	8	7								3	3
G100214Ap1	Aripo 1	Caroni	Pore-DAB*389	Pore-DAB*133	Pore-DAB*120								10	11	8								3	3
G100215Ap1	Aripo 1	Caroni	Pore-DAB*133	Pore-DAB*106	Pore-DAB*131	Pore-DAB*375							11	8	7	9							4	4
G100216Ap1	Aripo 1	Caroni	Pore-DAB*208	Pore-DAB*414									4	7									2	2
G100217Ap1	Aripo 1	Caroni	Pore-DAB*107	Pore-DAB*308	Pore-DAB*104								7	12	9								3	3
G100218-Ap1	Aripo 1	Caroni	Pore-DAB*133	Pore-DAB*106	Pore-DAB*131								11	8	7								3	3
G100220Ap1	Aripo 1	Caroni	Pore-DAB*131	Pore-DAB*225	Pore-DAB*353	Pore-DAB*206	Pore-DAB*104						7	11	10	9	9						5	4
G100221Ap1	Aripo 1	Caroni	Pore-DAB*107	Pore-DAB*131	Pore-DAB*375								7	7	9								3	2
G100222Ap1	Aripo 1	Caroni	Pore-DAB*389	Pore-DAB*133	Pore-DAB*106								10	11	8								3	3
G100223Ap1	Aripo 1	Caroni	Pore-DAB*107	Pore-DAB*421	Pore-DAB*133	Pore-DAB*389	Pore-DAB*120						7	6	11	10	8						5	5
G100224Ap1	Aripo 1	Caroni	Pore-DAB*133	Pore-DAB*120									11	8									2	2
G100225Ap1	Aripo 1	Caroni	Pore-DAB*133	Pore-DAB*106	Pore-DAB*107								11	8	7								3	3
G100226Ap1	Aripo 1	Caroni	Pore-DAB*352	Pore-DAB*131	Pore-DAB*202	Pore-DAB*375							1	7	9	9							4	3
G100227Ap1	Aripo 1	Caroni	Pore-DAB*389	Pore-DAB*133	Pore-DAB*106								10	11	8								3	3
G100228Ap1	Aripo 1	Caroni	Pore-DAB*133	Pore-DAB*106	Pore-DAB*352								11	8	1								3	3
G100229Ap1	Aripo 1	Caroni	Pore-DAB*131										7										1	1
G100230Ap1	Aripo 1	Caroni	Pore-DAB*289	Pore-DAB*292									8	13									2	2
G100231Ap1	Aripo 1	Caroni	Pore-DAB*107	Pore-DAB*133	Pore-DAB*421	Pore-DAB*389	Pore-DAB*120						7	11	6	10	8						5	5
G100232Ap1	Aripo 1	Caroni	Pore-DAB*389										10										1	1
G100233-Ap1	Aripo 1	Caroni	Pore-DAB*133	Pore-DAB*120	Pore-DAB*107								11	8	7								3	3
G100234Ap1	Aripo 1	Caroni	Pore-DAB*133										11										1	1
G100235-Ap1	Aripo 1	Caroni	Pore-DAB*421	Pore-DAB*107	Pore-DAB*104								6	7	9								3	3
G100236Ap1	Aripo 1	Caroni	Pore-DAB*396	Pore-DAB*352	Pore-DAB*375								8	1	9								3	3
G100237Ap1	Aripo 1	Caroni	Pore-DAB*133	Pore-DAB*289	Pore-DAB*120								11	8	8								3	2
G100238Ap1	Aripo 1	Caroni	Pore-DAB*107	Pore-DAB*131	Pore-DAB*104	Pore-DAB*375							7	7	9	9							4	2
G100060Ap2	Aripo 2	Caroni	Pore-DAB*209	Pore-DAB*308	Pore-DAB*205	Pore-DAB*318							6	12	1	9							4	4
G100061Ap2	Aripo 2	Caroni	Pore-DAB*363	Pore-DAB*208	Pore-DAB*296	Pore-DAB*209	Pore-DAB*308	Pore-DAB*104	Pore-DAB*205	Pore-DAB*271	Pore-DAB*318		2	4	8	6	12	9	1	9	9		9	7
G100062Ap2	Aripo 2	Caroni	Pore-DAB*308	Pore-DAB*107	Pore-DAB*104	Pore-DAB*373	Pore-DAB*363	Pore-DAB*296	Pore-DAB*208	Pore-DAB*271			12	7	9	9	2	8	4	9			8	6
G100063Ap2	Aripo 2	Caroni	Pore-DAB*208	Pore-DAB*398	Pore-DAB*104	Pore-DAB*271							4	15	9	9							4	3
G100064Ap2	Aripo 2	Caroni	Pore-DAB*361	Pore-DAB*296	Pore-DAB*308	Pore-DAB*104							5	8	12	9							4	4
G100065Ap2	Aripo 2	Caroni	Pore-DAB*363	Pore-DAB*296	Pore-DAB*292	Pore-DAB*104	Pore-DAB*104						2	8	13	9	9						5	4
G100066Ap2	Aripo 2	Caroni	Pore-DAB*437	Pore-DAB*292	Pore-DAB*320	Pore-DAB*375							7	13	9	9							4	3
G100067Ap2	Aripo 2	Caroni	Pore-DAB*363	Pore-DAB*296	Pore-DAB*373	Pore-DAB*104							2	8	9	9							4	3
G100068Ap2	Aripo 2	Caroni	Pore-DAB*363	Pore-DAB*409	Pore-DAB*104								2	11	9								3	3
G100069Ap2	Aripo 2	Caroni	Pore-DAB*363	Pore-DAB*208	Pore-DAB*296	Pore-DAB*104	Pore-DAB*271						2	4	8	9	9						5	4
G100070Ap2	Aripo 2	Caroni	Pore-DAB*138	Pore-DAB*308	Pore-DAB*363	Pore-DAB*208	Pore-DAB*296	Pore-DAB*104	Pore-DAB*202	Pore-DAB*271			15	12	2	4	8	9	9	9			8	6
G100071Ap2	Aripo 2	Caroni	Pore-DAB*138	Pore-DAB*375									15	9									2	2
G100072Ap2	Aripo 2	Caroni	Pore-DAB*208	Pore-DAB*138	Pore-DAB*335								4	15	9								3	3
G100073Ap2	Aripo 2	Caroni	Pore-DAB*133	Pore-DAB*120	Pore-DAB*352	Pore-DAB*206	Pore-DAB*104						11	8	1	9	9						5	4
G100074Ap2	Aripo 2	Caroni	Pore-DAB*363	Pore-DAB*296	Pore-DAB*375	Pore-DAB*104							2	8	9	9							4	3
G100075Ap2	Aripo 2	Caroni	Pore-DAB*363	Pore-DAB*296	Pore-DAB*292	Pore-DAB*374	Pore-DAB*104	Pore-DAB*202					2	8	13	9	9	9					6	4
G100081-Ap2	Aripo 2	Caroni	Pore-DAB*208	Pore-DAB*107	Pore-DAB*373								4	7	9								3	3
BG1204	Barbados	Barbados	Pore-DAB*445	Pore-DAB*602	Pore-DAB*319								11	8	9								3	3
BG1206	Barbados	Barbados	Pore-DAB*828	Pore-DAB*355									6	11									2	2
BG1209	Barbados	Barbados	Pore-DAB*602	Pore-DAB*319	Pore-DAB*839	Pore-DAB*829							8	9	7	13							4	4
BG1212	Barbados	Barbados	Pore-DAB*602	Pore-DAB*319	Pore-DAB*821								8	9	9								3	2
BG1217	Barbados	Barbados	Pore-DAB*445	Pore-DAB*602	Pore-DAB*319	Pore-DAB*839							11	8	9	7							4	4
Brasse Terre-p2_10H	Basse Terre	SE	Pore-DAB*666	Pore-DAB*421									4	6									2	2
Brasse Terre-p2_11A	Basse Terre	SE	Pore-DAB*666										4										1	1
Brasse Terre-p2_11B	Basse Terre	SE	Pore-DAB*803	Pore-DAB*676									12	7									2	2
Brasse Terre-p2_11C	Basse Terre	SE	Pore-DAB*717	Pore-DAB*683									14	12									2	2
Brasse Terre-p2_11D	Basse Terre	SE	Pore-DAB*421	Pore-DAB*684									6	12									2	2
Brasse Terre-p2_11E	Basse Terre	SE	Pore-DAB*806	Pore-DAB*421									2	6									2	2
Brasse Terre-p2_11F	Basse Terre	SE	Pore-DAB*805	Pore-DAB*803									6	12									2	2
Brasse Terre-p2_11G	Basse Terre	SE	Pore-DAB*666	Pore-DAB*717									4	14									2	2
Brasse Terre-p2_11H	Basse Terre	SE	Pore-DAB*805	Pore-DAB*371	Pore-DAB*806								6	9	2								3	3
Brasse Terre-p2_12A	Basse Terre	SE	Pore-DAB*806	Pore-DAB*421									2	6									2	2
Brasse Terre-p2_12B	Basse Terre	SE	Pore-DAB*769										2										1	1
Brasse Terre-p2_12C	Basse Terre	SE	Pore-DAB*421										6										1	1
Brasse Terre-p2_12D	Basse Terre	SE	Pore-DAB*806	Pore-DAB*720									2	6									2	2
Brasse Terre-p2_12E	Basse Terre	SE	Pore-DAB*803	Pore-DAB*421									12	6									2	2
Brasse Terre-p2_12F	Basse Terre	SE	Pore-DAB*421										6										1	1
Brasse Terre-p2_12G	Basse Terre	SE	Pore-DAB*803	Pore-DAB*769									12	2									2	2
Brasse Terre-p2_12H	Basse Terre	SE	Pore-DAB*806	Pore-DAB*717									2	14									2	2
Brasse Terre-p3_1A	Basse Terre	SE	Pore-DAB*755	Pore-DAB*666	Pore-DAB*782								1	4	6								3	3
Brasse Terre-p3_1B	Basse Terre	SE	Pore-DAB*803	Pore-DAB*676									12	7									2	2
Brasse Terre-p3_1C	Basse Terre	SE	Pore-DAB*803	Pore-DAB*421									12	6									2	2
Brasse Terre-p3_1D	Basse Terre	SE	Pore-DAB*676										7										1	1
Brasse Terre-p3_1E	Basse Terre	SE	Pore-DAB*805	Pore-DAB*756									6	6									2	1
Brasse Terre-p3_1F	Basse Terre	SE	Pore-DAB*806	Pore-DAB*676									2	7									2	2
Brasse Terre-p3_1G	Basse Terre	SE	Pore-DAB*805	Pore-DAB*806									6	2									2	2
Brasse Terre-p3_2A	Basse Terre	SE	Pore-DAB*666	Pore-DAB*130									4	13									2	2
Brasse Terre-p3_2B	Basse Terre	SE	Pore-DAB*676	Pore-DAB*421									7	6									2	2
Brasse Terre-p3_2C	Basse Terre	SE	Pore-DAB*806										2										1	1
Brasse Terre-p3_2D	Basse Terre	SE	Pore-DAB*806	Pore-DAB*676									2	7									2	2
Brasse Terre-p3_2E	Basse Terre	SE	Pore-DAB*421										6										1	1
GB1	Cumana	NE	Pore-DAB*130										13										1	1
GB2	Cumana	NE	Pore-DAB*130										13										1	1
GB3	Cumana	NE	Pore-DAB*130										13										1	1
GB4	Cumana	NE	Pore-DAB*130										13										1	1
GB5	Cumana	NE	Pore-DAB*130										13										1	1
GB6	Cumana	NE	Pore-DAB*130										13										1	1
Cur1	Curaguate	North Slope	Pore-DAB*592	Pore-DAB*590	Pore-DAB*202	Pore-DAB*319							7	7	9	9							4	2
Cur10	Curaguate	North Slope	Pore-DAB*319	Pore-DAB*202	Pore-DAB*250								9	9	3								3	2
Cur15	Curaguate	North Slope	Pore-DAB*593	Pore-DAB*202	Pore-DAB*319								7	9	9								3	2
Cur18	Curaguate	North Slope	Pore-DAB*410	Pore-DAB*202	Pore-DAB*337								13	9	13								3	2
Cur19	Curaguate	North Slope	Pore-DAB*319	Pore-DAB*832									9	5									2	2
Cur2	Curaguate	North Slope	Pore-DAB*202	Pore-DAB*298									9	7									2	2
Cur20	Curaguate	North Slope	Pore-DAB*319	Pore-DAB*833	Pore-DAB*337	Pore-DAB*832							9	13	13	5							4	3
Cur22	Curaguate	North Slope	Pore-DAB*304	Pore-DAB*319	Pore-DAB*202	Pore-DAB*337							7	9	9	13							4	3
Cur24	Curaguate	North Slope	Pore-DAB*202	Pore-DAB*291									9	5									2	2
Cur5	Curaguate	North Slope	Pore-DAB*584	Pore-DAB*589	Pore-DAB*202								7	5	9								3	3
Cur6	Curaguate	North Slope	Pore-DAB*592	Pore-DAB*319	Pore-DAB*202	Pore-DAB*410							7	9	9	13							4	3
Cur7	Curaguate	North Slope	Pore-DAB*202	Pore-DAB*319									9	9									2	1
Cur9	Curaguate	North Slope	Pore-DAB*202	Pore-DAB*319	Pore-DAB*410	Pore-DAB*337	Pore-DAB*302						9	9	13	13	14						5	3
G090402Dam	Damier 1	North slope	Pore-DAB*202	Pore-DAB*326	Pore-DAB*277								9	12	13								3	3
G090406Dam	Damier 1	North slope	Pore-DAB*284	Pore-DAB*342	Pore-DAB*202								3	15	9								3	3
G090407Dam	Damier 1	North slope	Pore-DAB*284	Pore-DAB*202	Pore-DAB*415								3	9	15								3	3
G090409-Dam	Damier 1	North Slope	Pore-DAB*322	Pore-DAB*202									3	9									2	2
G090409Dam1	Damier 1	North slope	Pore-DAB*322										3										1	1
G090410-Dam	Damier 1	North Slope	Pore-DAB*322	Pore-DAB*825	Pore-DAB*284	Pore-DAB*567	Pore-DAB*202	Pore-DAB*249					3	2	3	6	9	9					6	4
G090411-Dam	Damier 1	North Slope	Pore-DAB*322	Pore-DAB*202	Pore-DAB*249								3	9	9								3	2
G090412Dam	Damier 1	North slope	Pore-DAB*415	Pore-DAB*249	Pore-DAB*202								15	9	9								3	2
G090412-Dam	Damier 1	North Slope	Pore-DAB*415	Pore-DAB*202	Pore-DAB*249	Pore-DAB*827							15	9	9	8							4	3
G090413Dam	Damier 1	North slope	Pore-DAB*322	Pore-DAB*284	Pore-DAB*250	Pore-DAB*267	Pore-DAB*251	Pore-DAB*240	Pore-DAB*202				3	3	3	11	15	4	9				7	5
G090413-Dam	Damier 1	North Slope	Pore-DAB*322	Pore-DAB*202	Pore-DAB*284	Pore-DAB*514							3	9	3	10							4	3
G090414Dam	Damier 1	North slope	Pore-DAB*322	Pore-DAB*249									3	9									2	2
G090414-Dam	Damier 1	North Slope	Pore-DAB*322	Pore-DAB*249									3	9									2	2
G090415-Dam	Damier 1	North Slope	Pore-DAB*334	Pore-DAB*325	Pore-DAB*202								7	14	9								3	3
G090415Dam1	Damier 1	North slope	Pore-DAB*325	Pore-DAB*334	Pore-DAB*202								14	7	9								3	3
G090416-Dam	Damier 1	North Slope	Pore-DAB*322	Pore-DAB*834	Pore-DAB*418	Pore-DAB*249	Pore-DAB*202						3	13	15	9	9						5	4
G090417-Dam	Damier 1	North Slope	Pore-DAB*322	Pore-DAB*284	Pore-DAB*202	Pore-DAB*249							3	3	9	9							4	2
G090418Dam	Damier 1	North slope	Pore-DAB*347	Pore-DAB*202	Pore-DAB*249								15	9	9								3	2
G090418-Dam	Damier 1	North Slope	Pore-DAB*516	Pore-DAB*202	Pore-DAB*249	Pore-DAB*827							15	9	9	8							4	3
G090419-Dam	Damier 1	North Slope	Pore-DAB*865	Pore-DAB*284	Pore-DAB*202	Pore-DAB*249							3	3	9	9							4	2
G090420-Dam	Damier 1	North Slope	Pore-DAB*284	Pore-DAB*202	Pore-DAB*322								3	9	3								3	2
G090421-Dam	Damier 1	North Slope	Pore-DAB*322	Pore-DAB*202	Pore-DAB*249	Pore-DAB*514							3	9	9	10							4	3
G090422Dam	Damier 1	North slope	Pore-DAB*295	Pore-DAB*347	Pore-DAB*412	Pore-DAB*322	Pore-DAB*202	Pore-DAB*249	Pore-DAB*284				8	15	6	3	9	9	3				7	5
G090422-Dam	Damier 1	North Slope	Pore-DAB*295	Pore-DAB*516	Pore-DAB*412	Pore-DAB*202	Pore-DAB*249	Pore-DAB*322					8	15	6	9	9	3					6	5
G090423-Dam	Damier 1	North Slope	Pore-DAB*325	Pore-DAB*334	Pore-DAB*516	Pore-DAB*202	Pore-DAB*249						14	7	15	9	9						5	4
G090424-Dam	Damier 1	North Slope	Pore-DAB*249	Pore-DAB*202	Pore-DAB*514								9	9	10								3	2
G090424Dam1	Damier 1	North slope	Pore-DAB*249	Pore-DAB*202									9	9									2	1
G090425-Dam	Damier 1	North Slope	Pore-DAB*322	Pore-DAB*202	Pore-DAB*514								3	9	10								3	3
G090426-Dam	Damier 1	North Slope	Pore-DAB*284	Pore-DAB*516	Pore-DAB*202								3	15	9								3	3
G090426Dam1	Damier 1	North slope	Pore-DAB*284	Pore-DAB*347	Pore-DAB*202								3	15	9								3	3
G090427Dam	Damier 1	North slope	Pore-DAB*202	Pore-DAB*250	Pore-DAB*240	Pore-DAB*251	Pore-DAB*267	Pore-DAB*256					9	3	4	15	11	9					6	5
G090427-Dam	Damier 1	North Slope	Pore-DAB*202	Pore-DAB*514									9	10									2	2
G090428-Dam	Damier 1	North Slope	Pore-DAB*322	Pore-DAB*415	Pore-DAB*202	Pore-DAB*249							3	15	9	9							4	3
G090429-Dam	Damier 1	North Slope	Pore-DAB*515	Pore-DAB*205	Pore-DAB*202								6	1	9								3	3
G090430Dam1	Damier 1	North slope	Pore-DAB*322										3										1	1
G090431-Dam	Damier 1	North Slope	Pore-DAB*512	Pore-DAB*834	Pore-DAB*418	Pore-DAB*202							15	13	15	9							4	3
G090432-Dam	Damier 1	North Slope	Pore-DAB*322	Pore-DAB*865	Pore-DAB*249	Pore-DAB*202							3	3	9	9							4	2
G100613Dam1	Damier 1	North slope	Pore-DAB*349	Pore-DAB*249	Pore-DAB*416	Pore-DAB*202							15	9	15	9							4	2
G100614Dam1	Damier 1	North slope	Pore-DAB*322	Pore-DAB*284	Pore-DAB*202	Pore-DAB*249							3	3	9	9							4	2
G100615Dam1	Damier 1	North slope	Pore-DAB*202	Pore-DAB*284	Pore-DAB*322	Pore-DAB*347	Pore-DAB*249						9	3	3	15	9						5	3
G100616Dam1	Damier 1	North slope	Pore-DAB*322	Pore-DAB*342	Pore-DAB*202	Pore-DAB*249							3	15	9	9							4	3
G100617Dam1	Damier 1	North slope	Pore-DAB*347	Pore-DAB*284	Pore-DAB*322	Pore-DAB*249	Pore-DAB*202						15	3	3	9	9						5	3
G100618Dam1	Damier 1	North slope	Pore-DAB*347	Pore-DAB*249	Pore-DAB*202								15	9	9								3	2
G100619Dam1	Damier 1	North slope	Pore-DAB*322	Pore-DAB*202									3	9									2	2
G100620Dam1	Damier 1	North slope	Pore-DAB*202	Pore-DAB*284									9	3									2	2
G100621Dam1	Damier 1	North slope	Pore-DAB*325	Pore-DAB*334	Pore-DAB*349	Pore-DAB*249	Pore-DAB*202						14	7	15	9	9						5	4
G100622Dam1	Damier 1	North slope	Pore-DAB*347	Pore-DAB*249	Pore-DAB*202								15	9	9								3	2
G100624Dam1	Damier 1	North slope	Pore-DAB*284	Pore-DAB*202	Pore-DAB*322								3	9	3								3	2
G100625Dam1	Damier 1	North slope	Pore-DAB*322	Pore-DAB*249	Pore-DAB*202								3	9	9								3	2
G100626Dam1	Damier 1	North slope	Pore-DAB*322	Pore-DAB*202									3	9									2	2
G100627Dam1	Damier 1	North slope	Pore-DAB*322	Pore-DAB*249	Pore-DAB*347								3	9	15								3	3
G100628Dam1	Damier 1	North slope	Pore-DAB*349	Pore-DAB*347	Pore-DAB*249	Pore-DAB*202							15	15	9	9							4	2
G100629Dam1	Damier 1	North slope	Pore-DAB*322	Pore-DAB*326	Pore-DAB*249	Pore-DAB*202							3	12	9	9							4	3
G100630Dam1	Damier 1	North slope	Pore-DAB*415	Pore-DAB*202									15	9									2	2
G100631Dam1	Damier 1	North slope	Pore-DAB*325	Pore-DAB*334	Pore-DAB*249								14	7	9								3	3
G100632Dam1	Damier 1	North slope	Pore-DAB*284	Pore-DAB*342	Pore-DAB*202								3	15	9								3	3
G100633Dam1	Damier 1	North slope	Pore-DAB*322	Pore-DAB*284	Pore-DAB*249	Pore-DAB*202							3	3	9	9							4	2
G100634Dam1	Damier 1	North slope	Pore-DAB*322	Pore-DAB*349	Pore-DAB*202								3	15	9								3	3
G100635Dam1	Damier 1	North slope	Pore-DAB*322	Pore-DAB*202									3	9									2	2
G100636Dam1	Damier 1	North slope	Pore-DAB*284	Pore-DAB*249	Pore-DAB*347								3	9	15								3	3
G100637Dam1	Damier 1	North slope	Pore-DAB*295	Pore-DAB*412	Pore-DAB*202	Pore-DAB*249							8	6	9	9							4	3
G100638Dam1	Damier 1	North slope	Pore-DAB*349	Pore-DAB*202									15	9									2	2
G100639Dam1	Damier 1	North slope	Pore-DAB*322	Pore-DAB*347	Pore-DAB*202	Pore-DAB*202							3	15	9	9							4	3
G100640Dam1	Damier 1	North slope	Pore-DAB*284	Pore-DAB*277	Pore-DAB*202								3	13	9								3	3
G100641Dam1	Damier 1	North slope	Pore-DAB*277	Pore-DAB*249	Pore-DAB*202								13	9	9								3	2
G100642Dam1	Damier 1	North slope	Pore-DAB*249	Pore-DAB*349									9	15									2	2
G100643Dam1	Damier 1	North slope	Pore-DAB*347	Pore-DAB*284	Pore-DAB*249	Pore-DAB*202							15	3	9	9							4	3
G100644Dam1	Damier 1	North slope	Pore-DAB*325	Pore-DAB*334	Pore-DAB*249	Pore-DAB*202							14	7	9	9							4	3
G091442-Dam2	Damier 2	North Slope	Pore-DAB*322	Pore-DAB*202	Pore-DAB*418								3	9	15								3	3
G091443Dam2	Damier 2	North slope	Pore-DAB*322	Pore-DAB*249	Pore-DAB*202								3	9	9								3	2
G091443-Dam2	Damier 2	North Slope	Pore-DAB*322	Pore-DAB*249	Pore-DAB*202	Pore-DAB*514							3	9	9	10							4	3
G091444-Dam2	Damier 2	North Slope	Pore-DAB*322	Pore-DAB*284	Pore-DAB*202								3	3	9								3	2
G091445-Dam2	Damier 2	North Slope	Pore-DAB*418	Pore-DAB*202	Pore-DAB*249								15	9	9								3	2
G091447Dam2	Damier 2	North slope	Pore-DAB*322	Pore-DAB*284	Pore-DAB*249								3	3	9								3	2
G091447-Dam2	Damier 2	North Slope	Pore-DAB*322	Pore-DAB*249	Pore-DAB*284								3	9	3								3	2
G091448Dam2	Damier 2	North slope	Pore-DAB*284	Pore-DAB*249	Pore-DAB*202	Pore-DAB*240	Pore-DAB*267	Pore-DAB*251	Pore-DAB*250				3	9	9	4	11	15	3				7	5
G091448-Dam2	Damier 2	North Slope	Pore-DAB*284	Pore-DAB*202	Pore-DAB*249	Pore-DAB*514							3	9	9	10							4	3
G091449-Dam2	Damier 2	North Slope	Pore-DAB*322	Pore-DAB*249									3	9									2	2
G091450-Dam2	Damier 2	North Slope	Pore-DAB*322	Pore-DAB*202	Pore-DAB*347								3	9	15								3	3
G091451-Dam2	Damier 2	North Slope	Pore-DAB*284	Pore-DAB*512	Pore-DAB*249	Pore-DAB*202							3	15	9	9							4	3
G091452-Dam2	Damier 2	North Slope	Pore-DAB*322	Pore-DAB*202	Pore-DAB*249								3	9	9								3	2
G091453-Dam2	Damier 2	North Slope	Pore-DAB*415	Pore-DAB*249	Pore-DAB*202								15	9	9								3	2
G091454-Dam2	Damier 2	North Slope	Pore-DAB*322	Pore-DAB*249	Pore-DAB*202								3	9	9								3	2
G091455-Dam2	Damier 2	North Slope	Pore-DAB*322	Pore-DAB*342	Pore-DAB*202								3	15	9								3	3
G091456Dam2	Damier 2	North slope	Pore-DAB*284	Pore-DAB*326	Pore-DAB*202								3	12	9								3	3
G091456-Dam2	Damier 2	North Slope	Pore-DAB*284	Pore-DAB*326	Pore-DAB*202								3	12	9								3	3
G091457-Dam2	Damier 2	North Slope	Pore-DAB*322	Pore-DAB*249	Pore-DAB*516								3	9	15								3	3
G091458-Dam2	Damier 2	North Slope	Pore-DAB*284	Pore-DAB*202									3	9									2	2
G091459-Dam2	Damier 2	North Slope	Pore-DAB*322	Pore-DAB*202	Pore-DAB*249								3	9	9								3	2
G091460-Dam2	Damier 2	North Slope	Pore-DAB*322	Pore-DAB*249	Pore-DAB*515	Pore-DAB*205							3	9	6	1							4	4
G091461Dam2	Damier 2	North slope	Pore-DAB*322										3										1	1
G091461-Dam2	Damier 2	North Slope	Pore-DAB*322	Pore-DAB*202									3	9									2	2
G091462-Dam2	Damier 2	North Slope	Pore-DAB*284	Pore-DAB*202	Pore-DAB*249								3	9	9								3	2
G091463-Dam2	Damier 2	North Slope	Pore-DAB*322	Pore-DAB*202									3	9									2	2
G091464-Dam2	Damier 2	North Slope	Pore-DAB*322	Pore-DAB*202									3	9									2	2
G091465Dam2	Damier 2	North slope	Pore-DAB*322										3										1	1
G091465-Dam2	Damier 2	North Slope	Pore-DAB*322	Pore-DAB*202	Pore-DAB*249								3	9	9								3	2
G091466-Dam2	Damier 2	North Slope	Pore-DAB*277	Pore-DAB*249	Pore-DAB*202	Pore-DAB*514							13	9	9	10							4	3
G091467-Dam2	Damier 2	North Slope	Pore-DAB*322	Pore-DAB*202	Pore-DAB*514								3	9	10								3	3
G091468-Dam2	Damier 2	North Slope	Pore-DAB*415	Pore-DAB*202	Pore-DAB*249	Pore-DAB*514	Pore-DAB*322						15	9	9	10	3						5	4
G091469-Dam2	Damier 2	North Slope	Pore-DAB*322	Pore-DAB*284	Pore-DAB*202								3	3	9								3	2
G091470Dam2	Damier 2	North slope	Pore-DAB*322										3										1	1
G091470-Dam2	Damier 2	North Slope	Pore-DAB*322										3										1	1
G091471Dam2	Damier 2	North slope	Pore-DAB*218	Pore-DAB*219	Pore-DAB*342	Pore-DAB*202							8	10	15	9							4	4
G091472-Dam2	Damier 2	North Slope	Pore-DAB*284										3										1	1
G101014D2	Damier 2	North slope	Pore-DAB*322	Pore-DAB*249	Pore-DAB*202								3	9	9								3	2
G101015D2	Damier 2	North slope	Pore-DAB*322	Pore-DAB*202									3	9									2	2
G101018D2	Damier 2	North slope	Pore-DAB*322	Pore-DAB*202									3	9									2	2
G101019D2	Damier 2	North slope	Pore-DAB*322	Pore-DAB*249									3	9									2	2
G101020D2	Damier 2	North slope	Pore-DAB*322	Pore-DAB*202	Pore-DAB*342								3	9	15								3	3
G101021-D2	Damier 2	North Slope	Pore-DAB*322	Pore-DAB*342	Pore-DAB*202								3	15	9								3	3
G101024D2	Damier 2	North slope	Pore-DAB*415	Pore-DAB*202									15	9									2	2
G101025D2	Damier 2	North slope	Pore-DAB*347	Pore-DAB*415	Pore-DAB*249	Pore-DAB*202							15	15	9	9							4	2
G101026D2	Damier 2	North slope	Pore-DAB*322	Pore-DAB*249	Pore-DAB*202								3	9	9								3	2
G101027D2	Damier 2	North slope	Pore-DAB*322	Pore-DAB*249	Pore-DAB*202								3	9	9								3	2
G101028D2	Damier 2	North slope	Pore-DAB*322	Pore-DAB*347	Pore-DAB*202								3	15	9								3	3
G101030D2	Damier 2	North slope	Pore-DAB*322	Pore-DAB*202									3	9									2	2
G101034D2	Damier 2	North slope	Pore-DAB*284	Pore-DAB*249	Pore-DAB*202								3	9	9								3	2
G101035D2	Damier 2	North slope	Pore-DAB*322	Pore-DAB*415	Pore-DAB*249								3	15	9								3	3
G101036D2	Damier 2	North slope	Pore-DAB*322	Pore-DAB*284	Pore-DAB*202								3	3	9								3	2
G101037D2	Damier 2	North slope	Pore-DAB*322	Pore-DAB*202	Pore-DAB*249								3	9	9								3	2
G101038D2	Damier 2	North slope	Pore-DAB*322	Pore-DAB*202									3	9									2	2
G101039-D2	Damier 2	North Slope	Pore-DAB*284	Pore-DAB*415	Pore-DAB*322	Pore-DAB*202	Pore-DAB*249						3	15	3	9	9						5	3
G101040D2	Damier 2	North slope	Pore-DAB*322	Pore-DAB*202									3	9									2	2
G101041D2	Damier 2	North slope	Pore-DAB*322										3										1	1
G101042D2	Damier 2	North slope	Pore-DAB*284	Pore-DAB*202	Pore-DAB*342								3	9	15								3	3
G101044D2	Damier 2	North slope	Pore-DAB*342	Pore-DAB*202									15	9									2	2
DM1	Diego Martin	North Slope	Pore-DAB*603	Pore-DAB*558	Pore-DAB*582	Pore-DAB*104	Pore-DAB*103						8	8	14	9	9						5	3
DM10	Diego Martin	North Slope	Pore-DAB*582	Pore-DAB*613	Pore-DAB*104								14	15	9								3	3
DM11	Diego Martin	North Slope	Pore-DAB*582	Pore-DAB*613	Pore-DAB*104								14	15	9								3	3
DM12	Diego Martin	North Slope	Pore-DAB*602	Pore-DAB*103	Pore-DAB*539								8	9	13								3	3
DM13	Diego Martin	North Slope	Pore-DAB*626	Pore-DAB*582	Pore-DAB*637	Pore-DAB*103							6	14	9	9							4	3
DM14	Diego Martin	North Slope	Pore-DAB*613	Pore-DAB*582	Pore-DAB*103	Pore-DAB*104							15	14	9	9							4	3
DM15	Diego Martin	North Slope	Pore-DAB*582	Pore-DAB*104	Pore-DAB*539								14	9	13								3	3
DM17	Diego Martin	North Slope	Pore-DAB*602	Pore-DAB*544	Pore-DAB*103								8	15	9								3	3
DM18	Diego Martin	North Slope	Pore-DAB*603	Pore-DAB*613	Pore-DAB*558								8	15	8								3	2
DM19	Diego Martin	North Slope	Pore-DAB*467	Pore-DAB*582	Pore-DAB*371								8	14	9								3	3
DM2	Diego Martin	North Slope	Pore-DAB*103	Pore-DAB*582	Pore-DAB*613								9	14	15								3	3
DM20	Diego Martin	North Slope	Pore-DAB*544	Pore-DAB*103	Pore-DAB*582								15	9	14								3	3
DM21	Diego Martin	North Slope	Pore-DAB*613	Pore-DAB*582	Pore-DAB*104								15	14	9								3	3
DM22	Diego Martin	North Slope	Pore-DAB*582	Pore-DAB*613									14	15									2	2
DM23	Diego Martin	North Slope	Pore-DAB*613	Pore-DAB*582									15	14									2	2
DM24	Diego Martin	North Slope	Pore-DAB*582	Pore-DAB*103	Pore-DAB*539								14	9	13								3	3
DM25	Diego Martin	North Slope	Pore-DAB*544	Pore-DAB*582	Pore-DAB*104								15	14	9								3	3
DM26	Diego Martin	North Slope	Pore-DAB*602	Pore-DAB*103	Pore-DAB*582								8	9	14								3	3
DM3	Diego Martin	North Slope	Pore-DAB*467	Pore-DAB*637									8	9									2	2
DM5	Diego Martin	North Slope	Pore-DAB*467	Pore-DAB*582	Pore-DAB*103								8	14	9								3	3
DM6	Diego Martin	North Slope	Pore-DAB*544	Pore-DAB*613									15	15									2	1
DM7	Diego Martin	North Slope	Pore-DAB*603	Pore-DAB*558	Pore-DAB*537	Pore-DAB*104	Pore-DAB*103						8	8	10	9	9						5	3
DM8	Diego Martin	North Slope	Pore-DAB*582	Pore-DAB*613	Pore-DAB*104	Pore-DAB*103							14	15	9	9							4	3
DM9	Diego Martin	North Slope	Pore-DAB*103	Pore-DAB*582	Pore-DAB*539								9	14	13								3	3
G100662E1	El cedro 1	Caroni	Pore-DAB*216	Pore-DAB*120	Pore-DAB*373	Pore-DAB*103							11	8	9	9							4	3
G100663E1	El cedro 1	Caroni	Pore-DAB*216	Pore-DAB*120	Pore-DAB*373	Pore-DAB*103							11	8	9	9							4	3
G100665E1	El cedro 1	Caroni	Pore-DAB*216	Pore-DAB*331	Pore-DAB*120	Pore-DAB*373							11	10	8	9							4	4
G100666E1	El cedro 1	Caroni	Pore-DAB*216	Pore-DAB*367	Pore-DAB*120								11	12	8								3	3
G100667E1	El cedro 1	Caroni	Pore-DAB*216	Pore-DAB*120									11	8									2	2
G100668E1	El cedro 1	Caroni	Pore-DAB*216	Pore-DAB*120	Pore-DAB*373								11	8	9								3	3
G100669E1	El cedro 1	Caroni	Pore-DAB*216	Pore-DAB*120	Pore-DAB*373								11	8	9								3	3
G100670E1	El cedro 1	Caroni	Pore-DAB*216	Pore-DAB*120	Pore-DAB*373								11	8	9								3	3
G100671E1	El cedro 1	Caroni	Pore-DAB*216	Pore-DAB*120	Pore-DAB*373								11	8	9								3	3
G100672E1	El cedro 1	Caroni	Pore-DAB*216	Pore-DAB*120									11	8									2	2
G100673E1	El cedro 1	Caroni	Pore-DAB*216	Pore-DAB*120	Pore-DAB*373								11	8	9								3	3
G100675E1	El cedro 1	Caroni	Pore-DAB*216	Pore-DAB*120	Pore-DAB*373								11	8	9								3	3
G100676E1	El cedro 1	Caroni	Pore-DAB*216	Pore-DAB*120	Pore-DAB*373	Pore-DAB*103							11	8	9	9							4	3
G100677E1	El cedro 1	Caroni	Pore-DAB*216	Pore-DAB*120	Pore-DAB*373								11	8	9								3	3
G100678E1	El cedro 1	Caroni	Pore-DAB*216	Pore-DAB*367	Pore-DAB*120	Pore-DAB*373	Pore-DAB*103						11	12	8	9	9						5	4
G100679E1	El cedro 1	Caroni	Pore-DAB*367	Pore-DAB*373	Pore-DAB*216	Pore-DAB*120							12	9	11	8							4	4
G100680E1	El cedro 1	Caroni	Pore-DAB*216	Pore-DAB*120	Pore-DAB*373	Pore-DAB*367							11	8	9	12							4	4
G100681E1	El cedro 1	Caroni	Pore-DAB*216	Pore-DAB*120	Pore-DAB*373								11	8	9								3	3
G100682E1	El cedro 1	Caroni	Pore-DAB*367	Pore-DAB*216	Pore-DAB*373								12	11	9								3	3
G100684E1	El cedro 1	Caroni	Pore-DAB*216	Pore-DAB*120	Pore-DAB*373								11	8	9								3	3
G100685E1	El cedro 1	Caroni	Pore-DAB*216	Pore-DAB*120	Pore-DAB*373								11	8	9								3	3
G100686E1	El cedro 1	Caroni	Pore-DAB*216	Pore-DAB*120	Pore-DAB*373	Pore-DAB*103	Pore-DAB*201						11	8	9	9	12						5	4
G100687E1	El cedro 1	Caroni	Pore-DAB*216	Pore-DAB*120	Pore-DAB*373	Pore-DAB*103	Pore-DAB*367						11	8	9	9	12						5	4
G100688E1	El cedro 1	Caroni	Pore-DAB*216	Pore-DAB*120	Pore-DAB*373								11	8	9								3	3
G100689E1	El cedro 1	Caroni	Pore-DAB*216	Pore-DAB*120	Pore-DAB*103								11	8	9								3	3
G100690E1	El cedro 1	Caroni	Pore-DAB*216										11										1	1
G100691E1	El cedro 1	Caroni	Pore-DAB*216	Pore-DAB*120	Pore-DAB*103								11	8	9								3	3
G100692E1	El cedro 1	Caroni	Pore-DAB*216	Pore-DAB*120	Pore-DAB*373								11	8	9								3	3
G100693E1	El cedro 1	Caroni	Pore-DAB*216	Pore-DAB*120	Pore-DAB*373	Pore-DAB*103							11	8	9	9							4	3
G100694E1	El cedro 1	Caroni	Pore-DAB*216	Pore-DAB*367	Pore-DAB*120	Pore-DAB*373	Pore-DAB*103						11	12	8	9	9						5	4
G100356E2	El cedro 2	Caroni	Pore-DAB*216	Pore-DAB*120	Pore-DAB*131	Pore-DAB*103	Pore-DAB*373						11	8	7	9	9						5	4
G100357E2	El cedro 2	Caroni	Pore-DAB*208	Pore-DAB*308	Pore-DAB*103	Pore-DAB*373							4	12	9	9							4	3
G100358E2	El cedro 2	Caroni	Pore-DAB*216										11										1	1
G100359E2	El cedro 2	Caroni	Pore-DAB*216	Pore-DAB*120	Pore-DAB*339	Pore-DAB*103							11	8	6	9							4	4
G100360E2	El cedro 2	Caroni	Pore-DAB*367	Pore-DAB*216	Pore-DAB*120	Pore-DAB*373							12	11	8	9							4	4
G100361E2	El cedro 2	Caroni	Pore-DAB*208	Pore-DAB*339	Pore-DAB*103								4	6	9								3	3
G100362E2	El cedro 2	Caroni	Pore-DAB*216	Pore-DAB*120	Pore-DAB*339	Pore-DAB*373	Pore-DAB*202						11	8	6	9	9						5	4
G100363E2	El cedro 2	Caroni	Pore-DAB*216	Pore-DAB*120									11	8									2	2
G100364E2	El cedro 2	Caroni	Pore-DAB*208	Pore-DAB*216	Pore-DAB*120	Pore-DAB*103							4	11	8	9							4	4
G100365E2	El cedro 2	Caroni	Pore-DAB*339	Pore-DAB*271	Pore-DAB*103								6	9	9								3	2
G100366E2	El cedro 2	Caroni	Pore-DAB*216	Pore-DAB*120	Pore-DAB*373	Pore-DAB*390	Pore-DAB*103						11	8	9	1	9						5	4
G100367E2	El cedro 2	Caroni	Pore-DAB*216	Pore-DAB*120	Pore-DAB*384	Pore-DAB*373	Pore-DAB*335						11	8	12	9	9						5	4
G100368E2	El cedro 2	Caroni	Pore-DAB*216	Pore-DAB*120	Pore-DAB*373	Pore-DAB*202							11	8	9	9							4	3
G100369E2	El cedro 2	Caroni	Pore-DAB*367	Pore-DAB*339	Pore-DAB*373	Pore-DAB*103							12	6	9	9							4	3
G100370E2	El cedro 2	Caroni	Pore-DAB*216	Pore-DAB*208	Pore-DAB*120	Pore-DAB*103							11	4	8	9							4	4
G100371E2	El cedro 2	Caroni	Pore-DAB*216	Pore-DAB*208	Pore-DAB*120	Pore-DAB*373	Pore-DAB*103						11	4	8	9	9						5	4
G100372E2	El cedro 2	Caroni	Pore-DAB*216	Pore-DAB*120	Pore-DAB*373	Pore-DAB*202							11	8	9	9							4	3
G100373E2	El cedro 2	Caroni	Pore-DAB*363	Pore-DAB*308	Pore-DAB*373	Pore-DAB*103							2	12	9	9							4	3
G100374E2	El cedro 2	Caroni	Pore-DAB*216	Pore-DAB*120	Pore-DAB*403	Pore-DAB*104	Pore-DAB*373						11	8	1	9	9						5	4
G100375E2	El cedro 2	Caroni	Pore-DAB*440	Pore-DAB*131	Pore-DAB*373								4	7	9								3	3
G100376E2	El cedro 2	Caroni	Pore-DAB*440	Pore-DAB*208	Pore-DAB*103								4	4	9								3	2
G100377E2	El cedro 2	Caroni	Pore-DAB*216	Pore-DAB*120	Pore-DAB*403	Pore-DAB*373	Pore-DAB*103						11	8	1	9	9						5	4
G100378E2	El cedro 2	Caroni	Pore-DAB*208	Pore-DAB*216	Pore-DAB*120	Pore-DAB*373	Pore-DAB*103						4	11	8	9	9						5	4
G100379E2	El cedro 2	Caroni	Pore-DAB*216	Pore-DAB*367	Pore-DAB*120								11	12	8								3	3
G100383E2	El cedro 2	Caroni	Pore-DAB*208	Pore-DAB*384	Pore-DAB*103	Pore-DAB*202							4	12	9	9							4	3
G100384E2	El cedro 2	Caroni	Pore-DAB*216	Pore-DAB*120	Pore-DAB*208	Pore-DAB*103							11	8	4	9							4	4
G100385E2	El cedro 2	Caroni	Pore-DAB*138	Pore-DAB*216	Pore-DAB*208	Pore-DAB*373	Pore-DAB*120	Pore-DAB*202	Pore-DAB*103				15	11	4	9	8	9	9				7	5
G100385-E2	El cedro 2	Caroni	Pore-DAB*138	Pore-DAB*202	Pore-DAB*513	Pore-DAB*373	Pore-DAB*103	Pore-DAB*120	Pore-DAB*216	Pore-DAB*208			15	9	1	9	9	8	11	4			8	6
G100386E2	El cedro 2	Caroni	Pore-DAB*363	Pore-DAB*103									2	9									2	2
G100387E2	El cedro 2	Caroni	Pore-DAB*308	Pore-DAB*271	Pore-DAB*373								12	9	9								3	2
G100388E2	El cedro 2	Caroni	Pore-DAB*331	Pore-DAB*202	Pore-DAB*103								10	9	9								3	2
G100389E2	El cedro 2	Caroni	Pore-DAB*216	Pore-DAB*131	Pore-DAB*103								11	7	9								3	3
G100390E2	El cedro 2	Caroni	Pore-DAB*208	Pore-DAB*339	Pore-DAB*103								4	6	9								3	3
Faecal Dump Road-p1_12D	Faecal Dump Road	SE	Pore-DAB*751	Pore-DAB*740	Pore-DAB*660	Pore-DAB*788							11	10	15	9							4	4
Faecal Dump Road-p1_12E	Faecal Dump Road	SE	Pore-DAB*757	Pore-DAB*104	Pore-DAB*371								6	9	9								3	2
Faecal Dump Road-p1_12F	Faecal Dump Road	SE	Pore-DAB*740	Pore-DAB*356	Pore-DAB*660	Pore-DAB*276							10	11	15	9							4	4
Faecal Dump Road-p1_12G	Faecal Dump Road	SE	Pore-DAB*356	Pore-DAB*649	Pore-DAB*757	Pore-DAB*788							11	8	6	9							4	4
Faecal Dump Road-p1_12H	Faecal Dump Road	SE	Pore-DAB*751	Pore-DAB*356	Pore-DAB*650	Pore-DAB*785	Pore-DAB*276						11	11	8	13	9						5	4
Faecal Dump Road-p2_1A	Faecal Dump Road	SE	Pore-DAB*740	Pore-DAB*751	Pore-DAB*660								10	11	15								3	3
Faecal Dump Road-p2_1B	Faecal Dump Road	SE	Pore-DAB*751	Pore-DAB*664	Pore-DAB*276								11	4	9								3	3
Faecal Dump Road-p2_1C	Faecal Dump Road	SE	Pore-DAB*751	Pore-DAB*356	Pore-DAB*675	Pore-DAB*789	Pore-DAB*788						11	11	1	9	9						5	3
Faecal Dump Road-p2_1D	Faecal Dump Road	SE	Pore-DAB*356	Pore-DAB*751	Pore-DAB*650	Pore-DAB*785	Pore-DAB*276						11	11	8	13	9						5	4
Faecal Dump Road-p2_1E	Faecal Dump Road	SE	Pore-DAB*751	Pore-DAB*664	Pore-DAB*791	Pore-DAB*276	Pore-DAB*806	Pore-DAB*805					11	4	9	9	2	6					6	5
Faecal Dump Road-p2_1F	Faecal Dump Road	SE	Pore-DAB*751	Pore-DAB*650	Pore-DAB*276								11	8	9								3	3
Faecal Dump Road-p2_1G	Faecal Dump Road	SE	Pore-DAB*751	Pore-DAB*649	Pore-DAB*256								11	8	9								3	3
Faecal Dump Road-p2_1H	Faecal Dump Road	SE	Pore-DAB*751	Pore-DAB*103									11	9									2	2
Faecal Dump Road-p2_2A	Faecal Dump Road	SE	Pore-DAB*650	Pore-DAB*356	Pore-DAB*757	Pore-DAB*276							8	11	6	9							4	4
Faecal Dump Road-p2_2C	Faecal Dump Road	SE	Pore-DAB*752	Pore-DAB*356	Pore-DAB*711	Pore-DAB*276							11	11	6	9							4	3
Faecal Dump Road-p2_2D	Faecal Dump Road	SE	Pore-DAB*751	Pore-DAB*652	Pore-DAB*271	Pore-DAB*788							11	8	9	9							4	3
Faecal Dump Road-p2_2E	Faecal Dump Road	SE	Pore-DAB*751	Pore-DAB*649	Pore-DAB*276								11	8	9								3	3
Faecal Dump Road-p2_2F	Faecal Dump Road	SE	Pore-DAB*768	Pore-DAB*751	Pore-DAB*276								10	11	9								3	3
Faecal Dump Road-p2_2H	Faecal Dump Road	SE	Pore-DAB*735	Pore-DAB*773	Pore-DAB*276								8	12	9								3	3
Faecal Dump Road-p2_3A	Faecal Dump Road	SE	Pore-DAB*751	Pore-DAB*650	Pore-DAB*276	Pore-DAB*103							11	8	9	9							4	3
Faecal Dump Road-p2_3B	Faecal Dump Road	SE	Pore-DAB*751	Pore-DAB*753	Pore-DAB*788	Pore-DAB*791							11	13	9	9							4	3
Faecal Dump Road-p2_3D	Faecal Dump Road	SE	Pore-DAB*753	Pore-DAB*104	Pore-DAB*276	Pore-DAB*675							13	9	9	1							4	3
Faecal Dump Road-p2_3E	Faecal Dump Road	SE	Pore-DAB*771	Pore-DAB*757	Pore-DAB*256								12	6	9								3	3
Faecal Dump Road-p2_3F	Faecal Dump Road	SE	Pore-DAB*739	Pore-DAB*772	Pore-DAB*697	Pore-DAB*276							10	12	15	9							4	4
Faecal Dump Road-p2_3G	Faecal Dump Road	SE	Pore-DAB*770	Pore-DAB*747									12	12									2	1
Faecal Dump Road-p2_3H	Faecal Dump Road	SE	Pore-DAB*751	Pore-DAB*757	Pore-DAB*788	Pore-DAB*103							11	6	9	9							4	3
Faecal Dump Road-p2_4A	Faecal Dump Road	SE	Pore-DAB*777	Pore-DAB*747	Pore-DAB*788								15	12	9								3	3
Faecal Dump Road-p2_4B	Faecal Dump Road	SE	Pore-DAB*751	Pore-DAB*757	Pore-DAB*271								11	6	9								3	3
Faecal Dump Road-p2_4C	Faecal Dump Road	SE	Pore-DAB*751	Pore-DAB*665	Pore-DAB*104	Pore-DAB*276							11	15	9	9							4	3
Faecal Dump Road-p2_4D	Faecal Dump Road	SE	Pore-DAB*751	Pore-DAB*757	Pore-DAB*788								11	6	9								3	3
G100007G1	Guanapo 1	Caroni	Pore-DAB*202	Pore-DAB*212	Pore-DAB*203	Pore-DAB*204	Pore-DAB*209						9	1	15	12	6						5	5
G100007-G1	Guanapo 1	Caroni	Pore-DAB*202	Pore-DAB*209	Pore-DAB*204	Pore-DAB*203	Pore-DAB*212						9	6	12	15	1						5	5
G100008G1	Guanapo 1	Caroni	Pore-DAB*103	Pore-DAB*201	Pore-DAB*205	Pore-DAB*209							9	12	1	6							4	4
G100009G1	Guanapo 1	Caroni	Pore-DAB*201	Pore-DAB*103	Pore-DAB*202								12	9	9								3	2
G100010G1	Guanapo 1	Caroni	Pore-DAB*201	Pore-DAB*202									12	9									2	2
G100011G1	Guanapo 1	Caroni	Pore-DAB*201	Pore-DAB*202									12	9									2	2
G100012G1	Guanapo 1	Caroni	Pore-DAB*201	Pore-DAB*138	Pore-DAB*103	Pore-DAB*202							12	15	9	9							4	3
G100013G1	Guanapo 1	Caroni	Pore-DAB*205	Pore-DAB*138	Pore-DAB*209	Pore-DAB*202	Pore-DAB*103						1	15	6	9	9						5	4
G100013-G1	Guanapo 1	Caroni	Pore-DAB*209	Pore-DAB*138	Pore-DAB*205	Pore-DAB*202	Pore-DAB*103						6	15	1	9	9						5	4
G100014G1	Guanapo 1	Caroni	Pore-DAB*202	Pore-DAB*201	Pore-DAB*211								9	12	12								3	2
G100015G1	Guanapo 1	Caroni	Pore-DAB*208	Pore-DAB*205	Pore-DAB*209	Pore-DAB*202	Pore-DAB*103						4	1	6	9	9						5	4
G100016G1	Guanapo 1	Caroni	Pore-DAB*205	Pore-DAB*138	Pore-DAB*209	Pore-DAB*202	Pore-DAB*103						1	15	6	9	9						5	4
G100017G1	Guanapo 1	Caroni	Pore-DAB*204	Pore-DAB*138	Pore-DAB*203	Pore-DAB*103							12	15	15	9							4	3
G100018G1	Guanapo 1	Caroni	Pore-DAB*201	Pore-DAB*138	Pore-DAB*202	Pore-DAB*103							12	15	9	9							4	3
G100019G1	Guanapo 1	Caroni	Pore-DAB*202	Pore-DAB*207	Pore-DAB*138								9	12	15								3	3
G100019-G1	Guanapo 1	Caroni	Pore-DAB*202	Pore-DAB*207	Pore-DAB*138								9	12	15								3	3
G100020G1	Guanapo 1	Caroni	Pore-DAB*211	Pore-DAB*205	Pore-DAB*209	Pore-DAB*202	Pore-DAB*103						12	1	6	9	9						5	4
G100021G1	Guanapo 1	Caroni	Pore-DAB*201	Pore-DAB*138	Pore-DAB*202	Pore-DAB*103	Pore-DAB*205	Pore-DAB*209					12	15	9	9	1	6					6	5
G100021-G1	Guanapo 1	Caroni	Pore-DAB*201	Pore-DAB*138	Pore-DAB*103	Pore-DAB*202							12	15	9	9							4	3
G100022G1	Guanapo 1	Caroni	Pore-DAB*201	Pore-DAB*202									12	9									2	2
G100023G1	Guanapo 1	Caroni	Pore-DAB*201	Pore-DAB*138	Pore-DAB*103	Pore-DAB*202							12	15	9	9							4	3
G100024G1	Guanapo 1	Caroni	Pore-DAB*203	Pore-DAB*201	Pore-DAB*204	Pore-DAB*103	Pore-DAB*202						15	12	12	9	9						5	3
G100025G1	Guanapo 1	Caroni	Pore-DAB*138	Pore-DAB*205	Pore-DAB*209	Pore-DAB*103							15	1	6	9							4	4
G100026G1	Guanapo 1	Caroni	Pore-DAB*201	Pore-DAB*203	Pore-DAB*210	Pore-DAB*206	Pore-DAB*202						12	15	12	9	9						5	3
G100027G1	Guanapo 1	Caroni	Pore-DAB*138	Pore-DAB*202	Pore-DAB*206								15	9	9								3	2
G100028G1	Guanapo 1	Caroni	Pore-DAB*201	Pore-DAB*205	Pore-DAB*209	Pore-DAB*202	Pore-DAB*103						12	1	6	9	9						5	4
G100029-G1	Guanapo 1	Caroni	Pore-DAB*201	Pore-DAB*138	Pore-DAB*202	Pore-DAB*103	Pore-DAB*205	Pore-DAB*205					12	15	9	9	1	1					6	4
G100030G1	Guanapo 1	Caroni	Pore-DAB*201	Pore-DAB*138	Pore-DAB*103								12	15	9								3	3
G100031G1	Guanapo 1	Caroni	Pore-DAB*201	Pore-DAB*205	Pore-DAB*209	Pore-DAB*202	Pore-DAB*206						12	1	6	9	9						5	4
G100031-G1	Guanapo 1	Caroni	Pore-DAB*209	Pore-DAB*201	Pore-DAB*205	Pore-DAB*206	Pore-DAB*202						6	12	1	9	9						5	4
G100032G1	Guanapo 1	Caroni	Pore-DAB*205	Pore-DAB*204	Pore-DAB*203	Pore-DAB*209	Pore-DAB*202						1	12	15	6	9						5	5
G100032-G1	Guanapo 1	Caroni	Pore-DAB*202	Pore-DAB*209	Pore-DAB*205	Pore-DAB*203	Pore-DAB*204						9	6	1	15	12						5	5
G100033G1	Guanapo 1	Caroni	Pore-DAB*201	Pore-DAB*203	Pore-DAB*210	Pore-DAB*202							12	15	12	9							4	3
G100034G1	Guanapo 1	Caroni	Pore-DAB*201	Pore-DAB*203	Pore-DAB*210	Pore-DAB*202							12	15	12	9							4	3
G100035G1	Guanapo 1	Caroni	Pore-DAB*138	Pore-DAB*103									15	9									2	2
G100036G1	Guanapo 1	Caroni	Pore-DAB*138	Pore-DAB*201	Pore-DAB*103								15	12	9								3	3
G100037G1	Guanapo 1	Caroni	Pore-DAB*201	Pore-DAB*138	Pore-DAB*202	Pore-DAB*103							12	15	9	9							4	3
G100038G1	Guanapo 1	Caroni	Pore-DAB*201	Pore-DAB*138	Pore-DAB*202								12	15	9								3	3
G100959G2	Guanapo 2	Caroni	Pore-DAB*133	Pore-DAB*201	Pore-DAB*120	Pore-DAB*202	Pore-DAB*208						11	12	8	9	4						5	5
G100960G2	Guanapo 2	Caroni	Pore-DAB*208	Pore-DAB*202	Pore-DAB*205	Pore-DAB*209							4	9	1	6							4	4
G100961G2	Guanapo 2	Caroni	Pore-DAB*201	Pore-DAB*208	Pore-DAB*202	Pore-DAB*103							12	4	9	9							4	3
G100962-G2	Guanapo 2	Caroni	Pore-DAB*201	Pore-DAB*218	Pore-DAB*202	Pore-DAB*271							12	8	9	9							4	3
G100963G2	Guanapo 2	Caroni	Pore-DAB*213	Pore-DAB*223	Pore-DAB*226	Pore-DAB*202	Pore-DAB*202						6	15	13	9	9						5	4
G100963-G2	Guanapo 2	Caroni	Pore-DAB*223	Pore-DAB*226	Pore-DAB*213	Pore-DAB*335	Pore-DAB*202						15	13	6	9	9						5	4
G100964G2	Guanapo 2	Caroni	Pore-DAB*133	Pore-DAB*205	Pore-DAB*209	Pore-DAB*120	Pore-DAB*202	Pore-DAB*335					11	1	6	8	9	9					6	5
G100964-G2	Guanapo 2	Caroni	Pore-DAB*133	Pore-DAB*209	Pore-DAB*120	Pore-DAB*205	Pore-DAB*335	Pore-DAB*202					11	6	8	1	9	9					6	5
G100965G2	Guanapo 2	Caroni	Pore-DAB*201	Pore-DAB*208	Pore-DAB*202								12	4	9								3	3
G100966G2	Guanapo 2	Caroni	Pore-DAB*201	Pore-DAB*218									12	8									2	2
G100967G2	Guanapo 2	Caroni	Pore-DAB*225	Pore-DAB*138	Pore-DAB*250	Pore-DAB*208	Pore-DAB*201						11	15	3	4	12						5	5
G100968-G2	Guanapo 2	Caroni	Pore-DAB*201	Pore-DAB*208	Pore-DAB*103	Pore-DAB*271							12	4	9	9							4	3
G100969G2	Guanapo 2	Caroni	Pore-DAB*201	Pore-DAB*120	Pore-DAB*133	Pore-DAB*202							12	8	11	9							4	4
G100970G2	Guanapo 2	Caroni	Pore-DAB*215	Pore-DAB*217	Pore-DAB*227								12	8	6								3	3
G100970-G2	Guanapo 2	Caroni	Pore-DAB*217	Pore-DAB*215	Pore-DAB*227	Pore-DAB*373	Pore-DAB*271						8	12	6	9	9						5	4
G100971-G2	Guanapo 2	Caroni	Pore-DAB*201	Pore-DAB*208	Pore-DAB*202	Pore-DAB*104							12	4	9	9							4	3
G100972G2	Guanapo 2	Caroni	Pore-DAB*201	Pore-DAB*202									12	9									2	2
G100973G2	Guanapo 2	Caroni	Pore-DAB*216	Pore-DAB*120	Pore-DAB*205	Pore-DAB*209	Pore-DAB*103	Pore-DAB*202					11	8	1	6	9	9					6	5
G100973-G2	Guanapo 2	Caroni	Pore-DAB*216	Pore-DAB*209	Pore-DAB*120	Pore-DAB*205	Pore-DAB*202	Pore-DAB*103					11	6	8	1	9	9					6	5
G100974G2	Guanapo 2	Caroni	Pore-DAB*201										12										1	1
G100975G2	Guanapo 2	Caroni	Pore-DAB*220	Pore-DAB*221	Pore-DAB*202	Pore-DAB*335							10	10	9	9							4	2
G100975-G2	Guanapo 2	Caroni	Pore-DAB*221	Pore-DAB*220	Pore-DAB*202	Pore-DAB*335							10	10	9	9							4	2
G100976G2	Guanapo 2	Caroni	Pore-DAB*208	Pore-DAB*201	Pore-DAB*202								4	12	9								3	3
G100977G2	Guanapo 2	Caroni	Pore-DAB*201	Pore-DAB*208	Pore-DAB*271	Pore-DAB*202							12	4	9	9							4	3
G100978G2	Guanapo 2	Caroni	Pore-DAB*133	Pore-DAB*225	Pore-DAB*120	Pore-DAB*335							11	11	8	9							4	3
G100979G2	Guanapo 2	Caroni	Pore-DAB*201	Pore-DAB*222									12	10									2	2
G100979-G2	Guanapo 2	Caroni	Pore-DAB*201	Pore-DAB*222	Pore-DAB*104	Pore-DAB*202							12	10	9	9							4	3
G100980G2	Guanapo 2	Caroni	Pore-DAB*205	Pore-DAB*209	Pore-DAB*214	Pore-DAB*202	Pore-DAB*373						1	6	15	9	9						5	4
G100980-G2	Guanapo 2	Caroni	Pore-DAB*209	Pore-DAB*214	Pore-DAB*205	Pore-DAB*202	Pore-DAB*373						6	15	1	9	9						5	4
G100981G2	Guanapo 2	Caroni	Pore-DAB*227	Pore-DAB*215	Pore-DAB*202								6	12	9								3	3
G100982G2	Guanapo 2	Caroni	Pore-DAB*218	Pore-DAB*219	Pore-DAB*202	Pore-DAB*103							8	10	9	9							4	3
G100982-G2	Guanapo 2	Caroni	Pore-DAB*218	Pore-DAB*219	Pore-DAB*103	Pore-DAB*202							8	10	9	9							4	3
G100983-G2	Guanapo 2	Caroni	Pore-DAB*209	Pore-DAB*205	Pore-DAB*103	Pore-DAB*202							6	1	9	9							4	3
G100984-G2	Guanapo 2	Caroni	Pore-DAB*225	Pore-DAB*224	Pore-DAB*271	Pore-DAB*103							11	3	9	9							4	3
G100985G2	Guanapo 2	Caroni	Pore-DAB*208	Pore-DAB*201	Pore-DAB*202	Pore-DAB*335							4	12	9	9							4	3
G100985-G2	Guanapo 2	Caroni	Pore-DAB*201	Pore-DAB*208	Pore-DAB*202	Pore-DAB*335							12	4	9	9							4	3
G100986-G2	Guanapo 2	Caroni	Pore-DAB*216	Pore-DAB*209	Pore-DAB*120	Pore-DAB*202	Pore-DAB*205						11	6	8	9	1						5	5
G100987-G2	Guanapo 2	Caroni	Pore-DAB*353	Pore-DAB*208	Pore-DAB*202	Pore-DAB*335							10	4	9	9							4	3
G100988-G2	Guanapo 2	Caroni	Pore-DAB*208	Pore-DAB*218	Pore-DAB*104	Pore-DAB*202							4	8	9	9							4	3
G100989G2	Guanapo 2	Caroni	Pore-DAB*201	Pore-DAB*208									12	4									2	2
G100989-G2	Guanapo 2	Caroni	Pore-DAB*201	Pore-DAB*208	Pore-DAB*373	Pore-DAB*202							12	4	9	9							4	3
G100990G2	Guanapo 2	Caroni	Pore-DAB*201	Pore-DAB*215	Pore-DAB*227	Pore-DAB*373	Pore-DAB*103						12	12	6	9	9						5	3
G100990-G2	Guanapo 2	Caroni	Pore-DAB*201	Pore-DAB*215	Pore-DAB*227	Pore-DAB*103							12	12	6	9							4	3
Guayguayare Rd, pond-p3_6C	Guayguayare Rd, pond	SE	Pore-DAB*329	Pore-DAB*381	Pore-DAB*776	Pore-DAB*796	Pore-DAB*206						12	11	14	9	9						5	4
Guayguayare Rd, pond-p3_6D	Guayguayare Rd, pond	SE	Pore-DAB*796	Pore-DAB*686	Pore-DAB*774								9	1	6								3	3
Guayguayare Rd, pond-p3_6E	Guayguayare Rd, pond	SE	Pore-DAB*356	Pore-DAB*685	Pore-DAB*381	Pore-DAB*702	Pore-DAB*655	Pore-DAB*796	Pore-DAB*794				11	12	11	5	3	9	9				7	5
Guayguayare Rd, pond-p3_6F	Guayguayare Rd, pond	SE	Pore-DAB*658	Pore-DAB*656	Pore-DAB*271	Pore-DAB*794							4	3	9	9							4	3
Guayguayare Rd, pond-p3_6G	Guayguayare Rd, pond	SE	Pore-DAB*381	Pore-DAB*329	Pore-DAB*658	Pore-DAB*206	Pore-DAB*103						11	12	4	9	9						5	4
Guayguayare Rd, pond-p3_6H	Guayguayare Rd, pond	SE	Pore-DAB*779	Pore-DAB*702	Pore-DAB*655	Pore-DAB*103							4	5	3	9							4	4
Guayguayare Rd, pond-p3_7A	Guayguayare Rd, pond	SE	Pore-DAB*776	Pore-DAB*329	Pore-DAB*685	Pore-DAB*381	Pore-DAB*796	Pore-DAB*794					14	12	12	11	9	9					6	4
Guayguayare Rd, pond-p3_7B	Guayguayare Rd, pond	SE	Pore-DAB*329	Pore-DAB*742	Pore-DAB*732	Pore-DAB*381	Pore-DAB*794						12	11	15	11	9						5	4
Guayguayare Rd, pond-p3_7C	Guayguayare Rd, pond	SE	Pore-DAB*329	Pore-DAB*381	Pore-DAB*655	Pore-DAB*702	Pore-DAB*276						12	11	3	5	9						5	5
Guayguayare Rd, pond-p3_7D	Guayguayare Rd, pond	SE	Pore-DAB*356	Pore-DAB*329	Pore-DAB*776	Pore-DAB*702	Pore-DAB*655	Pore-DAB*276					11	12	14	5	3	9					6	6
Guayguayare Rd, pond-p3_7E	Guayguayare Rd, pond	SE	Pore-DAB*758	Pore-DAB*774	Pore-DAB*787	Pore-DAB*103							11	6	9	9							4	3
Guayguayare Rd, pond-p3_7F	Guayguayare Rd, pond	SE	Pore-DAB*682	Pore-DAB*702	Pore-DAB*655	Pore-DAB*104							14	5	3	9							4	4
Guayguayare Rd, pond-p3_7G	Guayguayare Rd, pond	SE	Pore-DAB*658	Pore-DAB*276	Pore-DAB*103	Pore-DAB*801							4	9	9	3							4	3
Guayguayare Rd, pond-p3_7H	Guayguayare Rd, pond	SE	Pore-DAB*356	Pore-DAB*776	Pore-DAB*329	Pore-DAB*702	Pore-DAB*655	Pore-DAB*206	Pore-DAB*796				11	14	12	5	3	9	9				7	6
Guayguayare Rd, pond-p3_8A	Guayguayare Rd, pond	SE	Pore-DAB*774	Pore-DAB*271	Pore-DAB*103								6	9	9								3	2
Guayguayare Rd, pond-p3_8B	Guayguayare Rd, pond	SE	Pore-DAB*655	Pore-DAB*702	Pore-DAB*206	Pore-DAB*103							3	5	9	9							4	3
Guayguayare Rd, pond-p3_8C	Guayguayare Rd, pond	SE	Pore-DAB*120	Pore-DAB*216	Pore-DAB*329	Pore-DAB*356							8	11	12	11							4	3
Guayguayare Rd, pond-p3_8D	Guayguayare Rd, pond	SE	Pore-DAB*685	Pore-DAB*381	Pore-DAB*686	Pore-DAB*103	Pore-DAB*796						12	11	1	9	9						5	4
Guayguayare Rd, pond-p3_8E	Guayguayare Rd, pond	SE	Pore-DAB*381	Pore-DAB*329	Pore-DAB*659	Pore-DAB*685	Pore-DAB*794	Pore-DAB*796					11	12	4	12	9	9					6	4
Guayguayare Rd, pond-p3_8F	Guayguayare Rd, pond	SE	Pore-DAB*742	Pore-DAB*732	Pore-DAB*774	Pore-DAB*787	Pore-DAB*206						11	15	6	9	9						5	4
Guayguayare Rd, pond-p3_8G	Guayguayare Rd, pond	SE	Pore-DAB*356	Pore-DAB*776	Pore-DAB*754	Pore-DAB*329	Pore-DAB*206	Pore-DAB*103					11	14	8	12	9	9					6	5
Guayguayare Rd, pond-p3_8H	Guayguayare Rd, pond	SE	Pore-DAB*729	Pore-DAB*686									10	1									2	2
Guayguayare Rd, pond-p3_9A	Guayguayare Rd, pond	SE	Pore-DAB*356	Pore-DAB*781	Pore-DAB*774	Pore-DAB*271	Pore-DAB*206						11	6	6	9	9						5	3
Guayguayare Rd, pond-p3_9B	Guayguayare Rd, pond	SE	Pore-DAB*776	Pore-DAB*685	Pore-DAB*356	Pore-DAB*381	Pore-DAB*271	Pore-DAB*276					14	12	11	11	9	9					6	4
Guayguayare Rd, pond-p3_9C	Guayguayare Rd, pond	SE	Pore-DAB*356	Pore-DAB*765	Pore-DAB*329	Pore-DAB*659	Pore-DAB*206	Pore-DAB*276					11	5	12	4	9	9					6	5
Guayguayare Rd, pond-p3_9D	Guayguayare Rd, pond	SE	Pore-DAB*685	Pore-DAB*381	Pore-DAB*689	Pore-DAB*654	Pore-DAB*796	Pore-DAB*103					12	11	10	2	9	9					6	5
Guayguayare Rd, pond-p3_9E	Guayguayare Rd, pond	SE	Pore-DAB*686	Pore-DAB*103									1	9									2	2
Guayguayare Rd, pond-p3_9F	Guayguayare Rd, pond	SE	Pore-DAB*765	Pore-DAB*329	Pore-DAB*381	Pore-DAB*796							5	12	11	9							4	4
LS1	La Seiva	Oropouche	Pore-DAB*385	Pore-DAB*221									12	10									2	2
LS10	La Seiva	Oropouche	Pore-DAB*434	Pore-DAB*353	Pore-DAB*336								14	10	2								3	3
LS11	La Seiva	Oropouche	Pore-DAB*221	Pore-DAB*525	Pore-DAB*524	Pore-DAB*103	Pore-DAB*202						10	14	15	9	9						5	4
LS12	La Seiva	Oropouche	Pore-DAB*207	Pore-DAB*432									12	13									2	2
LS13	La Seiva	Oropouche	Pore-DAB*353	Pore-DAB*208	Pore-DAB*202	Pore-DAB*103							10	4	9	9							4	3
LS14	La Seiva	Oropouche	Pore-DAB*345	Pore-DAB*221									14	10									2	2
LS15	La Seiva	Oropouche	Pore-DAB*344	Pore-DAB*308									14	12									2	2
LS16	La Seiva	Oropouche	Pore-DAB*225										11										1	1
LS17	La Seiva	Oropouche	Pore-DAB*441	Pore-DAB*210	Pore-DAB*203								4	12	15								3	3
LS18	La Seiva	Oropouche	Pore-DAB*216	Pore-DAB*353	Pore-DAB*120								11	10	8								3	3
LS2	La Seiva	Oropouche	Pore-DAB*345	Pore-DAB*103									14	9									2	2
LS20	La Seiva	Oropouche	Pore-DAB*207	Pore-DAB*373	Pore-DAB*271								12	9	9								3	2
LS21	La Seiva	Oropouche	Pore-DAB*208	Pore-DAB*210									4	12									2	2
LS22	La Seiva	Oropouche	Pore-DAB*312	Pore-DAB*338									10	4									2	2
LS23	La Seiva	Oropouche	Pore-DAB*434	Pore-DAB*210	Pore-DAB*336	Pore-DAB*203							14	12	2	15							4	4
LS24	La Seiva	Oropouche	Pore-DAB*208	Pore-DAB*353									4	10									2	2
LS25	La Seiva	Oropouche	Pore-DAB*216	Pore-DAB*120	Pore-DAB*344	Pore-DAB*250							11	8	14	3							4	4
LS26	La Seiva	Oropouche	Pore-DAB*208	Pore-DAB*384									4	12									2	2
LS27	La Seiva	Oropouche	Pore-DAB*345	Pore-DAB*301									14	8									2	2
LS3	La Seiva	Oropouche	Pore-DAB*312	Pore-DAB*435	Pore-DAB*373	Pore-DAB*335							10	14	9	9							4	3
LS4	La Seiva	Oropouche	Pore-DAB*216	Pore-DAB*120	Pore-DAB*385	Pore-DAB*103	Pore-DAB*335						11	8	12	9	9						5	4
LS5	La Seiva	Oropouche	Pore-DAB*434										14										1	1
LS7	La Seiva	Oropouche	Pore-DAB*221	Pore-DAB*208									10	4									2	2
LS8	La Seiva	Oropouche	Pore-DAB*221	Pore-DAB*322	Pore-DAB*271								10	3	9								3	3
LS9	La Seiva	Oropouche	Pore-DAB*355	Pore-DAB*338	Pore-DAB*208								11	4	4								3	2
LC1	Las Cuevas	North Slope	Pore-DAB*305	Pore-DAB*202	Pore-DAB*319								7	9	9								3	2
LC10	Las Cuevas	North Slope	Pore-DAB*304	Pore-DAB*306	Pore-DAB*319	Pore-DAB*202							7	7	9	9							4	2
LC11	Las Cuevas	North Slope	Pore-DAB*294	Pore-DAB*281	Pore-DAB*319	Pore-DAB*202							7	5	9	9							4	3
LC12	Las Cuevas	North Slope	Pore-DAB*410	Pore-DAB*202	Pore-DAB*319								13	9	9								3	2
LC13	Las Cuevas	North Slope	Pore-DAB*291	Pore-DAB*319	Pore-DAB*202								5	9	9								3	2
LC14	Las Cuevas	North Slope	Pore-DAB*306	Pore-DAB*202	Pore-DAB*410								7	9	13								3	3
LC15	Las Cuevas	North Slope	Pore-DAB*309	Pore-DAB*319	Pore-DAB*202								7	9	9								3	2
LC16	Las Cuevas	North Slope	Pore-DAB*202										9										1	1
LC17	Las Cuevas	North Slope	Pore-DAB*319	Pore-DAB*202	Pore-DAB*337								9	9	13								3	2
LC18	Las Cuevas	North Slope	Pore-DAB*319	Pore-DAB*376	Pore-DAB*337								9	9	13								3	2
LC19	Las Cuevas	North Slope	Pore-DAB*278	Pore-DAB*202									5	9									2	2
LC20	Las Cuevas	North Slope	Pore-DAB*319	Pore-DAB*202									9	9									2	1
LC21	Las Cuevas	North Slope	Pore-DAB*383	Pore-DAB*337	Pore-DAB*319	Pore-DAB*202							5	13	9	9							4	3
LC22	Las Cuevas	North Slope	Pore-DAB*283	Pore-DAB*410	Pore-DAB*376	Pore-DAB*202							5	13	9	9							4	3
LC23	Las Cuevas	North Slope	Pore-DAB*306	Pore-DAB*319	Pore-DAB*337	Pore-DAB*202							7	9	13	9							4	3
LC25	Las Cuevas	North Slope	Pore-DAB*337	Pore-DAB*319	Pore-DAB*202								13	9	9								3	2
LC26	Las Cuevas	North Slope	Pore-DAB*298	Pore-DAB*319	Pore-DAB*337	Pore-DAB*202	Pore-DAB*302						7	9	13	9	14						5	4
LC27	Las Cuevas	North Slope	Pore-DAB*306	Pore-DAB*319	Pore-DAB*202								7	9	9								3	2
LC29	Las Cuevas	North Slope	Pore-DAB*307	Pore-DAB*302	Pore-DAB*202	Pore-DAB*319							7	14	9	9							4	3
LC3	Las Cuevas	North Slope	Pore-DAB*294	Pore-DAB*202									7	9									2	2
LC31	Las Cuevas	North Slope	Pore-DAB*249	Pore-DAB*202									9	9									2	1
LC4	Las Cuevas	North Slope	Pore-DAB*298	Pore-DAB*290	Pore-DAB*376	Pore-DAB*319							7	7	9	9							4	2
LC5	Las Cuevas	North Slope	Pore-DAB*202	Pore-DAB*319									9	9									2	1
LC6	Las Cuevas	North Slope	Pore-DAB*202	Pore-DAB*307	Pore-DAB*300								9	7	7								3	2
LC7	Las Cuevas	North Slope	Pore-DAB*380	Pore-DAB*319	Pore-DAB*337								5	9	13								3	3
LC8	Las Cuevas	North Slope	Pore-DAB*202	Pore-DAB*337									9	13									2	2
LC9	Las Cuevas	North Slope	Pore-DAB*202	Pore-DAB*337									9	13									2	2
H-MS1	Ma’ili’ili Stream	Oahu, Hawaii	Pore-DAB*447	Pore-DAB*335									11	9									2	2
H-MS2	Ma’ili’ili Stream	Oahu, Hawaii	Pore-DAB*287	Pore-DAB*256									15	9									2	2
H-MS3	Ma’ili’ili Stream	Oahu, Hawaii	Pore-DAB*327	Pore-DAB*370	Pore-DAB*429	Pore-DAB*256							12	9	13	9							4	3
H-MS4	Ma’ili’ili Stream	Oahu, Hawaii	Pore-DAB*370	Pore-DAB*429	Pore-DAB*335								9	13	9								3	2
H-MS5	Ma’ili’ili Stream	Oahu, Hawaii	Pore-DAB*327	Pore-DAB*411	Pore-DAB*256								12	6	9								3	3
H-MS6	Ma’ili’ili Stream	Oahu, Hawaii	Pore-DAB*445										11										1	1
H-MS7	Ma’ili’ili Stream	Oahu, Hawaii	Pore-DAB*287	Pore-DAB*256	Pore-DAB*370								15	9	9								3	2
H-MS8	Ma’ili’ili Stream	Oahu, Hawaii	Pore-DAB*287	Pore-DAB*256									15	9									2	2
H-MS9	Ma’ili’ili Stream	Oahu, Hawaii	Pore-DAB*447										11										1	1
G021219-Mad2	Madamas	North Slope	Pore-DAB*261	Pore-DAB*271	Pore-DAB*835								14	9	13								3	3
G021220-Mad2	Madamas	North Slope	Pore-DAB*861	Pore-DAB*871	Pore-DAB*271	Pore-DAB*820							14	1	9	9							4	3
G021228-Mad2	Madamas	North Slope	Pore-DAB*826	Pore-DAB*825	Pore-DAB*371								6	2	9								3	3
G021231-Mad2	Madamas	North Slope	Pore-DAB*825	Pore-DAB*567									2	6									2	2
G101159M10	Marianne 10	North slope	Pore-DAB*247	Pore-DAB*229									15	15									2	1
G101159-M10	Marianne 10	North Slope	Pore-DAB*247	Pore-DAB*229									15	15									2	1
G101160M10	Marianne 10	North slope	Pore-DAB*244	Pore-DAB*251									15	15									2	1
G101161M10	Marianne 10	North slope	Pore-DAB*236	Pore-DAB*208	Pore-DAB*248								5	4	10								3	3
G101161-M10	Marianne 10	North Slope	Pore-DAB*248	Pore-DAB*229	Pore-DAB*231	Pore-DAB*250							10	15	15	3							4	3
G101162M10	Marianne 10	North slope	Pore-DAB*243										4										1	1
G101163M10	Marianne 10	North slope	Pore-DAB*232	Pore-DAB*241									4	4									2	1
G101164M10	Marianne 10	North slope	Pore-DAB*243	Pore-DAB*237									4	4									2	1
G101165M10	Marianne 10	North slope	Pore-DAB*248	Pore-DAB*244	Pore-DAB*240								10	15	4								3	3
G101165-M10	Marianne 10	North Slope	Pore-DAB*248	Pore-DAB*244	Pore-DAB*240								10	15	4								3	3
G101166-M10	Marianne 10	North Slope	Pore-DAB*251	Pore-DAB*242									15	4									2	2
G101167M10	Marianne 10	North slope	Pore-DAB*233	Pore-DAB*251									4	15									2	2
G101168M10	Marianne 10	North slope	Pore-DAB*246	Pore-DAB*233									15	4									2	2
G101169M10	Marianne 10	North slope	Pore-DAB*244	Pore-DAB*243									15	4									2	2
G101170M10	Marianne 10	North slope	Pore-DAB*231	Pore-DAB*237									15	4									2	2
G101170-M10	Marianne 10	North Slope	Pore-DAB*237	Pore-DAB*231									4	15									2	2
G101171M10	Marianne 10	North slope	Pore-DAB*246	Pore-DAB*233									15	4									2	2
G101172M10	Marianne 10	North slope	Pore-DAB*230	Pore-DAB*229									4	15									2	2
G101172-M10	Marianne 10	North Slope	Pore-DAB*230	Pore-DAB*229									4	15									2	2
G101173M10	Marianne 10	North slope	Pore-DAB*244	Pore-DAB*235									15	4									2	2
G101173-M10	Marianne 10	North Slope	Pore-DAB*235	Pore-DAB*244									4	15									2	2
G101175M10	Marianne 10	North slope	Pore-DAB*248	Pore-DAB*246	Pore-DAB*244								10	15	15								3	2
G101176M10	Marianne 10	North slope	Pore-DAB*237	Pore-DAB*251									4	15									2	2
G101177M10	Marianne 10	North slope	Pore-DAB*244	Pore-DAB*243									15	4									2	2
G101178M10	Marianne 10	North slope	Pore-DAB*248	Pore-DAB*244	Pore-DAB*239								10	15	4								3	3
G101179M10	Marianne 10	North slope	Pore-DAB*233	Pore-DAB*238									4	4									2	1
G101180M10	Marianne 10	North slope	Pore-DAB*246	Pore-DAB*233									15	4									2	2
G101181M10	Marianne 10	North slope	Pore-DAB*251	Pore-DAB*239									15	4									2	2
G101182M10	Marianne 10	North slope	Pore-DAB*244	Pore-DAB*238									15	4									2	2
G101192M10	Marianne 10	North slope	Pore-DAB*251	Pore-DAB*228									15	4									2	2
G101192-M10	Marianne 10	North Slope	Pore-DAB*228	Pore-DAB*251									4	15									2	2
G101193M10	Marianne 10	North slope	Pore-DAB*242	Pore-DAB*234									4	4									2	1
G101193-M10	Marianne 10	North Slope	Pore-DAB*242	Pore-DAB*234									4	4									2	1
G101194M10	Marianne 10	North slope	Pore-DAB*244	Pore-DAB*251									15	15									2	1
G101195M10	Marianne 10	North slope	Pore-DAB*244	Pore-DAB*233									15	4									2	2
G101196M10	Marianne 10	North slope	Pore-DAB*248	Pore-DAB*245	Pore-DAB*243								10	15	4								3	3
G101196-M10	Marianne 10	North Slope	Pore-DAB*248	Pore-DAB*245	Pore-DAB*243								10	15	4								3	3
G101198-M10	Marianne 10	North Slope	Pore-DAB*511	Pore-DAB*234									4	4									2	1
Petite Marianne-p3_2F	Marianne 11	North Slope	Pore-DAB*234	Pore-DAB*233									4	4									2	1
Petite Marianne-p3_2G	Marianne 11	North Slope	Pore-DAB*233	Pore-DAB*251									4	15									2	2
Petite Marianne-p3_2H	Marianne 11	North Slope	Pore-DAB*248	Pore-DAB*244	Pore-DAB*237								10	15	4								3	3
Petite Marianne-p3_3A	Marianne 11	North Slope	Pore-DAB*242	Pore-DAB*804									4	4									2	1
Petite Marianne-p3_3B	Marianne 11	North Slope	Pore-DAB*251	Pore-DAB*233									15	4									2	2
Petite Marianne-p3_3C	Marianne 11	North Slope	Pore-DAB*251	Pore-DAB*233									15	4									2	2
Petite Marianne-p3_3D	Marianne 11	North Slope	Pore-DAB*251	Pore-DAB*233									15	4									2	2
Petite Marianne-p3_3E	Marianne 11	North Slope	Pore-DAB*696	Pore-DAB*715									4	4									2	1
Petite Marianne-p3_3F	Marianne 11	North Slope	Pore-DAB*251	Pore-DAB*699									15	4									2	2
Petite Marianne-p3_3H	Marianne 11	North Slope	Pore-DAB*251	Pore-DAB*248									15	10									2	2
Petite Marianne-p3_4A	Marianne 11	North Slope	Pore-DAB*244	Pore-DAB*237									15	4									2	2
Petite Marianne-p3_4B	Marianne 11	North Slope	Pore-DAB*244	Pore-DAB*233									15	4									2	2
Petite Marianne-p3_4C	Marianne 11	North Slope	Pore-DAB*246	Pore-DAB*240									15	4									2	2
Petite Marianne-p3_4E	Marianne 11	North Slope	Pore-DAB*700	Pore-DAB*233									4	4									2	1
Petite Marianne-p3_4F	Marianne 11	North Slope	Pore-DAB*248	Pore-DAB*244	Pore-DAB*233								10	15	4								3	3
Petite Marianne-p3_4G	Marianne 11	North Slope	Pore-DAB*251	Pore-DAB*243									15	4									2	2
Petite Marianne-p3_4H	Marianne 11	North Slope	Pore-DAB*251	Pore-DAB*698									15	15									2	1
Petite Marianne-p3_5C	Marianne 11	North Slope	Pore-DAB*248	Pore-DAB*234	Pore-DAB*244								10	4	15								3	3
Petite Marianne-p3_5D	Marianne 11	North Slope	Pore-DAB*251	Pore-DAB*233									15	4									2	2
Petite Marianne-p3_5F	Marianne 11	North Slope	Pore-DAB*238	Pore-DAB*243									4	4									2	1
Petite Marianne-p3_5G	Marianne 11	North Slope	Pore-DAB*248	Pore-DAB*244									10	15									2	2
Petite Marianne-p3_5H	Marianne 11	North Slope	Pore-DAB*233	Pore-DAB*716									4	4									2	1
Petite Marianne-p3_6B	Marianne 11	North Slope	Pore-DAB*239	Pore-DAB*229									4	15									2	2
G100714M16	Marianne 16	North slope	Pore-DAB*240	Pore-DAB*256	Pore-DAB*249	Pore-DAB*431							4	9	9	13							4	3
G100715M16	Marianne 16	North slope	Pore-DAB*240	Pore-DAB*256									4	9									2	2
G100716M16	Marianne 16	North slope	Pore-DAB*256	Pore-DAB*250	Pore-DAB*251	Pore-DAB*240							9	3	15	4							4	4
G100717M16	Marianne 16	North slope	Pore-DAB*240	Pore-DAB*256	Pore-DAB*431								4	9	13								3	3
G100718M16	Marianne 16	North slope	Pore-DAB*250	Pore-DAB*240	Pore-DAB*251	Pore-DAB*256	Pore-DAB*431						3	4	15	9	13						5	5
G100719M16	Marianne 16	North slope	Pore-DAB*250	Pore-DAB*240	Pore-DAB*251	Pore-DAB*256	Pore-DAB*431						3	4	15	9	13						5	5
G100720M16	Marianne 16	North slope	Pore-DAB*240	Pore-DAB*249	Pore-DAB*249	Pore-DAB*431							4	9	9	13							4	3
G100721M16	Marianne 16	North slope	Pore-DAB*240	Pore-DAB*256									4	9									2	2
G100722M16	Marianne 16	North slope	Pore-DAB*240	Pore-DAB*256	Pore-DAB*431								4	9	13								3	3
G100723M16	Marianne 16	North slope	Pore-DAB*240	Pore-DAB*256	Pore-DAB*249								4	9	9								3	2
G100724-M16	Marianne 16	North Slope	Pore-DAB*240	Pore-DAB*518	Pore-DAB*431								4	9	13								3	3
G100725M16	Marianne 16	North slope	Pore-DAB*240	Pore-DAB*256	Pore-DAB*431								4	9	13								3	3
G100726M16	Marianne 16	North slope	Pore-DAB*240	Pore-DAB*256									4	9									2	2
G100727M16	Marianne 16	North slope	Pore-DAB*240	Pore-DAB*256									4	9									2	2
G100728M16	Marianne 16	North slope	Pore-DAB*240	Pore-DAB*256									4	9									2	2
G100729M16	Marianne 16	North slope	Pore-DAB*240	Pore-DAB*249	Pore-DAB*256								4	9	9								3	2
G100730M16	Marianne 16	North slope	Pore-DAB*240	Pore-DAB*256									4	9									2	2
G100731M16	Marianne 16	North slope	Pore-DAB*240	Pore-DAB*256	Pore-DAB*431	Pore-DAB*249							4	9	13	9							4	3
G100732M16	Marianne 16	North slope	Pore-DAB*250	Pore-DAB*240	Pore-DAB*251	Pore-DAB*256	Pore-DAB*249	Pore-DAB*431					3	4	15	9	9	13					6	5
G100732-M16	Marianne 16	North Slope	Pore-DAB*251	Pore-DAB*240	Pore-DAB*250	Pore-DAB*518	Pore-DAB*249	Pore-DAB*431					15	4	3	9	9	13					6	5
G100733M16	Marianne 16	North slope	Pore-DAB*240	Pore-DAB*256	Pore-DAB*431								4	9	13								3	3
G100734M16	Marianne 16	North slope	Pore-DAB*240	Pore-DAB*431	Pore-DAB*249	Pore-DAB*256							4	13	9	9							4	3
G100735M16	Marianne 16	North slope	Pore-DAB*240	Pore-DAB*431	Pore-DAB*249	Pore-DAB*256							4	13	9	9							4	3
G100736M16	Marianne 16	North slope	Pore-DAB*240	Pore-DAB*431	Pore-DAB*249	Pore-DAB*256							4	13	9	9							4	3
G100737M16	Marianne 16	North slope	Pore-DAB*256	Pore-DAB*251	Pore-DAB*250	Pore-DAB*240							9	15	3	4							4	4
G100738M16	Marianne 16	North slope	Pore-DAB*240	Pore-DAB*256									4	9									2	2
G100739M16	Marianne 16	North slope	Pore-DAB*240	Pore-DAB*256									4	9									2	2
G100740M16	Marianne 16	North slope	Pore-DAB*240	Pore-DAB*256									4	9									2	2
G100741M16	Marianne 16	North slope	Pore-DAB*240	Pore-DAB*256									4	9									2	2
G100742M16	Marianne 16	North slope	Pore-DAB*240	Pore-DAB*256									4	9									2	2
G100743M16	Marianne 16	North slope	Pore-DAB*240	Pore-DAB*256									4	9									2	2
G100744M16	Marianne 16	North slope	Pore-DAB*240	Pore-DAB*256									4	9									2	2
G100745M16	Marianne 16	North slope	Pore-DAB*240	Pore-DAB*256									4	9									2	2
Marianne #16-p1_10A	Marianne 16	North Slope	Pore-DAB*240	Pore-DAB*431	Pore-DAB*518	Pore-DAB*249							4	13	9	9							4	3
Marianne #16-p1_10B	Marianne 16	North Slope	Pore-DAB*240	Pore-DAB*431	Pore-DAB*249	Pore-DAB*256							4	13	9	9							4	3
Marianne #16-p1_10C	Marianne 16	North Slope	Pore-DAB*240	Pore-DAB*431	Pore-DAB*518								4	13	9								3	3
Marianne #16-p1_10D	Marianne 16	North Slope	Pore-DAB*240	Pore-DAB*518	Pore-DAB*431								4	9	13								3	3
Marianne #16-p1_10E	Marianne 16	North Slope	Pore-DAB*240	Pore-DAB*518	Pore-DAB*431								4	9	13								3	3
Marianne #16-p1_10F	Marianne 16	North Slope	Pore-DAB*240	Pore-DAB*518	Pore-DAB*256	Pore-DAB*431							4	9	9	13							4	3
Marianne #16-p1_10G	Marianne 16	North Slope	Pore-DAB*240	Pore-DAB*256	Pore-DAB*431								4	9	13								3	3
Marianne #16-p1_11A	Marianne 16	North Slope	Pore-DAB*240	Pore-DAB*518	Pore-DAB*249	Pore-DAB*431							4	9	9	13							4	3
Marianne #16-p1_11B	Marianne 16	North Slope	Pore-DAB*240	Pore-DAB*431	Pore-DAB*518	Pore-DAB*249							4	13	9	9							4	3
Marianne #16-p1_11C	Marianne 16	North Slope	Pore-DAB*240	Pore-DAB*431	Pore-DAB*256	Pore-DAB*518							4	13	9	9							4	3
Marianne #16-p1_11D	Marianne 16	North Slope	Pore-DAB*240	Pore-DAB*431	Pore-DAB*518	Pore-DAB*256							4	13	9	9							4	3
Marianne #16-p1_11E	Marianne 16	North Slope	Pore-DAB*240	Pore-DAB*431	Pore-DAB*256	Pore-DAB*518							4	13	9	9							4	3
Marianne #16-p1_11F	Marianne 16	North Slope	Pore-DAB*240	Pore-DAB*431	Pore-DAB*249								4	13	9								3	3
Marianne #16-p1_11G	Marianne 16	North Slope	Pore-DAB*240	Pore-DAB*431	Pore-DAB*249	Pore-DAB*256							4	13	9	9							4	3
Marianne #16-p1_11H	Marianne 16	North Slope	Pore-DAB*240	Pore-DAB*431	Pore-DAB*518								4	13	9								3	3
Marianne #16-p1_12A	Marianne 16	North Slope	Pore-DAB*251	Pore-DAB*250	Pore-DAB*240	Pore-DAB*518	Pore-DAB*256	Pore-DAB*431					15	3	4	9	9	13					6	5
Marianne #16-p1_12B	Marianne 16	North Slope	Pore-DAB*240	Pore-DAB*708	Pore-DAB*431	Pore-DAB*256	Pore-DAB*518						4	4	13	9	9						5	3
Marianne #16-p1_12C	Marianne 16	North Slope	Pore-DAB*240	Pore-DAB*431	Pore-DAB*256	Pore-DAB*249							4	13	9	9							4	3
Marianne #16-p1_8D	Marianne 16	North Slope	Pore-DAB*240	Pore-DAB*256	Pore-DAB*518	Pore-DAB*431							4	9	9	13							4	3
Marianne #16-p1_8E	Marianne 16	North Slope	Pore-DAB*250	Pore-DAB*251	Pore-DAB*240	Pore-DAB*256	Pore-DAB*249	Pore-DAB*431					3	15	4	9	9	13					6	5
Marianne #16-p1_8F	Marianne 16	North Slope	Pore-DAB*240	Pore-DAB*518	Pore-DAB*256	Pore-DAB*431							4	9	9	13							4	3
Marianne #16-p1_8G	Marianne 16	North Slope	Pore-DAB*240	Pore-DAB*518	Pore-DAB*431								4	9	13								3	3
Marianne #16-p1_8H	Marianne 16	North Slope	Pore-DAB*240	Pore-DAB*256	Pore-DAB*431								4	9	13								3	3
Marianne #16-p1_9A	Marianne 16	North Slope	Pore-DAB*240	Pore-DAB*256	Pore-DAB*518	Pore-DAB*431							4	9	9	13							4	3
Marianne #16-p1_9B	Marianne 16	North Slope	Pore-DAB*240	Pore-DAB*708	Pore-DAB*431	Pore-DAB*249	Pore-DAB*518						4	4	13	9	9						5	3
Marianne #16-p1_9C	Marianne 16	North Slope	Pore-DAB*251	Pore-DAB*250	Pore-DAB*518	Pore-DAB*240							15	3	9	4							4	4
Marianne #16-p1_9D	Marianne 16	North Slope	Pore-DAB*240	Pore-DAB*431	Pore-DAB*256	Pore-DAB*518							4	13	9	9							4	3
Marianne #16-p1_9F	Marianne 16	North Slope	Pore-DAB*240	Pore-DAB*431	Pore-DAB*518								4	13	9								3	3
Marianne #16-p1_9H	Marianne 16	North Slope	Pore-DAB*240	Pore-DAB*431	Pore-DAB*256	Pore-DAB*518							4	13	9	9							4	3
G100911M3	Marianne 3	North slope	Pore-DAB*250	Pore-DAB*251	Pore-DAB*249								3	15	9								3	3
G100911-M3	Marianne 3	North Slope	Pore-DAB*250	Pore-DAB*251	Pore-DAB*249								3	15	9								3	3
G100912M3	Marianne 3	North slope	Pore-DAB*250	Pore-DAB*251	Pore-DAB*249								3	15	9								3	3
G100912-M3	Marianne 3	North Slope	Pore-DAB*251	Pore-DAB*250	Pore-DAB*249								15	3	9								3	3
G100913M3	Marianne 3	North slope	Pore-DAB*250	Pore-DAB*251	Pore-DAB*249								3	15	9								3	3
G100914M3	Marianne 3	North slope	Pore-DAB*250	Pore-DAB*251	Pore-DAB*249								3	15	9								3	3
G100914-M3	Marianne 3	North Slope	Pore-DAB*250	Pore-DAB*251	Pore-DAB*249								3	15	9								3	3
G100915M3	Marianne 3	North slope	Pore-DAB*250	Pore-DAB*251	Pore-DAB*249								3	15	9								3	3
G100915-M3	Marianne 3	North Slope	Pore-DAB*251	Pore-DAB*250	Pore-DAB*249								15	3	9								3	3
G100916M3	Marianne 3	North slope	Pore-DAB*250	Pore-DAB*251	Pore-DAB*249								3	15	9								3	3
G100916-M3	Marianne 3	North Slope	Pore-DAB*250	Pore-DAB*251	Pore-DAB*249								3	15	9								3	3
G100917M3	Marianne 3	North slope	Pore-DAB*249	Pore-DAB*250	Pore-DAB*277	Pore-DAB*251							9	3	13	15							4	4
G100917-M3	Marianne 3	North Slope	Pore-DAB*249	Pore-DAB*251	Pore-DAB*250	Pore-DAB*277							9	15	3	13							4	4
G100918M3	Marianne 3	North slope	Pore-DAB*249	Pore-DAB*250	Pore-DAB*277	Pore-DAB*251							9	3	13	15							4	4
G100918-M3	Marianne 3	North Slope	Pore-DAB*249	Pore-DAB*250	Pore-DAB*251	Pore-DAB*277							9	3	15	13							4	4
G100919-M3	Marianne 3	North Slope	Pore-DAB*251	Pore-DAB*250	Pore-DAB*249								15	3	9								3	3
G100920M3	Marianne 3	North slope	Pore-DAB*250	Pore-DAB*251	Pore-DAB*249								3	15	9								3	3
G100921M3	Marianne 3	North slope	Pore-DAB*250	Pore-DAB*251	Pore-DAB*249								3	15	9								3	3
G100922M3	Marianne 3	North slope	Pore-DAB*250	Pore-DAB*251	Pore-DAB*249								3	15	9								3	3
G100923M3	Marianne 3	North slope	Pore-DAB*249	Pore-DAB*250	Pore-DAB*277	Pore-DAB*251							9	3	13	15							4	4
G100923-M3	Marianne 3	North Slope	Pore-DAB*250	Pore-DAB*249	Pore-DAB*251	Pore-DAB*277							3	9	15	13							4	4
G100924M3	Marianne 3	North slope	Pore-DAB*250	Pore-DAB*251	Pore-DAB*249								3	15	9								3	3
G100925M3	Marianne 3	North slope	Pore-DAB*250	Pore-DAB*251	Pore-DAB*249								3	15	9								3	3
G100926M3	Marianne 3	North slope	Pore-DAB*250	Pore-DAB*251	Pore-DAB*249								3	15	9								3	3
G100927M3	Marianne 3	North slope	Pore-DAB*250	Pore-DAB*251	Pore-DAB*249								3	15	9								3	3
G100928M3	Marianne 3	North slope	Pore-DAB*250	Pore-DAB*251	Pore-DAB*249								3	15	9								3	3
G100929-M3	Marianne 3	North Slope	Pore-DAB*251	Pore-DAB*250	Pore-DAB*249								15	3	9								3	3
G100930M3	Marianne 3	North slope	Pore-DAB*250	Pore-DAB*251	Pore-DAB*249								3	15	9								3	3
G100931M3	Marianne 3	North slope	Pore-DAB*250	Pore-DAB*251	Pore-DAB*249								3	15	9								3	3
G100932M3	Marianne 3	North slope	Pore-DAB*250	Pore-DAB*251	Pore-DAB*249								3	15	9								3	3
G100933M3	Marianne 3	North slope	Pore-DAB*250	Pore-DAB*251	Pore-DAB*249								3	15	9								3	3
G100934M3	Marianne 3	North slope	Pore-DAB*251	Pore-DAB*250	Pore-DAB*249								15	3	9								3	3
G100935M3	Marianne 3	North slope	Pore-DAB*250	Pore-DAB*251	Pore-DAB*249								3	15	9								3	3
G100936M3	Marianne 3	North slope	Pore-DAB*250	Pore-DAB*251	Pore-DAB*249								3	15	9								3	3
G100937M3	Marianne 3	North slope	Pore-DAB*250	Pore-DAB*251	Pore-DAB*249								3	15	9								3	3
G100938M3	Marianne 3	North slope	Pore-DAB*250	Pore-DAB*251	Pore-DAB*249								3	15	9								3	3
G100939M3	Marianne 3	North slope	Pore-DAB*250	Pore-DAB*251	Pore-DAB*249								3	15	9								3	3
G100941-M3	Marianne 3	North Slope	Pore-DAB*251	Pore-DAB*250	Pore-DAB*249								15	3	9								3	3
Marianne #3-p1_1A	Marianne 3	North Slope	Pore-DAB*250	Pore-DAB*251	Pore-DAB*249								3	15	9								3	3
Marianne #3-p1_1B	Marianne 3	North Slope	Pore-DAB*250	Pore-DAB*251	Pore-DAB*249								3	15	9								3	3
Marianne #3-p1_1C	Marianne 3	North Slope	Pore-DAB*250	Pore-DAB*251	Pore-DAB*249								3	15	9								3	3
Marianne #3-p1_1D	Marianne 3	North Slope	Pore-DAB*250	Pore-DAB*251	Pore-DAB*249								3	15	9								3	3
Marianne #3-p1_1E	Marianne 3	North Slope	Pore-DAB*250	Pore-DAB*251	Pore-DAB*277	Pore-DAB*249							3	15	13	9							4	4
Marianne #3-p1_1F	Marianne 3	North Slope	Pore-DAB*250	Pore-DAB*251									3	15									2	2
Marianne #3-p1_1G	Marianne 3	North Slope	Pore-DAB*250	Pore-DAB*251	Pore-DAB*249								3	15	9								3	3
Marianne #3-p1_1H	Marianne 3	North Slope	Pore-DAB*250	Pore-DAB*251	Pore-DAB*249								3	15	9								3	3
Marianne #3-p1_2A	Marianne 3	North Slope	Pore-DAB*250	Pore-DAB*251	Pore-DAB*277	Pore-DAB*249							3	15	13	9							4	4
Marianne #3-p1_2B	Marianne 3	North Slope	Pore-DAB*250	Pore-DAB*251	Pore-DAB*249								3	15	9								3	3
Marianne #3-p1_2C	Marianne 3	North Slope	Pore-DAB*250	Pore-DAB*251									3	15									2	2
Marianne #3-p1_2D	Marianne 3	North Slope	Pore-DAB*250	Pore-DAB*251	Pore-DAB*249								3	15	9								3	3
Marianne #3-p1_2E	Marianne 3	North Slope	Pore-DAB*250	Pore-DAB*251	Pore-DAB*249								3	15	9								3	3
Marianne #3-p1_2G	Marianne 3	North Slope	Pore-DAB*250	Pore-DAB*251	Pore-DAB*249								3	15	9								3	3
Marianne #3-p1_3A	Marianne 3	North Slope	Pore-DAB*250	Pore-DAB*251	Pore-DAB*249								3	15	9								3	3
Marianne #3-p1_3B	Marianne 3	North Slope	Pore-DAB*250	Pore-DAB*251	Pore-DAB*249								3	15	9								3	3
Marianne #3-p1_3C	Marianne 3	North Slope	Pore-DAB*250	Pore-DAB*251									3	15									2	2
Marianne #3-p1_3D	Marianne 3	North Slope	Pore-DAB*250	Pore-DAB*251									3	15									2	2
Marianne #3-p1_3E	Marianne 3	North Slope	Pore-DAB*250	Pore-DAB*251	Pore-DAB*249	Pore-DAB*277							3	15	9	13							4	4
Marianne #3-p1_3F	Marianne 3	North Slope	Pore-DAB*250	Pore-DAB*251									3	15									2	2
Marianne #3-p1_3H	Marianne 3	North Slope	Pore-DAB*250	Pore-DAB*251	Pore-DAB*249	Pore-DAB*277							3	15	9	13							4	4
Marianne #3-p1_4A	Marianne 3	North Slope	Pore-DAB*250	Pore-DAB*251	Pore-DAB*249								3	15	9								3	3
Marianne #3-p1_4B	Marianne 3	North Slope	Pore-DAB*250	Pore-DAB*251	Pore-DAB*249								3	15	9								3	3
G100858M4	Marianne 4	North slope	Pore-DAB*250	Pore-DAB*251	Pore-DAB*249								3	15	9								3	3
G100859-M4	Marianne 4	North Slope	Pore-DAB*251	Pore-DAB*250	Pore-DAB*249								15	3	9								3	3
G100860M4	Marianne 4	North slope	Pore-DAB*250	Pore-DAB*251	Pore-DAB*249								3	15	9								3	3
G100861M4	Marianne 4	North slope	Pore-DAB*250	Pore-DAB*251	Pore-DAB*249								3	15	9								3	3
G100862M4	Marianne 4	North slope	Pore-DAB*250	Pore-DAB*251	Pore-DAB*249								3	15	9								3	3
G100863M4	Marianne 4	North slope	Pore-DAB*250	Pore-DAB*251	Pore-DAB*249								3	15	9								3	3
G100864M4	Marianne 4	North slope	Pore-DAB*250	Pore-DAB*251	Pore-DAB*249								3	15	9								3	3
G100865M4	Marianne 4	North slope	Pore-DAB*250	Pore-DAB*251	Pore-DAB*249								3	15	9								3	3
G100866M4	Marianne 4	North slope	Pore-DAB*251	Pore-DAB*250	Pore-DAB*249								15	3	9								3	3
G100867M4	Marianne 4	North slope	Pore-DAB*251	Pore-DAB*250	Pore-DAB*249								15	3	9								3	3
G100868M4	Marianne 4	North slope	Pore-DAB*251	Pore-DAB*250	Pore-DAB*249								15	3	9								3	3
G100869M4	Marianne 4	North slope	Pore-DAB*251	Pore-DAB*250	Pore-DAB*249								15	3	9								3	3
G100870M4	Marianne 4	North slope	Pore-DAB*250	Pore-DAB*251	Pore-DAB*249								3	15	9								3	3
G100871M4	Marianne 4	North slope	Pore-DAB*251	Pore-DAB*249	Pore-DAB*250								15	9	3								3	3
G100873M4	Marianne 4	North slope	Pore-DAB*251	Pore-DAB*250	Pore-DAB*249								15	3	9								3	3
G100874M4	Marianne 4	North slope	Pore-DAB*250	Pore-DAB*251	Pore-DAB*249								3	15	9								3	3
G100875M4	Marianne 4	North slope	Pore-DAB*250	Pore-DAB*251									3	15									2	2
G100876M4	Marianne 4	North slope	Pore-DAB*251	Pore-DAB*250	Pore-DAB*249								15	3	9								3	3
G100877M4	Marianne 4	North slope	Pore-DAB*250	Pore-DAB*251	Pore-DAB*249								3	15	9								3	3
G100878M4	Marianne 4	North slope	Pore-DAB*250	Pore-DAB*251	Pore-DAB*249								3	15	9								3	3
G100879M4	Marianne 4	North slope	Pore-DAB*251	Pore-DAB*250	Pore-DAB*249								15	3	9								3	3
G100880M4	Marianne 4	North slope	Pore-DAB*251	Pore-DAB*249									15	9									2	2
G100881M4	Marianne 4	North slope	Pore-DAB*251	Pore-DAB*250	Pore-DAB*249								15	3	9								3	3
G100882M4	Marianne 4	North slope	Pore-DAB*250	Pore-DAB*251	Pore-DAB*249	Pore-DAB*216							3	15	9	11							4	4
G100883M4	Marianne 4	North slope	Pore-DAB*251	Pore-DAB*249									15	9									2	2
G100884M4	Marianne 4	North slope	Pore-DAB*251	Pore-DAB*250	Pore-DAB*249								15	3	9								3	3
G100885M4	Marianne 4	North slope	Pore-DAB*250	Pore-DAB*251	Pore-DAB*249								3	15	9								3	3
G100886M4	Marianne 4	North slope	Pore-DAB*250	Pore-DAB*251	Pore-DAB*249								3	15	9								3	3
G100887M4	Marianne 4	North slope	Pore-DAB*250	Pore-DAB*251	Pore-DAB*249								3	15	9								3	3
G100888M4	Marianne 4	North slope	Pore-DAB*250	Pore-DAB*251	Pore-DAB*249								3	15	9								3	3
G100889M4	Marianne 4	North slope	Pore-DAB*250	Pore-DAB*251	Pore-DAB*249								3	15	9								3	3
G100940M4	Marianne 4	North slope	Pore-DAB*250	Pore-DAB*251	Pore-DAB*249								3	15	9								3	3
G100942M4	Marianne 4	North slope	Pore-DAB*251	Pore-DAB*250	Pore-DAB*249								15	3	9								3	3
0210G-M7	Marianne 7	North Slope	Pore-DAB*428	Pore-DAB*518									13	9									2	2
0211G-M7	Marianne 7	North Slope	Pore-DAB*242	Pore-DAB*251	Pore-DAB*518								4	15	9								3	3
0212G-M7	Marianne 7	North Slope	Pore-DAB*248	Pore-DAB*860	Pore-DAB*428	Pore-DAB*518							10	15	13	9							4	4
0213G-M7	Marianne 7	North Slope	Pore-DAB*428	Pore-DAB*811	Pore-DAB*518								13	13	9								3	2
0214G-M7	Marianne 7	North Slope	Pore-DAB*233	Pore-DAB*428	Pore-DAB*518								4	13	9								3	3
0215G-M7	Marianne 7	North Slope	Pore-DAB*578	Pore-DAB*518	Pore-DAB*428								15	9	13								3	3
0218G-M7	Marianne 7	North Slope	Pore-DAB*813	Pore-DAB*251	Pore-DAB*230	Pore-DAB*518							3	15	4	9							4	4
0219G-M7	Marianne 7	North Slope	Pore-DAB*428	Pore-DAB*811	Pore-DAB*518	Pore-DAB*249							13	13	9	9							4	2
0220G-M7	Marianne 7	North Slope	Pore-DAB*816	Pore-DAB*841	Pore-DAB*852	Pore-DAB*251	Pore-DAB*256						10	8	3	15	9						5	5
0221G-M7	Marianne 7	North Slope	Pore-DAB*804	Pore-DAB*428	Pore-DAB*518								4	13	9								3	3
0223G-M7	Marianne 7	North Slope	Pore-DAB*428	Pore-DAB*518	Pore-DAB*240								13	9	4								3	3
0224G-M7	Marianne 7	North Slope	Pore-DAB*428	Pore-DAB*233									13	4									2	2
0225G-M7	Marianne 7	North Slope	Pore-DAB*428	Pore-DAB*518									13	9									2	2
0227G-M7	Marianne 7	North Slope	Pore-DAB*245	Pore-DAB*233	Pore-DAB*518								15	4	9								3	3
0228G-M7	Marianne 7	North Slope	Pore-DAB*248	Pore-DAB*245	Pore-DAB*240	Pore-DAB*518							10	15	4	9							4	4
0229G-M7	Marianne 7	North Slope	Pore-DAB*248	Pore-DAB*244	Pore-DAB*240	Pore-DAB*518							10	15	4	9							4	4
0230G-M7	Marianne 7	North Slope	Pore-DAB*246	Pore-DAB*428	Pore-DAB*518								15	13	9								3	3
0231G-M7	Marianne 7	North Slope	Pore-DAB*240	Pore-DAB*428	Pore-DAB*518								4	13	9								3	3
0232G-M7	Marianne 7	North Slope	Pore-DAB*246	Pore-DAB*862	Pore-DAB*256	Pore-DAB*518							15	4	9	9							4	3
0233G-M7	Marianne 7	North Slope	Pore-DAB*248	Pore-DAB*244	Pore-DAB*428	Pore-DAB*256							10	15	13	9							4	4
0234G-M7	Marianne 7	North Slope	Pore-DAB*518	Pore-DAB*250	Pore-DAB*428	Pore-DAB*251							9	3	13	15							4	4
0235G-M7	Marianne 7	North Slope	Pore-DAB*248	Pore-DAB*245	Pore-DAB*428	Pore-DAB*518							10	15	13	9							4	4
0236G-M7	Marianne 7	North Slope	Pore-DAB*428	Pore-DAB*518									13	9									2	2
0237G-M7	Marianne 7	North Slope	Pore-DAB*251	Pore-DAB*428	Pore-DAB*518								15	13	9								3	3
0239G-M7	Marianne 7	North Slope	Pore-DAB*428	Pore-DAB*233	Pore-DAB*518								13	4	9								3	3
Matura-p1_4F	Matura	NE	Pore-DAB*662	Pore-DAB*704	Pore-DAB*206								14	13	9								3	3
Matura-p1_4H	Matura	NE	Pore-DAB*734	Pore-DAB*206	Pore-DAB*744								14	9	13								3	3
Matura-p1_5A	Matura	NE	Pore-DAB*704	Pore-DAB*695	Pore-DAB*206	Pore-DAB*103							13	13	9	9							4	2
Matura-p1_5B	Matura	NE	Pore-DAB*707	Pore-DAB*206									14	9									2	2
Matura-p1_5C	Matura	NE	Pore-DAB*749	Pore-DAB*103									12	9									2	2
Matura-p1_5D	Matura	NE	Pore-DAB*692	Pore-DAB*731	Pore-DAB*206	Pore-DAB*371							13	13	9	9							4	2
Matura-p1_5E	Matura	NE	Pore-DAB*707	Pore-DAB*694	Pore-DAB*206								14	13	9								3	3
Matura-p1_5F	Matura	NE	Pore-DAB*693	Pore-DAB*744	Pore-DAB*371	Pore-DAB*103							13	13	9	9							4	2
Matura-p1_5G	Matura	NE	Pore-DAB*749	Pore-DAB*271	Pore-DAB*206	Pore-DAB*539							12	9	9	13							4	3
Matura-p1_5H	Matura	NE	Pore-DAB*690	Pore-DAB*206	Pore-DAB*271	Pore-DAB*744							13	9	9	13							4	2
Matura-p1_6A	Matura	NE	Pore-DAB*741	Pore-DAB*733	Pore-DAB*206	Pore-DAB*103							12	13	9	9							4	3
Matura-p1_6B	Matura	NE	Pore-DAB*749	Pore-DAB*691	Pore-DAB*371	Pore-DAB*103							12	13	9	9							4	3
Matura-p1_6C	Matura	NE	Pore-DAB*662	Pore-DAB*690	Pore-DAB*206	Pore-DAB*371							14	13	9	9							4	3
Matura-p1_6D	Matura	NE	Pore-DAB*778	Pore-DAB*206	Pore-DAB*728								15	9	13								3	3
Matura-p1_6E	Matura	NE	Pore-DAB*749	Pore-DAB*691	Pore-DAB*271	Pore-DAB*206							12	13	9	9							4	3
Matura-p1_6F	Matura	NE	Pore-DAB*734	Pore-DAB*706	Pore-DAB*371								14	13	9								3	3
Matura-p1_6G	Matura	NE	Pore-DAB*692	Pore-DAB*271									13	9									2	2
Matura-p1_6H	Matura	NE	Pore-DAB*748	Pore-DAB*690	Pore-DAB*103								12	13	9								3	3
Matura-p1_7A	Matura	NE	Pore-DAB*707	Pore-DAB*206	Pore-DAB*692								14	9	13								3	3
Matura-p1_7B	Matura	NE	Pore-DAB*662	Pore-DAB*744	Pore-DAB*103								14	13	9								3	3
Matura-p1_7C	Matura	NE	Pore-DAB*783	Pore-DAB*206	Pore-DAB*780								6	9	13								3	3
Matura-p1_7D	Matura	NE	Pore-DAB*749	Pore-DAB*692	Pore-DAB*271								12	13	9								3	3
Matura-p1_7E	Matura	NE	Pore-DAB*330	Pore-DAB*690	Pore-DAB*206								3	13	9								3	3
Matura-p1_7F	Matura	NE	Pore-DAB*707	Pore-DAB*302	Pore-DAB*206	Pore-DAB*371							14	14	9	9							4	2
Matura-p1_7G	Matura	NE	Pore-DAB*778	Pore-DAB*714	Pore-DAB*728	Pore-DAB*103	Pore-DAB*371						15	14	13	9	9						5	4
Matura-p1_7H	Matura	NE	Pore-DAB*749	Pore-DAB*705	Pore-DAB*271	Pore-DAB*371							12	13	9	9							4	3
Matura-p1_8A	Matura	NE	Pore-DAB*749	Pore-DAB*206	Pore-DAB*744								12	9	13								3	3
Matura-p1_8B	Matura	NE	Pore-DAB*749	Pore-DAB*206	Pore-DAB*744								12	9	13								3	3
Matura-p1_8C	Matura	NE	Pore-DAB*749	Pore-DAB*783	Pore-DAB*271	Pore-DAB*206							12	6	9	9							4	3
Miss1	Mission River	North Slope	Pore-DAB*310	Pore-DAB*362									10	5									2	2
Miss10	Mission River	North Slope	Pore-DAB*310	Pore-DAB*216	Pore-DAB*120								10	11	8								3	3
Miss11	Mission River	North Slope	Pore-DAB*310										10										1	1
Miss12	Mission River	North Slope	Pore-DAB*310										10										1	1
Miss14	Mission River	North Slope	Pore-DAB*362	Pore-DAB*202	Pore-DAB*310								5	9	10								3	3
Miss17	Mission River	North Slope	Pore-DAB*362	Pore-DAB*104									5	9									2	2
Miss18	Mission River	North Slope	Pore-DAB*362	Pore-DAB*310									5	10									2	2
Miss19	Mission River	North Slope	Pore-DAB*310										10										1	1
Miss2	Mission River	North Slope	Pore-DAB*310										10										1	1
Miss20	Mission River	North Slope	Pore-DAB*310										10										1	1
Miss21	Mission River	North Slope	Pore-DAB*216	Pore-DAB*120	Pore-DAB*362								11	8	5								3	3
Miss22	Mission River	North Slope	Pore-DAB*362	Pore-DAB*310									5	10									2	2
Miss24	Mission River	North Slope	Pore-DAB*362										5										1	1
Miss25	Mission River	North Slope	Pore-DAB*362	Pore-DAB*104	Pore-DAB*310								5	9	10								3	3
Miss26	Mission River	North Slope	Pore-DAB*310	Pore-DAB*362									10	5									2	2
Miss27	Mission River	North Slope	Pore-DAB*362	Pore-DAB*202									5	9									2	2
Miss28	Mission River	North Slope	Pore-DAB*362										5										1	1
Miss29	Mission River	North Slope	Pore-DAB*362										5										1	1
Miss3	Mission River	North Slope	Pore-DAB*310	Pore-DAB*362									10	5									2	2
Miss30	Mission River	North Slope	Pore-DAB*362	Pore-DAB*104									5	9									2	2
Miss31	Mission River	North Slope	Pore-DAB*362										5										1	1
Miss4	Mission River	North Slope	Pore-DAB*216	Pore-DAB*120	Pore-DAB*362	Pore-DAB*310							11	8	5	10							4	4
Miss5	Mission River	North Slope	Pore-DAB*310	Pore-DAB*310									10	10									2	1
Miss6	Mission River	North Slope	Pore-DAB*362										5										1	1
Miss9	Mission River	North Slope	Pore-DAB*310										10										1	1
Mission-p1_4C	Mission River	North Slope	Pore-DAB*362										5										1	1
Mission-p1_4D	Mission River	North Slope	Pore-DAB*362	Pore-DAB*310	Pore-DAB*104								5	10	9								3	3
Mission-p1_4E	Mission River	North Slope	Pore-DAB*362										5										1	1
G101777	Mondesir	SW	Pore-DAB*553	Pore-DAB*836	Pore-DAB*643								7	10	9								3	3
G101778	Mondesir	SW	Pore-DAB*608	Pore-DAB*553	Pore-DAB*636								1	7	9								3	3
G101781	Mondesir	SW	Pore-DAB*553	Pore-DAB*256	Pore-DAB*271								7	9	9								3	2
G101782	Mondesir	SW	Pore-DAB*535	Pore-DAB*553	Pore-DAB*371								10	7	9								3	3
G101783	Mondesir	SW	Pore-DAB*130	Pore-DAB*553	Pore-DAB*104								13	7	9								3	3
G101784	Mondesir	SW	Pore-DAB*817	Pore-DAB*628	Pore-DAB*553	Pore-DAB*276							9	6	7	9							4	3
G101785	Mondesir	SW	Pore-DAB*355	Pore-DAB*848	Pore-DAB*271	Pore-DAB*256							11	10	9	9							4	3
G101786	Mondesir	SW	Pore-DAB*628	Pore-DAB*553	Pore-DAB*646								6	7	9								3	3
G101787	Mondesir	SW	Pore-DAB*849	Pore-DAB*556	Pore-DAB*271								10	7	9								3	3
G101794	Mondesir	SW	Pore-DAB*355	Pore-DAB*636	Pore-DAB*628								11	9	6								3	3
G101795	Mondesir	SW	Pore-DAB*130	Pore-DAB*628	Pore-DAB*636								13	6	9								3	3
G101800	Mondesir	SW	Pore-DAB*553	Pore-DAB*802	Pore-DAB*206	Pore-DAB*646							7	8	9	9							4	3
G101802	Mondesir	SW	Pore-DAB*628	Pore-DAB*256									6	9									2	2
G101803	Mondesir	SW	Pore-DAB*844	Pore-DAB*553									10	7									2	2
G110049	Morne River	SW	Pore-DAB*849	Pore-DAB*553	Pore-DAB*817								10	7	9								3	3
G110090	Morne River	SW	Pore-DAB*556	Pore-DAB*553									7	7									2	1
G110091	Morne River	SW	Pore-DAB*553	Pore-DAB*355	Pore-DAB*636								7	11	9								3	3
G110092	Morne River	SW	Pore-DAB*628	Pore-DAB*629	Pore-DAB*636	Pore-DAB*256							6	14	9	9							4	3
G110093	Morne River	SW	Pore-DAB*355	Pore-DAB*553	Pore-DAB*256	Pore-DAB*850							11	7	9	13							4	4
G110095	Morne River	SW	Pore-DAB*535	Pore-DAB*608	Pore-DAB*371	Pore-DAB*256							10	1	9	9							4	3
G110096	Morne River	SW	Pore-DAB*355	Pore-DAB*604	Pore-DAB*628	Pore-DAB*272							11	10	6	12							4	4
G110097	Morne River	SW	Pore-DAB*355	Pore-DAB*604	Pore-DAB*272	Pore-DAB*644	Pore-DAB*540						11	10	12	9	13						5	5
G110098	Morne River	SW	Pore-DAB*457	Pore-DAB*540	Pore-DAB*256								1	13	9								3	3
G110102	Morne River	SW	Pore-DAB*355	Pore-DAB*553	Pore-DAB*628	Pore-DAB*206							11	7	6	9							4	4
G110103	Morne River	SW	Pore-DAB*604	Pore-DAB*272	Pore-DAB*628	Pore-DAB*643							10	12	6	9							4	4
G110104	Morne River	SW	Pore-DAB*553	Pore-DAB*604	Pore-DAB*272	Pore-DAB*256	Pore-DAB*636						7	10	12	9	9						5	4
G110110	Morne River	SW	Pore-DAB*355	Pore-DAB*555	Pore-DAB*604	Pore-DAB*272							11	14	10	12							4	4
G110111	Morne River	SW	Pore-DAB*553	Pore-DAB*628	Pore-DAB*256	Pore-DAB*636							7	6	9	9							4	3
G110113	Morne River	SW	Pore-DAB*553	Pore-DAB*371									7	9									2	2
G110114	Morne River	SW	Pore-DAB*272	Pore-DAB*604	Pore-DAB*535	Pore-DAB*646	Pore-DAB*371						12	10	10	9	9						5	3
G110115	Morne River	SW	Pore-DAB*627	Pore-DAB*553	Pore-DAB*206	Pore-DAB*256							6	7	9	9							4	3
G110117	Morne River	SW	Pore-DAB*355	Pore-DAB*381	Pore-DAB*532	Pore-DAB*256							11	11	12	9							4	3
G110118	Morne River	SW	Pore-DAB*608	Pore-DAB*628									1	6									2	2
G110119	Morne River	SW	Pore-DAB*355	Pore-DAB*271	Pore-DAB*553								11	9	7								3	3
G110120	Morne River	SW	Pore-DAB*553	Pore-DAB*256									7	9									2	2
G110121	Morne River	SW	Pore-DAB*130	Pore-DAB*535									13	10									2	2
G110122	Morne River	SW	Pore-DAB*355	Pore-DAB*381	Pore-DAB*608	Pore-DAB*532	Pore-DAB*643						11	11	1	12	9						5	4
G110337	Morne River	SW	Pore-DAB*830	Pore-DAB*615	Pore-DAB*639								7	12	9								3	3
G110338	Morne River	SW	Pore-DAB*552	Pore-DAB*619	Pore-DAB*635	Pore-DAB*103							7	2	9	9							4	3
G110339	Morne River	SW	Pore-DAB*355	Pore-DAB*552	Pore-DAB*530								11	7	12								3	3
G110362	Morne River	SW	Pore-DAB*552	Pore-DAB*851	Pore-DAB*636								7	15	9								3	3
G110366	Morne River	SW	Pore-DAB*522	Pore-DAB*619	Pore-DAB*633								10	2	9								3	3
G110367	Morne River	SW	Pore-DAB*857	Pore-DAB*421									10	6									2	2
G110368	Morne River	SW	Pore-DAB*619	Pore-DAB*851	Pore-DAB*639								2	15	9								3	3
G110369	Morne River	SW	Pore-DAB*843	Pore-DAB*571	Pore-DAB*256	Pore-DAB*276							7	2	9	9							4	3
G110370	Morne River	SW	Pore-DAB*552	Pore-DAB*421	Pore-DAB*634	Pore-DAB*636							7	6	9	9							4	3
G110385	Morne River	SW	Pore-DAB*823	Pore-DAB*553	Pore-DAB*643	Pore-DAB*256							5	7	9	9							4	3
G110386	Morne River	SW	Pore-DAB*847	Pore-DAB*842									10	6									2	2
G110387	Morne River	SW	Pore-DAB*355	Pore-DAB*845	Pore-DAB*604	Pore-DAB*628	Pore-DAB*371	Pore-DAB*272					11	10	10	6	9	12					6	5
G110391	Morne River	SW	Pore-DAB*552	Pore-DAB*619	Pore-DAB*633								7	2	9								3	3
G110392	Morne River	SW	Pore-DAB*618	Pore-DAB*619	Pore-DAB*851	Pore-DAB*636							5	2	15	9							4	4
G110394	Morne River	SW	Pore-DAB*553	Pore-DAB*355	Pore-DAB*822	Pore-DAB*271	Pore-DAB*256						7	11	6	9	9						5	4
G110395	Morne River	SW	Pore-DAB*848	Pore-DAB*536	Pore-DAB*636	Pore-DAB*256							10	10	9	9							4	2
G110396	Morne River	SW	Pore-DAB*355	Pore-DAB*628	Pore-DAB*636								11	6	9								3	3
G110397	Morne River	SW	Pore-DAB*130	Pore-DAB*553	Pore-DAB*256								13	7	9								3	3
G110398	Morne River	SW	Pore-DAB*535	Pore-DAB*368	Pore-DAB*256								10	15	9								3	3
G110399	Morne River	SW	Pore-DAB*608	Pore-DAB*628	Pore-DAB*817	Pore-DAB*636							1	6	9	9							4	3
G110403	Morne River	SW	Pore-DAB*553	Pore-DAB*271									7	9									2	2
G110405	Morne River	SW	Pore-DAB*523	Pore-DAB*619	Pore-DAB*276								10	2	9								3	3
G110406	Morne River	SW	Pore-DAB*534	Pore-DAB*619	Pore-DAB*530	Pore-DAB*633							10	2	12	9							4	4
G110407	Morne River	SW	Pore-DAB*421	Pore-DAB*636	Pore-DAB*371								6	9	9								3	2
G110408	Morne River	SW	Pore-DAB*618	Pore-DAB*523	Pore-DAB*619	Pore-DAB*636	Pore-DAB*633						5	10	2	9	9						5	4
Oropuche South-p2_10A	Oropuche South	SE	Pore-DAB*709	Pore-DAB*701	Pore-DAB*371	Pore-DAB*795							10	13	9	9							4	3
Oropuche South-p2_10B	Oropuche South	SE	Pore-DAB*710	Pore-DAB*745	Pore-DAB*759	Pore-DAB*796	Pore-DAB*271						6	2	6	9	9						5	3
Oropuche South-p2_10C	Oropuche South	SE	Pore-DAB*674	Pore-DAB*718	Pore-DAB*318								14	14	9								3	2
Oropuche South-p2_10D	Oropuche South	SE	Pore-DAB*681	Pore-DAB*657	Pore-DAB*271	Pore-DAB*371							6	3	9	9							4	3
Oropuche South-p2_10E	Oropuche South	SE	Pore-DAB*661	Pore-DAB*358	Pore-DAB*727	Pore-DAB*794	Pore-DAB*103						14	15	3	9	9						5	4
Oropuche South-p2_10F	Oropuche South	SE	Pore-DAB*738	Pore-DAB*746	Pore-DAB*318	Pore-DAB*797							3	2	9	9							4	3
Oropuche South-p2_10G	Oropuche South	SE	Pore-DAB*726	Pore-DAB*681	Pore-DAB*792	Pore-DAB*371							3	6	9	9							4	3
Oropuche South-p2_7D	Oropuche South	SE	Pore-DAB*672	Pore-DAB*746	Pore-DAB*794								14	2	9								3	3
Oropuche South-p2_7E	Oropuche South	SE	Pore-DAB*755	Pore-DAB*671	Pore-DAB*782	Pore-DAB*797							1	14	6	9							4	4
Oropuche South-p2_7F	Oropuche South	SE	Pore-DAB*755	Pore-DAB*671	Pore-DAB*782	Pore-DAB*797	Pore-DAB*371						1	14	6	9	9						5	4
Oropuche South-p2_7G	Oropuche South	SE	Pore-DAB*755	Pore-DAB*671	Pore-DAB*782	Pore-DAB*797							1	14	6	9							4	4
Oropuche South-p2_7H	Oropuche South	SE	Pore-DAB*755	Pore-DAB*671	Pore-DAB*782	Pore-DAB*797							1	14	6	9							4	4
Oropuche South-p2_8A	Oropuche South	SE	Pore-DAB*701	Pore-DAB*710	Pore-DAB*722	Pore-DAB*794	Pore-DAB*276						13	6	11	9	9						5	4
Oropuche South-p2_8B	Oropuche South	SE	Pore-DAB*749	Pore-DAB*669	Pore-DAB*727	Pore-DAB*271	Pore-DAB*793						12	14	3	9	9						5	4
Oropuche South-p2_8C	Oropuche South	SE	Pore-DAB*673	Pore-DAB*670	Pore-DAB*790	Pore-DAB*318							14	7	9	9							4	3
Oropuche South-p2_8D	Oropuche South	SE	Pore-DAB*765	Pore-DAB*677	Pore-DAB*371								5	6	9								3	3
Oropuche South-p2_8E	Oropuche South	SE	Pore-DAB*717	Pore-DAB*712	Pore-DAB*276	Pore-DAB*794							14	2	9	9							4	3
Oropuche South-p2_8H	Oropuche South	SE	Pore-DAB*673	Pore-DAB*712	Pore-DAB*318	Pore-DAB*794							14	2	9	9							4	3
Oropuche South-p2_9A	Oropuche South	SE	Pore-DAB*667	Pore-DAB*712									4	2									2	2
Oropuche South-p2_9B	Oropuche South	SE	Pore-DAB*755	Pore-DAB*318	Pore-DAB*802	Pore-DAB*782							1	9	8	6							4	4
Oropuche South-p2_9C	Oropuche South	SE	Pore-DAB*718	Pore-DAB*738	Pore-DAB*276								14	3	9								3	3
Oropuche South-p2_9D	Oropuche South	SE	Pore-DAB*749	Pore-DAB*669	Pore-DAB*775	Pore-DAB*271	Pore-DAB*794						12	14	6	9	9						5	4
Oropuche South-p2_9E	Oropuche South	SE	Pore-DAB*673	Pore-DAB*737	Pore-DAB*669	Pore-DAB*318	Pore-DAB*796						14	3	14	9	9						5	3
Oropuche South-p2_9F	Oropuche South	SE	Pore-DAB*767	Pore-DAB*719	Pore-DAB*702	Pore-DAB*807	Pore-DAB*797						2	6	5	12	9						5	5
Oropuche South-p2_9G	Oropuche South	SE	Pore-DAB*743	Pore-DAB*678									2	6									2	2
Oropuche South-p2_9H	Oropuche South	SE	Pore-DAB*363	Pore-DAB*761	Pore-DAB*702								2	7	5								3	3
G020921	Paria 12	North Slope	Pore-DAB*251	Pore-DAB*250	Pore-DAB*568	Pore-DAB*641	Pore-DAB*249						15	3	3	9	9						5	3
G020922	Paria 12	North Slope	Pore-DAB*277	Pore-DAB*578	Pore-DAB*250	Pore-DAB*256	Pore-DAB*249						13	15	3	9	9						5	4
G020931	Paria 12	North Slope	Pore-DAB*251	Pore-DAB*250	Pore-DAB*623	Pore-DAB*249	Pore-DAB*256						15	3	3	9	9						5	3
G020932	Paria 12	North Slope	Pore-DAB*250	Pore-DAB*251	Pore-DAB*641	Pore-DAB*249							3	15	9	9							4	3
G020934	Paria 12	North Slope	Pore-DAB*250	Pore-DAB*251	Pore-DAB*568	Pore-DAB*249	Pore-DAB*256						3	15	3	9	9						5	3
G020936	Paria 12	North Slope	Pore-DAB*250	Pore-DAB*251	Pore-DAB*249								3	15	9								3	3
G020939	Paria 12	North Slope	Pore-DAB*568	Pore-DAB*249	Pore-DAB*641								3	9	9								3	2
G020940	Paria 12	North Slope	Pore-DAB*250	Pore-DAB*251	Pore-DAB*256	Pore-DAB*249							3	15	9	9							4	3
G020941	Paria 12	North Slope	Pore-DAB*250	Pore-DAB*568	Pore-DAB*251	Pore-DAB*249							3	3	15	9							4	3
G020944	Paria 12	North Slope	Pore-DAB*245	Pore-DAB*251	Pore-DAB*250	Pore-DAB*623	Pore-DAB*249						15	15	3	3	9						5	3
G020947*	Paria 12	North Slope	Pore-DAB*251	Pore-DAB*250	Pore-DAB*249								15	3	9								3	3
G020948	Paria 12	North Slope	Pore-DAB*250	Pore-DAB*251	Pore-DAB*568	Pore-DAB*641	Pore-DAB*249						3	15	3	9	9						5	3
G020949	Paria 12	North Slope	Pore-DAB*250	Pore-DAB*249	Pore-DAB*251	Pore-DAB*568							3	9	15	3							4	3
G020950	Paria 12	North Slope	Pore-DAB*250	Pore-DAB*245	Pore-DAB*251	Pore-DAB*249							3	15	15	9							4	3
G020951	Paria 12	North Slope	Pore-DAB*250	Pore-DAB*251	Pore-DAB*249								3	15	9								3	3
G020953	Paria 12	North Slope	Pore-DAB*250	Pore-DAB*249	Pore-DAB*251	Pore-DAB*568							3	9	15	3							4	3
G020961	Paria 13	North Slope	Pore-DAB*249	Pore-DAB*245	Pore-DAB*568								9	15	3								3	3
G020962	Paria 13	North Slope	Pore-DAB*216	Pore-DAB*251	Pore-DAB*250	Pore-DAB*120	Pore-DAB*641	Pore-DAB*249					11	15	3	8	9	9					6	5
G020963	Paria 13	North Slope	Pore-DAB*251	Pore-DAB*250	Pore-DAB*568	Pore-DAB*641	Pore-DAB*249						15	3	3	9	9						5	3
G020964	Paria 13	North Slope	Pore-DAB*245	Pore-DAB*251	Pore-DAB*250	Pore-DAB*641	Pore-DAB*249						15	15	3	9	9						5	3
G020965	Paria 13	North Slope	Pore-DAB*622	Pore-DAB*568	Pore-DAB*256								10	3	9								3	3
G020966	Paria 13	North Slope	Pore-DAB*251	Pore-DAB*250	Pore-DAB*256								15	3	9								3	3
G020967	Paria 13	North Slope	Pore-DAB*245	Pore-DAB*249									15	9									2	2
G020968	Paria 13	North Slope	Pore-DAB*249	Pore-DAB*250	Pore-DAB*251	Pore-DAB*568							9	3	15	3							4	3
G020969	Paria 13	North Slope	Pore-DAB*245	Pore-DAB*622	Pore-DAB*251	Pore-DAB*249	Pore-DAB*641						15	10	15	9	9						5	3
G020970	Paria 13	North Slope	Pore-DAB*250	Pore-DAB*251	Pore-DAB*249								3	15	9								3	3
G020971	Paria 13	North Slope	Pore-DAB*250	Pore-DAB*251	Pore-DAB*249								3	15	9								3	3
G020972	Paria 13	North Slope	Pore-DAB*245	Pore-DAB*249									15	9									2	2
G020973	Paria 13	North Slope	Pore-DAB*245	Pore-DAB*277	Pore-DAB*249	Pore-DAB*322							15	13	9	3							4	4
G020974	Paria 13	North Slope	Pore-DAB*250	Pore-DAB*251	Pore-DAB*641								3	15	9								3	3
G020975	Paria 13	North Slope	Pore-DAB*250	Pore-DAB*245	Pore-DAB*251	Pore-DAB*641							3	15	15	9							4	3
G020976	Paria 13	North Slope	Pore-DAB*245	Pore-DAB*249									15	9									2	2
G020977	Paria 13	North Slope	Pore-DAB*216	Pore-DAB*576	Pore-DAB*120	Pore-DAB*250	Pore-DAB*249	Pore-DAB*641					11	15	8	3	9	9					6	5
G020978	Paria 13	North Slope	Pore-DAB*245	Pore-DAB*251	Pore-DAB*621								15	15	3								3	2
G020979	Paria 13	North Slope	Pore-DAB*251	Pore-DAB*250	Pore-DAB*249								15	3	9								3	3
G020981*	Paria 13	North Slope	Pore-DAB*250	Pore-DAB*245	Pore-DAB*568	Pore-DAB*249	Pore-DAB*256						3	15	3	9	9						5	3
G020982	Paria 13	North Slope	Pore-DAB*245	Pore-DAB*249									15	9									2	2
G020983	Paria 13	North Slope	Pore-DAB*250	Pore-DAB*251	Pore-DAB*249								3	15	9								3	3
G020984	Paria 13	North Slope	Pore-DAB*277	Pore-DAB*249	Pore-DAB*568								13	9	3								3	3
G020985	Paria 13	North Slope	Pore-DAB*250	Pore-DAB*251	Pore-DAB*249	Pore-DAB*641							3	15	9	9							4	3
G020986	Paria 13	North Slope	Pore-DAB*250	Pore-DAB*251	Pore-DAB*568	Pore-DAB*249	Pore-DAB*641						3	15	3	9	9						5	3
G020987	Paria 13	North Slope	Pore-DAB*216	Pore-DAB*250	Pore-DAB*120	Pore-DAB*251	Pore-DAB*249	Pore-DAB*631					11	3	8	15	9	9					6	5
G020988	Paria 13	North Slope	Pore-DAB*245	Pore-DAB*250	Pore-DAB*251	Pore-DAB*249	Pore-DAB*256						15	3	15	9	9						5	3
G020989	Paria 13	North Slope	Pore-DAB*568	Pore-DAB*256	Pore-DAB*249								3	9	9								3	2
G020990	Paria 13	North Slope	Pore-DAB*277	Pore-DAB*250	Pore-DAB*543	Pore-DAB*249							13	3	5	9							4	4
G020991	Paria 13	North Slope	Pore-DAB*251	Pore-DAB*250	Pore-DAB*249	Pore-DAB*568							15	3	9	3							4	3
G020992	Paria 13	North Slope	Pore-DAB*250	Pore-DAB*576	Pore-DAB*251	Pore-DAB*249	Pore-DAB*641						3	15	15	9	9						5	3
G020993	Paria 13	North Slope	Pore-DAB*250	Pore-DAB*641	Pore-DAB*576	Pore-DAB*251							3	9	15	15							4	3
G020162	Paria 3	North Slope	Pore-DAB*568	Pore-DAB*641									3	9									2	2
G020163	Paria 3	North Slope	Pore-DAB*245	Pore-DAB*250	Pore-DAB*251	Pore-DAB*249							15	3	15	9							4	3
G020165	Paria 3	North Slope	Pore-DAB*250	Pore-DAB*277	Pore-DAB*251	Pore-DAB*249							3	13	15	9							4	4
G020166	Paria 3	North Slope	Pore-DAB*245	Pore-DAB*568	Pore-DAB*249								15	3	9								3	3
G020167	Paria 3	North Slope	Pore-DAB*245	Pore-DAB*277	Pore-DAB*256								15	13	9								3	3
G020169	Paria 3	North Slope	Pore-DAB*568	Pore-DAB*250	Pore-DAB*256	Pore-DAB*249							3	3	9	9							4	2
G020170	Paria 3	North Slope	Pore-DAB*250	Pore-DAB*568	Pore-DAB*256								3	3	9								3	2
G020171	Paria 3	North Slope	Pore-DAB*250	Pore-DAB*251	Pore-DAB*568	Pore-DAB*249							3	15	3	9							4	3
G020172	Paria 3	North Slope	Pore-DAB*568	Pore-DAB*249	Pore-DAB*256								3	9	9								3	2
G020173	Paria 3	North Slope	Pore-DAB*250	Pore-DAB*251	Pore-DAB*249	Pore-DAB*568							3	15	9	3							4	3
G020174	Paria 3	North Slope	Pore-DAB*250	Pore-DAB*256	Pore-DAB*568	Pore-DAB*251							3	9	3	15							4	3
G020176	Paria 3	North Slope	Pore-DAB*250	Pore-DAB*568	Pore-DAB*256								3	3	9								3	2
G020178	Paria 3	North Slope	Pore-DAB*245	Pore-DAB*568	Pore-DAB*256	Pore-DAB*249							15	3	9	9							4	3
G020179	Paria 3	North Slope	Pore-DAB*250	Pore-DAB*568	Pore-DAB*249								3	3	9								3	2
G020182	Paria 3	North Slope	Pore-DAB*568	Pore-DAB*620	Pore-DAB*250	Pore-DAB*256	Pore-DAB*249						3	3	3	9	9						5	2
G020184	Paria 3	North Slope	Pore-DAB*568	Pore-DAB*256	Pore-DAB*641								3	9	9								3	2
G020185	Paria 3	North Slope	Pore-DAB*250	Pore-DAB*568	Pore-DAB*570	Pore-DAB*256	Pore-DAB*641						3	3	3	9	9						5	2
G020201	Paria 4	North Slope	Pore-DAB*251	Pore-DAB*568	Pore-DAB*623	Pore-DAB*250	Pore-DAB*256	Pore-DAB*249					15	3	3	3	9	9					6	3
G020202	Paria 4	North Slope	Pore-DAB*245	Pore-DAB*568	Pore-DAB*250	Pore-DAB*256							15	3	3	9							4	3
G020203	Paria 4	North Slope	Pore-DAB*277	Pore-DAB*250	Pore-DAB*251	Pore-DAB*256							13	3	15	9							4	4
G020205	Paria 4	North Slope	Pore-DAB*245	Pore-DAB*568	Pore-DAB*250	Pore-DAB*249	Pore-DAB*641						15	3	3	9	9						5	3
G020206	Paria 4	North Slope	Pore-DAB*245	Pore-DAB*256	Pore-DAB*623								15	9	3								3	3
G020207	Paria 4	North Slope	Pore-DAB*250	Pore-DAB*245	Pore-DAB*251	Pore-DAB*249	Pore-DAB*256						3	15	15	9	9						5	3
G020208	Paria 4	North Slope	Pore-DAB*250	Pore-DAB*251	Pore-DAB*568	Pore-DAB*256	Pore-DAB*249						3	15	3	9	9						5	3
G020209	Paria 4	North Slope	Pore-DAB*250	Pore-DAB*251	Pore-DAB*249	Pore-DAB*568							3	15	9	3							4	3
G020210	Paria 4	North Slope	Pore-DAB*245	Pore-DAB*250	Pore-DAB*568	Pore-DAB*256	Pore-DAB*249						15	3	3	9	9						5	3
G020211	Paria 4	North Slope	Pore-DAB*245	Pore-DAB*568	Pore-DAB*250	Pore-DAB*256							15	3	3	9							4	3
G020212	Paria 4	North Slope	Pore-DAB*568	Pore-DAB*250	Pore-DAB*256	Pore-DAB*641							3	3	9	9							4	2
G020213	Paria 4	North Slope	Pore-DAB*641	Pore-DAB*245	Pore-DAB*251	Pore-DAB*250							9	15	15	3							4	3
G020214	Paria 4	North Slope	Pore-DAB*251	Pore-DAB*250	Pore-DAB*249								15	3	9								3	3
G020215	Paria 4	North Slope	Pore-DAB*245	Pore-DAB*249									15	9									2	2
G020216	Paria 4	North Slope	Pore-DAB*568	Pore-DAB*250	Pore-DAB*249								3	3	9								3	2
G020217	Paria 4	North Slope	Pore-DAB*245	Pore-DAB*568	Pore-DAB*249	Pore-DAB*641							15	3	9	9							4	3
G020218	Paria 4	North Slope	Pore-DAB*568	Pore-DAB*250	Pore-DAB*256								3	3	9								3	2
G020219	Paria 4	North Slope	Pore-DAB*250	Pore-DAB*251	Pore-DAB*568	Pore-DAB*256	Pore-DAB*641						3	15	3	9	9						5	3
G020220	Paria 4	North Slope	Pore-DAB*277	Pore-DAB*250	Pore-DAB*568	Pore-DAB*256	Pore-DAB*641						13	3	3	9	9						5	3
G020222	Paria 4	North Slope	Pore-DAB*251	Pore-DAB*249	Pore-DAB*569	Pore-DAB*250							15	9	3	3							4	3
G020224	Paria 4	North Slope	Pore-DAB*251	Pore-DAB*578	Pore-DAB*250	Pore-DAB*622	Pore-DAB*249	Pore-DAB*256					15	15	3	10	9	9					6	4
G020225	Paria 4	North Slope	Pore-DAB*577	Pore-DAB*277	Pore-DAB*250	Pore-DAB*256	Pore-DAB*249						15	13	3	9	9						5	4
G020227	Paria 4	North Slope	Pore-DAB*250	Pore-DAB*251	Pore-DAB*249	Pore-DAB*256							3	15	9	9							4	3
G020228	Paria 4	North Slope	Pore-DAB*250	Pore-DAB*251	Pore-DAB*249	Pore-DAB*256							3	15	9	9							4	3
G020229	Paria 4	North Slope	Pore-DAB*249	Pore-DAB*568	Pore-DAB*250								9	3	3								3	2
G020230	Paria 4	North Slope	Pore-DAB*251	Pore-DAB*641	Pore-DAB*250	Pore-DAB*430							15	9	3	3							4	3
G020231	Paria 4	North Slope	Pore-DAB*575	Pore-DAB*251	Pore-DAB*623	Pore-DAB*256	Pore-DAB*641						15	15	3	9	9						5	3
G020232	Paria 4	North Slope	Pore-DAB*245	Pore-DAB*249	Pore-DAB*251	Pore-DAB*250							15	9	15	3							4	3
G020233	Paria 4	North Slope	Pore-DAB*568	Pore-DAB*250	Pore-DAB*249	Pore-DAB*641							3	3	9	9							4	2
G020234	Paria 4	North Slope	Pore-DAB*256	Pore-DAB*568	Pore-DAB*251	Pore-DAB*250							9	3	15	3							4	3
G020237	Paria 4	North Slope	Pore-DAB*277	Pore-DAB*568	Pore-DAB*249	Pore-DAB*256							13	3	9	9							4	3
G020238	Paria 4	North Slope	Pore-DAB*245	Pore-DAB*251	Pore-DAB*250	Pore-DAB*256							15	15	3	9							4	3
G020239	Paria 4	North Slope	Pore-DAB*250	Pore-DAB*568									3	3									2	1
G020240	Paria 4	North Slope	Pore-DAB*245	Pore-DAB*622	Pore-DAB*568	Pore-DAB*256	Pore-DAB*641						15	10	3	9	9						5	4
G100166P7	Paria 7	Oropouche	Pore-DAB*250	Pore-DAB*251	Pore-DAB*249	Pore-DAB*103							3	15	9	9							4	3
G100167P7	Paria 7	Oropouche	Pore-DAB*250	Pore-DAB*251	Pore-DAB*249								3	15	9								3	3
G100168P7	Paria 7	Oropouche	Pore-DAB*408	Pore-DAB*369	Pore-DAB*249	Pore-DAB*249							10	6	9	9							4	3
G100169P7	Paria 7	Oropouche	Pore-DAB*436	Pore-DAB*250	Pore-DAB*251	Pore-DAB*249							13	3	15	9							4	4
G100170P7	Paria 7	Oropouche	Pore-DAB*250	Pore-DAB*251	Pore-DAB*249								3	15	9								3	3
G100171P7	Paria 7	Oropouche	Pore-DAB*408	Pore-DAB*250	Pore-DAB*251	Pore-DAB*369	Pore-DAB*249						10	3	15	6	9						5	5
G100172P7	Paria 7	Oropouche	Pore-DAB*250	Pore-DAB*251									3	15									2	2
G100173P7	Paria 7	Oropouche	Pore-DAB*250	Pore-DAB*251	Pore-DAB*249								3	15	9								3	3
G100174P7	Paria 7	Oropouche	Pore-DAB*250	Pore-DAB*251	Pore-DAB*277	Pore-DAB*249							3	15	13	9							4	4
G100175P7	Paria 7	Oropouche	Pore-DAB*250	Pore-DAB*251	Pore-DAB*249								3	15	9								3	3
G100176P7	Paria 7	Oropouche	Pore-DAB*250	Pore-DAB*251	Pore-DAB*249								3	15	9								3	3
G100177P7	Paria 7	Oropouche	Pore-DAB*250	Pore-DAB*251	Pore-DAB*249								3	15	9								3	3
G100178P7	Paria 7	Oropouche	Pore-DAB*250	Pore-DAB*251	Pore-DAB*249								3	15	9								3	3
G100179P7	Paria 7	Oropouche	Pore-DAB*408	Pore-DAB*250	Pore-DAB*249	Pore-DAB*369	Pore-DAB*251						10	3	9	6	15						5	5
G100180P7	Paria 7	Oropouche	Pore-DAB*250	Pore-DAB*251	Pore-DAB*249								3	15	9								3	3
G100181P7	Paria 7	Oropouche	Pore-DAB*250	Pore-DAB*251	Pore-DAB*249								3	15	9								3	3
G100182P7	Paria 7	Oropouche	Pore-DAB*250	Pore-DAB*251	Pore-DAB*249								3	15	9								3	3
G100183P7	Paria 7	Oropouche	Pore-DAB*250	Pore-DAB*251	Pore-DAB*249								3	15	9								3	3
G100184P7	Paria 7	Oropouche	Pore-DAB*250	Pore-DAB*277	Pore-DAB*251	Pore-DAB*249							3	13	15	9							4	4
G100185P7	Paria 7	Oropouche	Pore-DAB*250	Pore-DAB*277	Pore-DAB*251	Pore-DAB*249							3	13	15	9							4	4
G100186P7	Paria 7	Oropouche	Pore-DAB*408	Pore-DAB*382	Pore-DAB*369	Pore-DAB*430	Pore-DAB*251	Pore-DAB*249					10	8	6	3	15	9					6	6
G100186-P7	Paria 7	North Slope	Pore-DAB*408	Pore-DAB*251	Pore-DAB*430	Pore-DAB*382	Pore-DAB*369	Pore-DAB*249					10	15	3	8	6	9					6	6
G100187P7	Paria 7	Oropouche	Pore-DAB*251	Pore-DAB*250	Pore-DAB*430	Pore-DAB*249							15	3	3	9							4	3
G100188P7	Paria 7	Oropouche	Pore-DAB*250	Pore-DAB*251	Pore-DAB*249								3	15	9								3	3
G100189P7	Paria 7	Oropouche	Pore-DAB*250	Pore-DAB*251	Pore-DAB*249								3	15	9								3	3
G100190P7	Paria 7	Oropouche	Pore-DAB*277	Pore-DAB*249									13	9									2	2
G100191P7	Paria 7	Oropouche	Pore-DAB*250	Pore-DAB*251	Pore-DAB*249								3	15	9								3	3
G100192P7	Paria 7	Oropouche	Pore-DAB*250	Pore-DAB*251	Pore-DAB*249								3	15	9								3	3
G100193P7	Paria 7	Oropouche	Pore-DAB*408	Pore-DAB*382	Pore-DAB*250	Pore-DAB*369	Pore-DAB*251	Pore-DAB*249					10	8	3	6	15	9					6	6
G100193-P7	Paria 7	North Slope	Pore-DAB*408	Pore-DAB*251	Pore-DAB*382	Pore-DAB*517	Pore-DAB*369	Pore-DAB*249					10	15	8	3	6	9					6	6
G100194P7	Paria 7	Oropouche	Pore-DAB*408	Pore-DAB*250	Pore-DAB*369	Pore-DAB*251	Pore-DAB*249						10	3	6	15	9						5	5
G100195P7	Paria 7	Oropouche	Pore-DAB*236	Pore-DAB*250	Pore-DAB*251	Pore-DAB*249	Pore-DAB*371						5	3	15	9	9						5	4
G100196P7	Paria 7	Oropouche	Pore-DAB*250	Pore-DAB*277	Pore-DAB*251	Pore-DAB*249							3	13	15	9							4	4
G100197P7	Paria 7	Oropouche	Pore-DAB*250	Pore-DAB*251	Pore-DAB*249								3	15	9								3	3
G020521	Paria 8	North Slope	Pore-DAB*251	Pore-DAB*250	Pore-DAB*249								15	3	9								3	3
G020522	Paria 8	North Slope	Pore-DAB*216	Pore-DAB*251	Pore-DAB*120	Pore-DAB*250	Pore-DAB*371	Pore-DAB*249					11	15	8	3	9	9					6	5
G020523	Paria 8	North Slope	Pore-DAB*250	Pore-DAB*251	Pore-DAB*249								3	15	9								3	3
G020524	Paria 8	North Slope	Pore-DAB*216	Pore-DAB*250	Pore-DAB*251	Pore-DAB*120	Pore-DAB*249						11	3	15	8	9						5	5
G020525	Paria 8	North Slope	Pore-DAB*251	Pore-DAB*250	Pore-DAB*249								15	3	9								3	3
G020526	Paria 8	North Slope	Pore-DAB*216	Pore-DAB*251	Pore-DAB*120	Pore-DAB*250	Pore-DAB*249						11	15	8	3	9						5	5
G020527	Paria 8	North Slope	Pore-DAB*277	Pore-DAB*249	Pore-DAB*250	Pore-DAB*251							13	9	3	15							4	4
G020528	Paria 8	North Slope	Pore-DAB*216	Pore-DAB*249	Pore-DAB*251	Pore-DAB*120	Pore-DAB*250						11	9	15	8	3						5	5
G020530	Paria 8	North Slope	Pore-DAB*250	Pore-DAB*251	Pore-DAB*249	Pore-DAB*371							3	15	9	9							4	3
G020531	Paria 8	North Slope	Pore-DAB*250	Pore-DAB*277	Pore-DAB*251								3	13	15								3	3
G020532	Paria 8	North Slope	Pore-DAB*277	Pore-DAB*250	Pore-DAB*251	Pore-DAB*249							13	3	15	9							4	4
G020533	Paria 8	North Slope	Pore-DAB*251	Pore-DAB*250	Pore-DAB*249								15	3	9								3	3
G020536	Paria 8	North Slope	Pore-DAB*250	Pore-DAB*251	Pore-DAB*249								3	15	9								3	3
G020537	Paria 8	North Slope	Pore-DAB*277	Pore-DAB*249	Pore-DAB*250	Pore-DAB*251							13	9	3	15							4	4
G020544	Paria 8	North Slope	Pore-DAB*277	Pore-DAB*250	Pore-DAB*251	Pore-DAB*249							13	3	15	9							4	4
G020545	Paria 8	North Slope	Pore-DAB*277	Pore-DAB*249	Pore-DAB*251	Pore-DAB*250							13	9	15	3							4	4
G020547	Paria 8	North Slope	Pore-DAB*250	Pore-DAB*251									3	15									2	2
G020548	Paria 8	North Slope	Pore-DAB*216	Pore-DAB*251	Pore-DAB*430	Pore-DAB*120	Pore-DAB*249						11	15	3	8	9						5	5
G020550	Paria 8	North Slope	Pore-DAB*250	Pore-DAB*249	Pore-DAB*277	Pore-DAB*251							3	9	13	15							4	4
G020552	Paria 8	North Slope	Pore-DAB*216	Pore-DAB*249	Pore-DAB*120	Pore-DAB*250	Pore-DAB*251						11	9	8	3	15						5	5
PL1	Pitch Lake	SW	Pore-DAB*256	Pore-DAB*874									9	6									2	2
PL10	Pitch lake	SW	Pore-DAB*368	Pore-DAB*256	Pore-DAB*377								15	9	3								3	3
PL11	Pitch lake	SW	Pore-DAB*130										13										1	1
PL12	Pitch lake	SW	Pore-DAB*365	Pore-DAB*256									5	9									2	2
PL14	Pitch lake	SW	Pore-DAB*400	Pore-DAB*407	Pore-DAB*256								8	10	9								3	3
PL15	Pitch lake	SW	Pore-DAB*423	Pore-DAB*256									3	9									2	2
PL16	Pitch lake	SW	Pore-DAB*423	Pore-DAB*256									3	9									2	2
PL17	Pitch lake	SW	Pore-DAB*366	Pore-DAB*328	Pore-DAB*377	Pore-DAB*256							11	12	3	9							4	4
PL18	Pitch lake	SW	Pore-DAB*328	Pore-DAB*366	Pore-DAB*256								12	11	9								3	3
PL19	Pitch lake	SW	Pore-DAB*377	Pore-DAB*256									3	9									2	2
PL2	Pitch Lake	SW	Pore-DAB*256	Pore-DAB*423	Pore-DAB*377								9	3	3								3	2
PL20	Pitch lake	SW	Pore-DAB*130	Pore-DAB*256									13	9									2	2
PL21	Pitch lake	SW	Pore-DAB*328	Pore-DAB*366	Pore-DAB*256								12	11	9								3	3
PL22	Pitch lake	SW	Pore-DAB*427	Pore-DAB*256									6	9									2	2
PL23	Pitch lake	SW	Pore-DAB*256										9										1	1
PL24	Pitch lake	SW	Pore-DAB*130	Pore-DAB*256									13	9									2	2
PL25	Pitch Lake	SW	Pore-DAB*377	Pore-DAB*256	Pore-DAB*874								3	9	6								3	3
PL26	Pitch Lake	SW	Pore-DAB*256	Pore-DAB*874									9	6									2	2
PL27	Pitch Lake	SW	Pore-DAB*400	Pore-DAB*407	Pore-DAB*256								8	10	9								3	3
PL28	Pitch Lake	SW	Pore-DAB*366	Pore-DAB*328	Pore-DAB*256								11	12	9								3	3
PL29	Pitch Lake	SW	Pore-DAB*256	Pore-DAB*377									9	3									2	2
PL3	Pitch Lake	SW	Pore-DAB*863	Pore-DAB*256									13	9									2	2
PL30	Pitch Lake	SW	Pore-DAB*256	Pore-DAB*874									9	6									2	2
PL31	Pitch Lake	SW	Pore-DAB*130	Pore-DAB*256									13	9									2	2
PL32	Pitch Lake	SW	Pore-DAB*423	Pore-DAB*256									3	9									2	2
PL4	Pitch Lake	SW	Pore-DAB*873	Pore-DAB*256	Pore-DAB*874								6	9	6								3	2
PL5	Pitch Lake	SW	Pore-DAB*400	Pore-DAB*407	Pore-DAB*256								8	10	9								3	3
PL6	Pitch Lake	SW	Pore-DAB*838	Pore-DAB*256	Pore-DAB*874								3	9	6								3	3
PL8	Pitch Lake	SW	Pore-DAB*256	Pore-DAB*874									9	6									2	2
PL9	Pitch lake	SW	Pore-DAB*256										9										1	1
G109127	Point Fortin 1	SW	Pore-DAB*427	Pore-DAB*104	Pore-DAB*256	Pore-DAB*824							6	9	9	15							4	3
G109129	Point Fortin 1	SW	Pore-DAB*824	Pore-DAB*837	Pore-DAB*427	Pore-DAB*104	Pore-DAB*371	Pore-DAB*355					15	10	6	9	9	11					6	5
G109131	Point Fortin 1	SW	Pore-DAB*824	Pore-DAB*837									15	10									2	2
G109135	Point Fortin 1	SW	Pore-DAB*824	Pore-DAB*856	Pore-DAB*837	Pore-DAB*103	Pore-DAB*256						15	10	10	9	9						5	3
G109137	Point Fortin 1	SW	Pore-DAB*824	Pore-DAB*837	Pore-DAB*567	Pore-DAB*202	Pore-DAB*256						15	10	6	9	9						5	4
G109138	Point Fortin 1	SW	Pore-DAB*824	Pore-DAB*350	Pore-DAB*853	Pore-DAB*837	Pore-DAB*819						15	10	15	10	9						5	3
G109140	Point Fortin 1	SW	Pore-DAB*824	Pore-DAB*837									15	10									2	2
G109141	Point Fortin 2	SW	Pore-DAB*824	Pore-DAB*355	Pore-DAB*840	Pore-DAB*837	Pore-DAB*818						15	11	7	10	9						5	5
G109142	Point Fortin 2	SW	Pore-DAB*567	Pore-DAB*256	Pore-DAB*104								6	9	9								3	2
G109143	Point Fortin 2	SW	Pore-DAB*355	Pore-DAB*824	Pore-DAB*837	Pore-DAB*256	Pore-DAB*840						11	15	10	9	7						5	5
G109145	Point Fortin 2	SW	Pore-DAB*824	Pore-DAB*840	Pore-DAB*837	Pore-DAB*256							15	7	10	9							4	4
G109147	Point Fortin 2	SW	Pore-DAB*355	Pore-DAB*856									11	10									2	2
G109148	Point Fortin 2	SW	Pore-DAB*854	Pore-DAB*831	Pore-DAB*271	Pore-DAB*819							10	12	9	9							4	3
G109149	Point Fortin 2	SW	Pore-DAB*824	Pore-DAB*855	Pore-DAB*837	Pore-DAB*256	Pore-DAB*103						15	10	10	9	9						5	3
Poole River-p2_4E	Poole River	Oropouche	Pore-DAB*751	Pore-DAB*651	Pore-DAB*276	Pore-DAB*788							11	8	9	9							4	3
Poole River-p2_4F	Poole River	Oropouche	Pore-DAB*735	Pore-DAB*773	Pore-DAB*103	Pore-DAB*276							8	12	9	9							4	3
Poole River-p2_4G	Poole River	Oropouche	Pore-DAB*740	Pore-DAB*665	Pore-DAB*660								10	15	15								3	2
Poole River-p2_4H	Poole River	Oropouche	Pore-DAB*762	Pore-DAB*766	Pore-DAB*736	Pore-DAB*256							10	2	3	9							4	4
Poole River-p2_5A	Poole River	Oropouche	Pore-DAB*750	Pore-DAB*679	Pore-DAB*796	Pore-DAB*371							11	14	9	9							4	3
G100760Q1	Quare 1	Oropouche	Pore-DAB*265	Pore-DAB*269									12	13									2	2
G100761Q1	Quare 1	Oropouche	Pore-DAB*267	Pore-DAB*258	Pore-DAB*254	Pore-DAB*256	Pore-DAB*206						11	8	2	9	9						5	4
G100762Q1	Quare 1	Oropouche	Pore-DAB*254	Pore-DAB*256									2	9									2	2
G100763Q1	Quare 1	Oropouche	Pore-DAB*267	Pore-DAB*268	Pore-DAB*371	Pore-DAB*265	Pore-DAB*269						11	13	9	12	13						5	4
G100763-Q1	Quare 1	Oropouche	Pore-DAB*267	Pore-DAB*268	Pore-DAB*266	Pore-DAB*371							11	13	12	9							4	4
G100764Q1	Quare 1	Oropouche	Pore-DAB*254	Pore-DAB*258	Pore-DAB*267	Pore-DAB*256	Pore-DAB*263						2	8	11	9	13						5	5
G100764-Q1	Quare 1	Oropouche	Pore-DAB*254	Pore-DAB*256	Pore-DAB*263	Pore-DAB*267	Pore-DAB*258	Pore-DAB*206					2	9	13	11	8	9					6	5
G100765Q1	Quare 1	Oropouche	Pore-DAB*269	Pore-DAB*268									13	13									2	1
G100766Q1	Quare 1	Oropouche	Pore-DAB*257	Pore-DAB*267	Pore-DAB*371	Pore-DAB*269							6	11	9	13							4	4
G100767Q1	Quare 1	Oropouche	Pore-DAB*103										9										1	1
G100768Q1	Quare 1	Oropouche	Pore-DAB*255	Pore-DAB*264	Pore-DAB*271	Pore-DAB*256							2	13	9	9							4	3
G100769-Q1	Quare 1	Oropouche	Pore-DAB*267	Pore-DAB*254	Pore-DAB*103	Pore-DAB*269							11	2	9	13							4	4
G100770Q1	Quare 1	Oropouche	Pore-DAB*133	Pore-DAB*120									11	8									2	2
G100771Q1	Quare 1	Oropouche	Pore-DAB*267	Pore-DAB*387	Pore-DAB*282	Pore-DAB*271							11	2	13	9							4	4
G100771-Q1	Quare 1	Oropouche	Pore-DAB*267	Pore-DAB*387	Pore-DAB*268	Pore-DAB*282	Pore-DAB*271						11	2	13	13	9						5	4
G100772Q1	Quare 1	Oropouche	Pore-DAB*257	Pore-DAB*256	Pore-DAB*267	Pore-DAB*254							6	9	11	2							4	4
G100773Q1	Quare 1	Oropouche	Pore-DAB*267	Pore-DAB*270									11	9									2	2
G100773-Q1	Quare 1	Oropouche	Pore-DAB*268	Pore-DAB*267	Pore-DAB*270								13	11	9								3	3
G100774Q1	Quare 1	Oropouche	Pore-DAB*257	Pore-DAB*267	Pore-DAB*206								6	11	9								3	3
G100775Q1	Quare 1	Oropouche	Pore-DAB*257	Pore-DAB*103									6	9									2	2
G100776Q1	Quare 1	Oropouche	Pore-DAB*265	Pore-DAB*206	Pore-DAB*267	Pore-DAB*263							12	9	11	13							4	4
G100777Q1	Quare 1	Oropouche	Pore-DAB*444	Pore-DAB*268	Pore-DAB*104	Pore-DAB*103							3	13	9	9							4	3
G100777-Q1	Quare 1	Oropouche	Pore-DAB*444	Pore-DAB*104	Pore-DAB*103	Pore-DAB*268							3	9	9	13							4	3
G100778Q1	Quare 1	Oropouche	Pore-DAB*267	Pore-DAB*255	Pore-DAB*262								11	2	13								3	3
G100778-Q1	Quare 1	Oropouche	Pore-DAB*267	Pore-DAB*255	Pore-DAB*262								11	2	13								3	3
G100779Q1	Quare 1	Oropouche	Pore-DAB*257	Pore-DAB*254									6	2									2	2
G100780Q1	Quare 1	Oropouche	Pore-DAB*252										2										1	1
G100780-Q1	Quare 1	Oropouche	Pore-DAB*266	Pore-DAB*252									12	2									2	2
G100781Q1	Quare 1	Oropouche	Pore-DAB*259	Pore-DAB*254	Pore-DAB*267	Pore-DAB*103	Pore-DAB*255	Pore-DAB*262					4	2	11	9	2	13					6	5
G100781-Q1	Quare 1	Oropouche	Pore-DAB*259	Pore-DAB*254	Pore-DAB*103	Pore-DAB*267	Pore-DAB*255						4	2	9	11	2						5	4
G100782Q1	Quare 1	Oropouche	Pore-DAB*254	Pore-DAB*264	Pore-DAB*257								2	13	6								3	3
G100783Q1	Quare 1	Oropouche	Pore-DAB*133	Pore-DAB*120	Pore-DAB*254	Pore-DAB*256	Pore-DAB*103						11	8	2	9	9						5	4
G100784Q1	Quare 1	Oropouche	Pore-DAB*267	Pore-DAB*103									11	9									2	2
G100785Q1	Quare 1	Oropouche	Pore-DAB*265	Pore-DAB*253	Pore-DAB*271								12	2	9								3	3
G100788Q1	Quare 1	Oropouche	Pore-DAB*260	Pore-DAB*103									14	9									2	2
G100788-Q1	Quare 1	Oropouche	Pore-DAB*260	Pore-DAB*103	Pore-DAB*264								14	9	13								3	3
G100789Q1	Quare 1	Oropouche	Pore-DAB*103	Pore-DAB*267	Pore-DAB*263	Pore-DAB*253							9	11	13	2							4	4
G100790Q1	Quare 1	Oropouche	Pore-DAB*254	Pore-DAB*206	Pore-DAB*261	Pore-DAB*267	Pore-DAB*269						2	9	14	11	13						5	5
G100791Q1	Quare 1	Oropouche	Pore-DAB*257	Pore-DAB*254	Pore-DAB*103	Pore-DAB*256							6	2	9	9							4	3
G101059Q2	Quare 2	Oropouche	Pore-DAB*254	Pore-DAB*256	Pore-DAB*371								2	9	9								3	2
G101060Q2	Quare 2	Oropouche	Pore-DAB*256	Pore-DAB*439	Pore-DAB*250	Pore-DAB*240	Pore-DAB*251	Pore-DAB*271					9	3	3	4	15	9					6	4
G101061-Q2	Quare 2	Oropouche	Pore-DAB*271	Pore-DAB*256	Pore-DAB*269	Pore-DAB*263							9	9	13	13							4	2
G101062Q2	Quare 2	Oropouche	Pore-DAB*257	Pore-DAB*271									6	9									2	2
G101063Q2	Quare 2	Oropouche	Pore-DAB*271	Pore-DAB*254									9	2									2	2
G101064Q2	Quare 2	Oropouche	Pore-DAB*363	Pore-DAB*296									2	8									2	2
G101065Q2	Quare 2	Oropouche	Pore-DAB*405	Pore-DAB*391	Pore-DAB*271								2	10	9								3	3
G101066Q2	Quare 2	Oropouche	Pore-DAB*257										6										1	1
G101067Q2	Quare 2	Oropouche	Pore-DAB*257	Pore-DAB*254	Pore-DAB*271	Pore-DAB*202							6	2	9	9							4	3
G101069Q2	Quare 2	Oropouche	Pore-DAB*254	Pore-DAB*271									2	9									2	2
G101070Q2	Quare 2	Oropouche	Pore-DAB*391	Pore-DAB*405	Pore-DAB*271	Pore-DAB*202							10	2	9	9							4	3
G101071-Q2	Quare 2	Oropouche	Pore-DAB*268	Pore-DAB*271	Pore-DAB*256								13	9	9								3	2
G101074Q2	Quare 2	Oropouche	Pore-DAB*257	Pore-DAB*439	Pore-DAB*254								6	3	2								3	3
G101075Q2	Quare 2	Oropouche	Pore-DAB*254	Pore-DAB*253	Pore-DAB*250	Pore-DAB*251	Pore-DAB*267	Pore-DAB*240					2	2	3	15	11	4					6	5
G101075-Q2	Quare 2	Oropouche	Pore-DAB*254	Pore-DAB*253									2	2									2	1
G101076Q2	Quare 2	Oropouche	Pore-DAB*268	Pore-DAB*263	Pore-DAB*256	Pore-DAB*103	Pore-DAB*353	Pore-DAB*225					13	13	9	9	10	11					6	4
G101076-Q2	Quare 2	Oropouche	Pore-DAB*263	Pore-DAB*268	Pore-DAB*103	Pore-DAB*256							13	13	9	9							4	2
G101077-Q2	Quare 2	Oropouche	Pore-DAB*257										6										1	1
G101078Q2	Quare 2	Oropouche	Pore-DAB*257										6										1	1
G101079Q2	Quare 2	Oropouche	Pore-DAB*438	Pore-DAB*392	Pore-DAB*395	Pore-DAB*103							8	11	2	9							4	4
G101080Q2	Quare 2	Oropouche	Pore-DAB*256	Pore-DAB*216	Pore-DAB*225								9	11	11								3	2
G101081Q2	Quare 2	Oropouche	Pore-DAB*257										6										1	1
SS10	San Souci	North Slope	Pore-DAB*356	Pore-DAB*354	Pore-DAB*358	Pore-DAB*433							11	14	15	15							4	3
SS11	San Souci	North Slope	Pore-DAB*433										15										1	1
SS12	San Souci	North Slope	Pore-DAB*303	Pore-DAB*433									10	15									2	2
SS14	San Souci	North Slope	Pore-DAB*303	Pore-DAB*310	Pore-DAB*374	Pore-DAB*335							10	10	9	9							4	2
SS15	San Souci	North Slope	Pore-DAB*310	Pore-DAB*402	Pore-DAB*374	Pore-DAB*335							10	15	9	9							4	3
SS16	San Souci	North Slope	Pore-DAB*330	Pore-DAB*402	Pore-DAB*104	Pore-DAB*276							3	15	9	9							4	3
SS17	San Souci	North Slope	Pore-DAB*303	Pore-DAB*371	Pore-DAB*104								10	9	9								3	2
SS18	San Souci	North Slope	Pore-DAB*303	Pore-DAB*356									10	11									2	2
SS19	San Souci	North Slope	Pore-DAB*356	Pore-DAB*433	Pore-DAB*402	Pore-DAB*374	Pore-DAB*335						11	15	15	9	9						5	3
SS2	San Souci	North Slope	Pore-DAB*354	Pore-DAB*358	Pore-DAB*330	Pore-DAB*202							14	15	3	9							4	4
SS20	San Souci	North Slope	Pore-DAB*358	Pore-DAB*354									15	14									2	2
SS21	San Souci	North Slope	Pore-DAB*433	Pore-DAB*402	Pore-DAB*202	Pore-DAB*104							15	15	9	9							4	2
SS22	San Souci	North Slope	Pore-DAB*351	Pore-DAB*104	Pore-DAB*374	Pore-DAB*335							3	9	9	9							4	2
SS23	San Souci	North Slope	Pore-DAB*433	Pore-DAB*402	Pore-DAB*104	Pore-DAB*335	Pore-DAB*374						15	15	9	9	9						5	2
SS24	San Souci	North Slope	Pore-DAB*386	Pore-DAB*371	Pore-DAB*403								8	9	1								3	3
SS25	San Souci	North Slope	Pore-DAB*303	Pore-DAB*351	Pore-DAB*374	Pore-DAB*202	Pore-DAB*335						10	3	9	9	9						5	3
SS26	San Souci	North Slope	Pore-DAB*303	Pore-DAB*310									10	10									2	1
SS27	San Souci	North Slope	Pore-DAB*354	Pore-DAB*310	Pore-DAB*358								14	10	15								3	3
SS28	San Souci	North Slope	Pore-DAB*354	Pore-DAB*358	Pore-DAB*433	Pore-DAB*104	Pore-DAB*202						14	15	15	9	9						5	3
SS29	San Souci	North Slope	Pore-DAB*303	Pore-DAB*386									10	8									2	2
SS3	San Souci	North Slope	Pore-DAB*303	Pore-DAB*356	Pore-DAB*433	Pore-DAB*374	Pore-DAB*104						10	11	15	9	9						5	4
SS30	San Souci	North Slope	Pore-DAB*351	Pore-DAB*374	Pore-DAB*335								3	9	9								3	2
SS31	San Souci	North Slope	Pore-DAB*330	Pore-DAB*374	Pore-DAB*202	Pore-DAB*335							3	9	9	9							4	2
SS32	San Souci	North Slope	Pore-DAB*303	Pore-DAB*202	Pore-DAB*103								10	9	9								3	2
SS33	San Souci	North Slope	Pore-DAB*303	Pore-DAB*433	Pore-DAB*374	Pore-DAB*335							10	15	9	9							4	3
SS4	San Souci	North Slope	Pore-DAB*202	Pore-DAB*103									9	9									2	1
SS5	San Souci	North Slope	Pore-DAB*356	Pore-DAB*433									11	15									2	2
SS6	San Souci	North Slope	Pore-DAB*303	Pore-DAB*356	Pore-DAB*433	Pore-DAB*104	Pore-DAB*202						10	11	15	9	9						5	4
SS7	San Souci	North Slope	Pore-DAB*386	Pore-DAB*310									8	10									2	2
SS8	San Souci	North Slope	Pore-DAB*402	Pore-DAB*104	Pore-DAB*202								15	9	9								3	2
SS9	San Souci	North Slope	Pore-DAB*386	Pore-DAB*104	Pore-DAB*330								8	9	3								3	3
Sha10	Shark river	North Slope	Pore-DAB*260	Pore-DAB*394	Pore-DAB*206	Pore-DAB*371							14	14	9	9							4	2
Sha11	Shark river	North Slope	Pore-DAB*260	Pore-DAB*302	Pore-DAB*206	Pore-DAB*371							14	14	9	9							4	2
Sha12	Shark river	North Slope	Pore-DAB*302	Pore-DAB*371	Pore-DAB*206								14	9	9								3	2
Sha13	Shark river	North Slope	Pore-DAB*302	Pore-DAB*371	Pore-DAB*206								14	9	9								3	2
Sha14	Shark river	North Slope	Pore-DAB*260	Pore-DAB*371									14	9									2	2
Sha15	Shark river	North Slope	Pore-DAB*302	Pore-DAB*206									14	9									2	2
Sha16	Shark river	North Slope	Pore-DAB*206	Pore-DAB*371									9	9									2	1
Sha17	Shark river	North Slope	Pore-DAB*302	Pore-DAB*206									14	9									2	2
Sha18	Shark river	North Slope	Pore-DAB*302	Pore-DAB*206									14	9									2	2
Sha19	Shark river	North Slope	Pore-DAB*302	Pore-DAB*206									14	9									2	2
Sha20	Shark river	North Slope	Pore-DAB*302	Pore-DAB*206	Pore-DAB*371								14	9	9								3	2
Sha21	Shark river	North Slope	Pore-DAB*260	Pore-DAB*206	Pore-DAB*371								14	9	9								3	2
Sha22	Shark river	North Slope	Pore-DAB*302	Pore-DAB*206	Pore-DAB*371								14	9	9								3	2
Sha23	Shark river	North Slope	Pore-DAB*302	Pore-DAB*206									14	9									2	2
Sha24	Shark river	North Slope	Pore-DAB*302	Pore-DAB*206	Pore-DAB*371								14	9	9								3	2
Sha25	Shark river	North Slope	Pore-DAB*302	Pore-DAB*206									14	9									2	2
Sha26	Shark river	North Slope	Pore-DAB*302	Pore-DAB*206									14	9									2	2
Sha27	Shark river	North Slope	Pore-DAB*302	Pore-DAB*206									14	9									2	2
Sha28	Shark river	North Slope	Pore-DAB*302	Pore-DAB*371	Pore-DAB*206								14	9	9								3	2
Sha29	Shark river	North Slope	Pore-DAB*260	Pore-DAB*302	Pore-DAB*206	Pore-DAB*371							14	14	9	9							4	2
Sha30	Shark river	North Slope	Pore-DAB*302	Pore-DAB*206									14	9									2	2
Sha31	Shark river	North Slope	Pore-DAB*302	Pore-DAB*206									14	9									2	2
Sha32	Shark river	North Slope	Pore-DAB*260	Pore-DAB*206	Pore-DAB*371								14	9	9								3	2
Sha33	Shark river	North Slope	Pore-DAB*302	Pore-DAB*206	Pore-DAB*371								14	9	9								3	2
Sha34	Shark river	North Slope	Pore-DAB*206	Pore-DAB*371									9	9									2	1
Sha35	Shark river	North Slope	Pore-DAB*302	Pore-DAB*206									14	9									2	2
Sha36	Shark river	North Slope	Pore-DAB*302	Pore-DAB*206	Pore-DAB*371								14	9	9								3	2
Sha5	Shark river	North Slope	Pore-DAB*302	Pore-DAB*206									14	9									2	2
Sha6	Shark river	North Slope	Pore-DAB*302	Pore-DAB*206	Pore-DAB*371								14	9	9								3	2
Sha7	Shark river	North Slope	Pore-DAB*302	Pore-DAB*206									14	9									2	2
Sha8	Shark river	North Slope	Pore-DAB*302	Pore-DAB*260	Pore-DAB*206								14	14	9								3	2
Sha9	Shark river	North Slope	Pore-DAB*351	Pore-DAB*402	Pore-DAB*335	Pore-DAB*374	Pore-DAB*202						3	15	9	9	9						5	3
G101738	Silver Stream	SW	Pore-DAB*355	Pore-DAB*368	Pore-DAB*842								11	15	6								3	3
G101744	Silver Stream	SW	Pore-DAB*608	Pore-DAB*628									1	6									2	2
G101759	Silver Stream	SW	Pore-DAB*628	Pore-DAB*553	Pore-DAB*643	Pore-DAB*206							6	7	9	9							4	3
G101767	Silver Stream	SW	Pore-DAB*355	Pore-DAB*608									11	1									2	2
G101638 - SR	Snake River	SW	Pore-DAB*545	Pore-DAB*612	Pore-DAB*596	Pore-DAB*591	Pore-DAB*271	Pore-DAB*256					4	14	13	11	9	9					6	5
G101639 - SR	Snake River	SW	Pore-DAB*581	Pore-DAB*605	Pore-DAB*271								13	1	9								3	3
G101640 - SR	Snake River	SW	Pore-DAB*271	Pore-DAB*609	Pore-DAB*573	Pore-DAB*581							9	6	6	13							4	3
G101641 - SR	Snake River	SW	Pore-DAB*271	Pore-DAB*591	Pore-DAB*596	Pore-DAB*600							9	11	13	14							4	4
G101642 - SR	Snake River	SW	Pore-DAB*421	Pore-DAB*605	Pore-DAB*271								6	1	9								3	3
G101643 - SR	Snake River	SW	Pore-DAB*611	Pore-DAB*421	Pore-DAB*614	Pore-DAB*271							14	6	11	9							4	4
G101646 - SR	Snake River	SW	Pore-DAB*573	Pore-DAB*581	Pore-DAB*609	Pore-DAB*271	Pore-DAB*642						6	13	6	9	9						5	3
G101654 - SR	Snake River	SW	Pore-DAB*586	Pore-DAB*271	Pore-DAB*421								4	9	6								3	3
G101655 - SR	Snake River	SW	Pore-DAB*597	Pore-DAB*580	Pore-DAB*271								8	6	9								3	3
G101657 - SR	Snake River	SW	Pore-DAB*561	Pore-DAB*600	Pore-DAB*256	Pore-DAB*640							5	14	9	9							4	3
G101661 - SR	Snake River	SW	Pore-DAB*562	Pore-DAB*271	Pore-DAB*642								8	9	9								3	2
G101662 - SR	Snake River	SW	Pore-DAB*545	Pore-DAB*601	Pore-DAB*638	Pore-DAB*271	Pore-DAB*599						4	14	9	9	6						5	4
P. picta-p3_11A	St. Joseph	Mid East	Pore-DAB*800	Pore-DAB*721	Pore-DAB*760	Pore-DAB*786							9	13	15	2							4	4
P. picta-p3_11B	St. Joseph	Mid East	Pore-DAB*799	Pore-DAB*800									9	9									2	1
P. picta-p3_11C	St. Joseph	Mid East	Pore-DAB*786	Pore-DAB*703	Pore-DAB*798	Pore-DAB*721	Pore-DAB*800						2	8	9	13	9						5	4
P. picta-p3_11F	St. Joseph	Mid East	Pore-DAB*799	Pore-DAB*724	Pore-DAB*763								9	1	2								3	3
P. picta-p3_11H	St. Joseph	Mid East	Pore-DAB*725	Pore-DAB*800	Pore-DAB*721								1	9	13								3	3
G101690 - Stol	Stollmeyer	SW	Pore-DAB*530	Pore-DAB*523	Pore-DAB*534	Pore-DAB*636	Pore-DAB*633						12	10	10	9	9						5	3
G101691 - Stol	Stollmeyer	SW	Pore-DAB*550	Pore-DAB*619	Pore-DAB*639	Pore-DAB*256							7	2	9	9							4	3
G101692 - Stol	Stollmeyer	SW	Pore-DAB*552	Pore-DAB*619	Pore-DAB*103								7	2	9								3	3
G101693 - Stol	Stollmeyer	SW	Pore-DAB*610	Pore-DAB*616	Pore-DAB*421	Pore-DAB*639							15	12	6	9							4	4
G101694 - Stol	Stollmeyer	SW	Pore-DAB*523	Pore-DAB*421	Pore-DAB*276								10	6	9								3	3
G101695 - Stol	Stollmeyer	SW	Pore-DAB*553	Pore-DAB*530	Pore-DAB*534	Pore-DAB*103	Pore-DAB*639						7	12	10	9	9						5	4
G101696 - Stol	Stollmeyer	SW	Pore-DAB*619	Pore-DAB*617									2	5									2	2
G101697 - Stol	Stollmeyer	SW	Pore-DAB*421	Pore-DAB*636									6	9									2	2
G101698 - Stol	Stollmeyer	SW	Pore-DAB*523	Pore-DAB*619	Pore-DAB*256	Pore-DAB*103							10	2	9	9							4	3
G101699 - Stol	Stollmeyer	SW	Pore-DAB*619	Pore-DAB*522	Pore-DAB*633								2	10	9								3	3
G101700 - Stol	Stollmeyer	SW	Pore-DAB*552	Pore-DAB*619	Pore-DAB*103								7	2	9								3	3
G101708 - Stol	Stollmeyer	SW	Pore-DAB*355	Pore-DAB*530	Pore-DAB*421	Pore-DAB*639	Pore-DAB*636						11	12	6	9	9						5	4
G101712 - Stol	Stollmeyer	SW	Pore-DAB*421	Pore-DAB*619	Pore-DAB*276								6	2	9								3	3
G101719 - Stol	Stollmeyer	SW	Pore-DAB*548	Pore-DAB*523									7	10									2	2
G101720 - Stol	Stollmeyer	SW	Pore-DAB*619	Pore-DAB*421	Pore-DAB*636								2	6	9								3	3
Tom1	Tompire	NE	Pore-DAB*442	Pore-DAB*446	Pore-DAB*103								4	12	9								3	3
Tom10	Tompire	NE	Pore-DAB*442	Pore-DAB*446									4	12									2	2
Tom11	Tompire	NE	Pore-DAB*130	Pore-DAB*446									13	12									2	2
Tom12	Tompire	NE	Pore-DAB*130	Pore-DAB*442									13	4									2	2
Tom13	Tompire	NE	Pore-DAB*130	Pore-DAB*442									13	4									2	2
Tom14	Tompire	NE	Pore-DAB*130	Pore-DAB*443									13	13									2	1
Tom15	Tompire	NE	Pore-DAB*130	Pore-DAB*442	Pore-DAB*103								13	4	9								3	3
Tom16	Tompire	NE	Pore-DAB*442	Pore-DAB*446									4	12									2	2
Tom17	Tompire	NE	Pore-DAB*130	Pore-DAB*446									13	12									2	2
Tom18	Tompire	NE	Pore-DAB*442										4										1	1
Tom19	Tompire	NE	Pore-DAB*442	Pore-DAB*446									4	12									2	2
Tom2	Tompire	NE	Pore-DAB*442										4										1	1
Tom20	Tompire	NE	Pore-DAB*442	Pore-DAB*446									4	12									2	2
Tom21	Tompire	NE	Pore-DAB*338	Pore-DAB*442	Pore-DAB*104								4	4	9								3	2
Tom22	Tompire	NE	Pore-DAB*350	Pore-DAB*443	Pore-DAB*442								10	13	4								3	3
Tom23	Tompire	NE	Pore-DAB*442	Pore-DAB*446									4	12									2	2
Tom24	Tompire	NE	Pore-DAB*130	Pore-DAB*442									13	4									2	2
Tom25	Tompire	NE	Pore-DAB*130	Pore-DAB*442									13	4									2	2
Tom26	Tompire	NE	Pore-DAB*130										13										1	1
Tom27	Tompire	NE	Pore-DAB*442										4										1	1
Tom29	Tompire	NE	Pore-DAB*442	Pore-DAB*446									4	12									2	2
Tom3	Tompire	NE	Pore-DAB*130	Pore-DAB*446									13	12									2	2
Tom30	Tompire	NE	Pore-DAB*442	Pore-DAB*446									4	12									2	2
Tom4	Tompire	NE	Pore-DAB*362	Pore-DAB*104									5	9									2	2
Tom5	Tompire	NE	Pore-DAB*362										5										1	1
Tom6	Tompire	NE	Pore-DAB*362	Pore-DAB*130	Pore-DAB*103								5	13	9								3	3
Tom7	Tompire	NE	Pore-DAB*442										4										1	1
Tom8	Tompire	NE	Pore-DAB*130	Pore-DAB*442									13	4									2	2
Tom9	Tompire	NE	Pore-DAB*442	Pore-DAB*130									4	13									2	2
G100109T2	Turure 2	Oropouche	Pore-DAB*221	Pore-DAB*210	Pore-DAB*378	Pore-DAB*271	Pore-DAB*103						10	12	15	9	9						5	4
G100110T2	Turure 2	Oropouche	Pore-DAB*353	Pore-DAB*344	Pore-DAB*271	Pore-DAB*318							10	14	9	9							4	3
G100111T2	Turure 2	Oropouche	Pore-DAB*338	Pore-DAB*350	Pore-DAB*406	Pore-DAB*103							4	10	2	9							4	4
G100112T2	Turure 2	Oropouche	Pore-DAB*218	Pore-DAB*265	Pore-DAB*271	Pore-DAB*202							8	12	9	9							4	3
G100113T2	Turure 2	Oropouche	Pore-DAB*338	Pore-DAB*222	Pore-DAB*271	Pore-DAB*202							4	10	9	9							4	3
G100114T2	Turure 2	Oropouche	Pore-DAB*208	Pore-DAB*432	Pore-DAB*202	Pore-DAB*103							4	13	9	9							4	3
G100115T2	Turure 2	Oropouche	Pore-DAB*225	Pore-DAB*441	Pore-DAB*103	Pore-DAB*335							11	4	9	9							4	3
G100116T2	Turure 2	Oropouche	Pore-DAB*222	Pore-DAB*104	Pore-DAB*271								10	9	9								3	2
G100117T2	Turure 2	Oropouche	Pore-DAB*208	Pore-DAB*312	Pore-DAB*373	Pore-DAB*103							4	10	9	9							4	3
G100118T2	Turure 2	Oropouche	Pore-DAB*345	Pore-DAB*209	Pore-DAB*205	Pore-DAB*271	Pore-DAB*202						14	6	1	9	9						5	4
G100119T2	Turure 2	Oropouche	Pore-DAB*338	Pore-DAB*218	Pore-DAB*355	Pore-DAB*335	Pore-DAB*373						4	8	11	9	9						5	4
G100120T2	Turure 2	Oropouche	Pore-DAB*207	Pore-DAB*271	Pore-DAB*335								12	9	9								3	2
G100121T2	Turure 2	Oropouche	Pore-DAB*353	Pore-DAB*208	Pore-DAB*271	Pore-DAB*103							10	4	9	9							4	3
G100122T2	Turure 2	Oropouche	Pore-DAB*353	Pore-DAB*208	Pore-DAB*202	Pore-DAB*335							10	4	9	9							4	3
G100123T2	Turure 2	Oropouche	Pore-DAB*353	Pore-DAB*441	Pore-DAB*103	Pore-DAB*202							10	4	9	9							4	3
G100124T2	Turure 2	Oropouche	Pore-DAB*344	Pore-DAB*398	Pore-DAB*335								14	15	9								3	3
G100125T2	Turure 2	Oropouche	Pore-DAB*216	Pore-DAB*207	Pore-DAB*202								11	12	9								3	3
G100126T2	Turure 2	Oropouche	Pore-DAB*345	Pore-DAB*353	Pore-DAB*202	Pore-DAB*103							14	10	9	9							4	3
G100127T2	Turure 2	Oropouche	Pore-DAB*208	Pore-DAB*202	Pore-DAB*103								4	9	9								3	2
G100128T2	Turure 2	Oropouche	Pore-DAB*218	Pore-DAB*216	Pore-DAB*120	Pore-DAB*335							8	11	8	9							4	3
G100129T2	Turure 2	Oropouche	Pore-DAB*218	Pore-DAB*222	Pore-DAB*104	Pore-DAB*271							8	10	9	9							4	3
G100130T2	Turure 2	Oropouche	Pore-DAB*218	Pore-DAB*217	Pore-DAB*271	Pore-DAB*318							8	8	9	9							4	2
G100131T2	Turure 2	Oropouche	Pore-DAB*218	Pore-DAB*338									8	4									2	2
G100132T2	Turure 2	Oropouche	Pore-DAB*353	Pore-DAB*103									10	9									2	2
G100133T2	Turure 2	Oropouche	Pore-DAB*353	Pore-DAB*225	Pore-DAB*202	Pore-DAB*103							10	11	9	9							4	3
G100134T2	Turure 2	Oropouche	Pore-DAB*222	Pore-DAB*218	Pore-DAB*271	Pore-DAB*202							10	8	9	9							4	3
G100135T2	Turure 2	Oropouche	Pore-DAB*353	Pore-DAB*301	Pore-DAB*103	Pore-DAB*202							10	8	9	9							4	3
G100136T2	Turure 2	Oropouche	Pore-DAB*344	Pore-DAB*374	Pore-DAB*314								14	9	9								3	2
G100137T2	Turure 2	Oropouche	Pore-DAB*221	Pore-DAB*318	Pore-DAB*103								10	9	9								3	2
G100138T2	Turure 2	Oropouche	Pore-DAB*344	Pore-DAB*271	Pore-DAB*104								14	9	9								3	2
G100140T2	Turure 2	Oropouche	Pore-DAB*353	Pore-DAB*210	Pore-DAB*378	Pore-DAB*271							10	12	15	9							4	4
G100816T3	Turure 3	Oropouche	Pore-DAB*353	Pore-DAB*271									10	9									2	2
G100817T3	Turure 3	Oropouche	Pore-DAB*225	Pore-DAB*420	Pore-DAB*202	Pore-DAB*104							11	10	9	9							4	3
G100818-T3	Turure 3	Oropouche	Pore-DAB*216	Pore-DAB*225	Pore-DAB*120	Pore-DAB*202	Pore-DAB*103						11	11	8	9	9						5	3
G100819-T3	Turure 3	Oropouche	Pore-DAB*434	Pore-DAB*353	Pore-DAB*336	Pore-DAB*271	Pore-DAB*318	Pore-DAB*257					14	10	2	9	9	6					6	5
G100820T3	Turure 3	Oropouche	Pore-DAB*222	Pore-DAB*202									10	9									2	2
G100821T3	Turure 3	Oropouche	Pore-DAB*216	Pore-DAB*353	Pore-DAB*120	Pore-DAB*104	Pore-DAB*103						11	10	8	9	9						5	4
G100822T3	Turure 3	Oropouche	Pore-DAB*216	Pore-DAB*120	Pore-DAB*104	Pore-DAB*202							11	8	9	9							4	3
G100823T3	Turure 3	Oropouche	Pore-DAB*216	Pore-DAB*225	Pore-DAB*120	Pore-DAB*103							11	11	8	9							4	3
G100824T3	Turure 3	Oropouche	Pore-DAB*208	Pore-DAB*216	Pore-DAB*120								4	11	8								3	3
G100825T3	Turure 3	Oropouche	Pore-DAB*216	Pore-DAB*225	Pore-DAB*120	Pore-DAB*103	Pore-DAB*335						11	11	8	9	9						5	3
G100826T3	Turure 3	Oropouche	Pore-DAB*353	Pore-DAB*104									10	9									2	2
G100827T3	Turure 3	Oropouche	Pore-DAB*434	Pore-DAB*353	Pore-DAB*336	Pore-DAB*104	Pore-DAB*103						14	10	2	9	9						5	4
G100828T3	Turure 3	Oropouche	Pore-DAB*434	Pore-DAB*353	Pore-DAB*336	Pore-DAB*271	Pore-DAB*104						14	10	2	9	9						5	4
G100829T3	Turure 3	Oropouche	Pore-DAB*223	Pore-DAB*226	Pore-DAB*318	Pore-DAB*271							15	13	9	9							4	3
G100830T3	Turure 3	Oropouche	Pore-DAB*222	Pore-DAB*223	Pore-DAB*226	Pore-DAB*103	Pore-DAB*335						10	15	13	9	9						5	4
G100831T3	Turure 3	Oropouche	Pore-DAB*225	Pore-DAB*353	Pore-DAB*271	Pore-DAB*318							11	10	9	9							4	3
G100832T3	Turure 3	Oropouche	Pore-DAB*353	Pore-DAB*225	Pore-DAB*103	Pore-DAB*271							10	11	9	9							4	3
G100833T3	Turure 3	Oropouche	Pore-DAB*216	Pore-DAB*120	Pore-DAB*221								11	8	10								3	3
G100834T3	Turure 3	Oropouche	Pore-DAB*223	Pore-DAB*225	Pore-DAB*226	Pore-DAB*104							15	11	13	9							4	4
G100835T3	Turure 3	Oropouche	Pore-DAB*208	Pore-DAB*225	Pore-DAB*104	Pore-DAB*335							4	11	9	9							4	3
G100836T3	Turure 3	Oropouche	Pore-DAB*434	Pore-DAB*336	Pore-DAB*225								14	2	11								3	3
G100837T3	Turure 3	Oropouche	Pore-DAB*216	Pore-DAB*120	Pore-DAB*353	Pore-DAB*271	Pore-DAB*335						11	8	10	9	9						5	4
G100838T3	Turure 3	Oropouche	Pore-DAB*216	Pore-DAB*222	Pore-DAB*120	Pore-DAB*271	Pore-DAB*103						11	10	8	9	9						5	4
G100839T3	Turure 3	Oropouche	Pore-DAB*353										10										1	1
G100840T3	Turure 3	Oropouche	Pore-DAB*225	Pore-DAB*226	Pore-DAB*223	Pore-DAB*104	Pore-DAB*271						11	13	15	9	9						5	4
G100841T3	Turure 3	Oropouche	Pore-DAB*208	Pore-DAB*225	Pore-DAB*103								4	11	9								3	3
G100842-T3	Turure 3	Oropouche	Pore-DAB*225	Pore-DAB*353	Pore-DAB*335	Pore-DAB*318							11	10	9	9							4	3
G100843T3	Turure 3	Oropouche	Pore-DAB*225										11										1	1
G100844T3	Turure 3	Oropouche	Pore-DAB*225	Pore-DAB*353	Pore-DAB*104								11	10	9								3	3
G100845T3	Turure 3	Oropouche	Pore-DAB*225	Pore-DAB*104	Pore-DAB*271								11	9	9								3	2
G100846T3	Turure 3	Oropouche	Pore-DAB*222	Pore-DAB*353	Pore-DAB*104								10	10	9								3	2
G100847T3	Turure 3	Oropouche	Pore-DAB*225	Pore-DAB*226	Pore-DAB*223	Pore-DAB*104	Pore-DAB*271						11	13	15	9	9						5	4
G110033	Vance River	SW	Pore-DAB*619	Pore-DAB*618	Pore-DAB*636	Pore-DAB*103							2	5	9	9							4	3
G110034	Vance River	SW	Pore-DAB*355	Pore-DAB*534	Pore-DAB*530	Pore-DAB*619	Pore-DAB*634						11	10	12	2	9						5	5
G110035	Vance River	SW	Pore-DAB*521	Pore-DAB*830	Pore-DAB*633	Pore-DAB*634							10	7	9	9							4	3
G110036	Vance River	SW	Pore-DAB*522	Pore-DAB*567	Pore-DAB*633								10	6	9								3	3
G110066	Vance River	SW	Pore-DAB*595	Pore-DAB*636	Pore-DAB*625	Pore-DAB*531							5	9	11	12							4	4
G110135	Vance River	SW	Pore-DAB*619	Pore-DAB*523	Pore-DAB*634								2	10	9								3	3
G110136	Vance River	SW	Pore-DAB*530	Pore-DAB*522	Pore-DAB*534	Pore-DAB*633							12	10	10	9							4	3
G110137	Vance River	SW	Pore-DAB*624	Pore-DAB*103	Pore-DAB*549								5	9	7								3	3
G110138	Vance River	SW	Pore-DAB*615										12										1	1
G110140	Vance River	SW	Pore-DAB*636	Pore-DAB*421	Pore-DAB*422								9	6	6								3	2
G110141	Vance River	SW	Pore-DAB*550	Pore-DAB*521	Pore-DAB*276	Pore-DAB*639							7	10	9	9							4	3
G110143	Vance River	SW	Pore-DAB*523										10										1	1
G110144	Vance River	SW	Pore-DAB*615	Pore-DAB*422	Pore-DAB*276								12	6	9								3	3
G110145	Vance River	SW	Pore-DAB*519	Pore-DAB*619									10	2									2	2
G110146	Vance River	SW	Pore-DAB*552	Pore-DAB*619	Pore-DAB*276								7	2	9								3	3
G110147	Vance River	SW	Pore-DAB*625	Pore-DAB*528	Pore-DAB*619	Pore-DAB*371							11	12	2	9							4	4
G110150	Vance River	SW	Pore-DAB*636	Pore-DAB*552	Pore-DAB*526								9	7	6								3	3
G110153	Vance River	SW	Pore-DAB*618	Pore-DAB*553	Pore-DAB*619	Pore-DAB*636	Pore-DAB*276						5	7	2	9	9						5	4
G110154	Vance River	SW	Pore-DAB*355	Pore-DAB*552	Pore-DAB*523	Pore-DAB*639	Pore-DAB*633						11	7	10	9	9						5	4
G110156	Vance River	SW	Pore-DAB*534	Pore-DAB*530	Pore-DAB*619	Pore-DAB*276	Pore-DAB*633						10	12	2	9	9						5	4
G110158	Vance River	SW	Pore-DAB*618	Pore-DAB*619	Pore-DAB*421								5	2	6								3	3
G110160	Vance River	SW	Pore-DAB*552	Pore-DAB*421	Pore-DAB*633								7	6	9								3	3
G110178	Vance River	SW	Pore-DAB*615	Pore-DAB*552	Pore-DAB*636	Pore-DAB*103							12	7	9	9							4	3
G110179	Vance River	SW	Pore-DAB*619	Pore-DAB*256									2	9									2	2
G110180	Vance River	SW	Pore-DAB*619	Pore-DAB*422	Pore-DAB*634								2	6	9								3	3
G110181	Vance River	SW	Pore-DAB*355	Pore-DAB*534	Pore-DAB*530	Pore-DAB*619	Pore-DAB*256						11	10	12	2	9						5	5
G110182	Vance River	SW	Pore-DAB*421	Pore-DAB*547	Pore-DAB*639								6	7	9								3	3
G110183	Vance River	SW	Pore-DAB*547	Pore-DAB*551	Pore-DAB*256								7	7	9								3	2
G110184	Vance River	SW	Pore-DAB*846	Pore-DAB*552	Pore-DAB*103	Pore-DAB*256							10	7	9	9							4	3
G110186	Vance River	SW	Pore-DAB*422	Pore-DAB*625	Pore-DAB*530	Pore-DAB*636							6	11	12	9							4	4
G110187	Vance River	SW	Pore-DAB*422	Pore-DAB*619	Pore-DAB*639	Pore-DAB*634							6	2	9	9							4	3
G110188	Vance River	SW	Pore-DAB*355	Pore-DAB*625	Pore-DAB*553	Pore-DAB*531	Pore-DAB*636						11	11	7	12	9						5	4
G110189	Vance River	SW	Pore-DAB*421	Pore-DAB*546	Pore-DAB*639	Pore-DAB*256							6	7	9	9							4	3
G110190	Vance River	SW	Pore-DAB*615	Pore-DAB*633									12	9									2	2
G110191	Vance River	SW	Pore-DAB*619	Pore-DAB*636	Pore-DAB*618								2	9	5								3	3
G110192	Vance River	SW	Pore-DAB*422	Pore-DAB*522									6	10									2	2
G110193	Vance River	SW	Pore-DAB*595	Pore-DAB*530									5	12									2	2
G110256	Vance River	SW	Pore-DAB*522	Pore-DAB*618	Pore-DAB*619	Pore-DAB*276							10	5	2	9							4	4
G110257	Vance River	SW	Pore-DAB*355	Pore-DAB*615	Pore-DAB*571								11	12	2								3	3
G110258	Vance River	SW	Pore-DAB*422	Pore-DAB*619	Pore-DAB*636								6	2	9								3	3
G110259	Vance River	SW	Pore-DAB*421	Pore-DAB*549	Pore-DAB*635	Pore-DAB*633							6	7	9	9							4	3
G110270	Vance River	SW	Pore-DAB*523	Pore-DAB*615	Pore-DAB*636								10	12	9								3	3
G110317	Vance River	SW	Pore-DAB*615	Pore-DAB*552	Pore-DAB*636	Pore-DAB*256							12	7	9	9							4	3
G110318	Vance River	SW	Pore-DAB*519	Pore-DAB*619	Pore-DAB*256	Pore-DAB*276							10	2	9	9							4	3
G110319	Vance River	SW	Pore-DAB*615	Pore-DAB*549	Pore-DAB*633								12	7	9								3	3
G110320	Vance River	SW	Pore-DAB*521	Pore-DAB*328	Pore-DAB*632								10	12	9								3	3
G110321	Vance River	SW	Pore-DAB*552	Pore-DAB*636									7	9									2	2
G110322	Vance River	SW	Pore-DAB*619	Pore-DAB*636									2	9									2	2
G110325	Vance River	SW	Pore-DAB*615	Pore-DAB*422	Pore-DAB*637	Pore-DAB*256							12	6	9	9							4	3
G110326	Vance River	SW	Pore-DAB*571	Pore-DAB*552	Pore-DAB*633								2	7	9								3	3
G110328	Vance River	SW	Pore-DAB*422	Pore-DAB*553	Pore-DAB*633								6	7	9								3	3
G110329	Vance River	SW	Pore-DAB*355	Pore-DAB*530	Pore-DAB*421	Pore-DAB*534	Pore-DAB*639						11	12	6	10	9						5	5
G110332	Vance River	SW	Pore-DAB*552	Pore-DAB*634	Pore-DAB*567								7	9	6								3	3
G110346	Vance River	SW	Pore-DAB*549	Pore-DAB*552	Pore-DAB*103								7	7	9								3	2
G110348	Vance River	SW	Pore-DAB*618	Pore-DAB*421	Pore-DAB*619								5	6	2								3	3
G110349	Vance River	SW	Pore-DAB*355	Pore-DAB*625	Pore-DAB*421	Pore-DAB*531	Pore-DAB*276						11	11	6	12	9						5	4
G110350	Vance River	SW	Pore-DAB*421	Pore-DAB*567	Pore-DAB*636								6	6	9								3	2
G110351	Vance River	SW	Pore-DAB*619	Pore-DAB*421	Pore-DAB*634	Pore-DAB*636							2	6	9	9							4	3
G110358	Vance River	SW	Pore-DAB*619	Pore-DAB*618	Pore-DAB*617	Pore-DAB*276							2	5	5	9							4	3
G110401	Vance River	SW	Pore-DAB*355	Pore-DAB*556	Pore-DAB*628								11	7	6								3	3
G110402	Vance River	SW	Pore-DAB*329	Pore-DAB*540	Pore-DAB*371	Pore-DAB*636							12	13	9	9							4	3
G110411	Vance River	SW	Pore-DAB*536	Pore-DAB*630	Pore-DAB*371								10	13	9								3	3
H-WS10	Waihe’e Stream	Maui, Hawaii	Pore-DAB*327	Pore-DAB*370									12	9									2	2
H-WS11	Waihe’e Stream	Maui, Hawaii	Pore-DAB*256	Pore-DAB*429									9	13									2	2
H-WS12	Waihe’e Stream	Maui, Hawaii	Pore-DAB*287	Pore-DAB*256	Pore-DAB*411								15	9	6								3	3
H-WS13	Waihe’e Stream	Maui, Hawaii	Pore-DAB*287	Pore-DAB*411	Pore-DAB*256	Pore-DAB*370							15	6	9	9							4	3
H-WS14	Waihe’e Stream	Maui, Hawaii	Pore-DAB*330	Pore-DAB*256	Pore-DAB*370								3	9	9								3	2
H-WS15	Waihe’e Stream	Maui, Hawaii	Pore-DAB*287	Pore-DAB*370	Pore-DAB*327								15	9	12								3	3
H-WS16	Waihe’e Stream	Maui, Hawaii	Pore-DAB*411	Pore-DAB*256									6	9									2	2
H-WS17	Waihe’e Stream	Maui, Hawaii	Pore-DAB*327	Pore-DAB*370									12	9									2	2
H-WS18	Waihe’e Stream	Maui, Hawaii	Pore-DAB*287	Pore-DAB*330	Pore-DAB*256								15	3	9								3	3
H-WS19	Waihe’e Stream	Maui, Hawaii	Pore-DAB*287	Pore-DAB*370	Pore-DAB*429								15	9	13								3	3
H-WS2	Waihe’e Stream	Maui, Hawaii	Pore-DAB*256	Pore-DAB*330									9	3									2	2
H-WS3	Waihe’e Stream	Maui, Hawaii	Pore-DAB*256	Pore-DAB*287									9	15									2	2
H-WS4	Waihe’e Stream	Maui, Hawaii	Pore-DAB*287	Pore-DAB*370									15	9									2	2
H-WS5	Waihe’e Stream	Maui, Hawaii	Pore-DAB*330	Pore-DAB*370	Pore-DAB*256	Pore-DAB*429							3	9	9	13							4	3
H-WS6	Waihe’e Stream	Maui, Hawaii	Pore-DAB*330	Pore-DAB*429	Pore-DAB*256								3	13	9								3	3
H-WS7	Waihe’e Stream	Maui, Hawaii	Pore-DAB*287	Pore-DAB*327									15	12									2	2
H-WS8	Waihe’e Stream	Maui, Hawaii	Pore-DAB*327	Pore-DAB*287	Pore-DAB*256	Pore-DAB*370							12	15	9	9							4	3
Tobago1	Windward Rd.	Tobago	Pore-DAB*274	Pore-DAB*272	Pore-DAB*276	Pore-DAB*206							6	12	9	9							4	3
Tobago2	Windward Rd.	Tobago	Pore-DAB*274	Pore-DAB*276									6	9									2	2
Tobago4	Windward Rd.	Tobago	Pore-DAB*273	Pore-DAB*274	Pore-DAB*275	Pore-DAB*104	Pore-DAB*206						15	6	1	9	9						5	4
Tobago5	Windward Rd.	Tobago	Pore-DAB*274	Pore-DAB*206	Pore-DAB*104								6	9	9								3	2
G021361	Yarra 1	North Slope	Pore-DAB*322	Pore-DAB*249									3	9									2	2
G021362	Yarra 1	North Slope	Pore-DAB*322	Pore-DAB*249									3	9									2	2
G021363	Yarra 1	North Slope	Pore-DAB*322	Pore-DAB*249									3	9									2	2
G021364	Yarra 1	North Slope	Pore-DAB*322	Pore-DAB*249									3	9									2	2
G021366	Yarra 1	North Slope	Pore-DAB*322	Pore-DAB*249									3	9									2	2
G021367	Yarra 1	North Slope	Pore-DAB*322	Pore-DAB*249									3	9									2	2
G021368	Yarra 1	North Slope	Pore-DAB*322	Pore-DAB*249									3	9									2	2
G021369	Yarra 1	North Slope	Pore-DAB*322	Pore-DAB*249									3	9									2	2
G021370	Yarra 1	North Slope	Pore-DAB*322	Pore-DAB*249									3	9									2	2
G021371	Yarra 1	North Slope	Pore-DAB*322	Pore-DAB*249									3	9									2	2
G021374	Yarra 1	North Slope	Pore-DAB*322	Pore-DAB*249									3	9									2	2
G021375	Yarra 1	North Slope	Pore-DAB*322	Pore-DAB*249									3	9									2	2
G021376	Yarra 1	North Slope	Pore-DAB*322	Pore-DAB*249									3	9									2	2
G021377	Yarra 1	North Slope	Pore-DAB*322	Pore-DAB*249									3	9									2	2
G021378	Yarra 1	North Slope	Pore-DAB*322	Pore-DAB*249									3	9									2	2
G021379	Yarra 1	North Slope	Pore-DAB*322	Pore-DAB*249									3	9									2	2
G021380	Yarra 1	North Slope	Pore-DAB*322	Pore-DAB*249									3	9									2	2
G021381	Yarra 1	North Slope	Pore-DAB*322	Pore-DAB*249									3	9									2	2
G021382	Yarra 1	North Slope	Pore-DAB*322	Pore-DAB*249									3	9									2	2
G021383	Yarra 1	North Slope	Pore-DAB*322	Pore-DAB*249									3	9									2	2
G021384	Yarra 1	North Slope	Pore-DAB*322	Pore-DAB*249									3	9									2	2
G021385	Yarra 1	North Slope	Pore-DAB*322	Pore-DAB*249									3	9									2	2
G021386	Yarra 1	North Slope	Pore-DAB*322	Pore-DAB*249									3	9									2	2
G021387	Yarra 1	North Slope	Pore-DAB*322	Pore-DAB*249									3	9									2	2
G021388	Yarra 1	North Slope	Pore-DAB*322	Pore-DAB*249									3	9									2	2
G021389	Yarra 1	North Slope	Pore-DAB*322	Pore-DAB*249									3	9									2	2
G021390	Yarra 1	North Slope	Pore-DAB*322	Pore-DAB*249									3	9									2	2
G021391	Yarra 1	North Slope	Pore-DAB*322	Pore-DAB*249									3	9									2	2
G021392	Yarra 1	North Slope	Pore-DAB*322	Pore-DAB*249									3	9									2	2
G021393	Yarra 1	North Slope	Pore-DAB*322	Pore-DAB*249									3	9									2	2
G021394	Yarra 1	North Slope	Pore-DAB*322	Pore-DAB*249									3	9									2	2
G021395	Yarra 1	North Slope	Pore-DAB*322	Pore-DAB*249									3	9									2	2
G021396	Yarra 1	North Slope	Pore-DAB*322	Pore-DAB*249									3	9									2	2
G021397	Yarra 1	North Slope	Pore-DAB*322	Pore-DAB*249									3	9									2	2
G021398	Yarra 1	North Slope	Pore-DAB*322	Pore-DAB*249									3	9									2	2
G021399	Yarra 1	North Slope	Pore-DAB*322	Pore-DAB*249									3	9									2	2
G021400	Yarra 1	North Slope	Pore-DAB*322	Pore-DAB*249									3	9									2	2
G091135Y1	Yarra 1	North slope	Pore-DAB*322	Pore-DAB*249									3	9									2	2
G091135-Y1	Yarra 1	North Slope	Pore-DAB*322	Pore-DAB*249									3	9									2	2
G091138Y1	Yarra 1	North slope	Pore-DAB*322										3										1	1
G091138-Y1	Yarra 1	North Slope	Pore-DAB*322	Pore-DAB*249									3	9									2	2
G091141Y1	Yarra 1	North slope	Pore-DAB*322	Pore-DAB*249									3	9									2	2
G091141-Y1	Yarra 1	North Slope	Pore-DAB*322	Pore-DAB*249									3	9									2	2
G091144Y1	Yarra 1	North slope	Pore-DAB*322	Pore-DAB*250	Pore-DAB*251	Pore-DAB*249							3	3	15	9							4	3
G091145Y1	Yarra 1	North slope	Pore-DAB*322	Pore-DAB*249									3	9									2	2
G091146Y1	Yarra 1	North slope	Pore-DAB*322	Pore-DAB*249									3	9									2	2
G091147Y1	Yarra 1	North slope	Pore-DAB*322	Pore-DAB*249									3	9									2	2
G091148Y1	Yarra 1	North slope	Pore-DAB*322	Pore-DAB*249									3	9									2	2
G091149Y1	Yarra 1	North slope	Pore-DAB*322	Pore-DAB*249									3	9									2	2
G091150Y1	Yarra 1	North slope	Pore-DAB*322	Pore-DAB*249									3	9									2	2
G091151Y1	Yarra 1	North slope	Pore-DAB*322	Pore-DAB*249									3	9									2	2
G091153Y1	Yarra 1	North slope	Pore-DAB*322										3										1	1
G091155Y1	Yarra 1	North slope	Pore-DAB*322	Pore-DAB*375	Pore-DAB*249								3	9	9								3	2
G091157Y1	Yarra 1	North slope	Pore-DAB*322	Pore-DAB*107	Pore-DAB*103								3	7	9								3	3
G091158Y1	Yarra 1	North slope	Pore-DAB*322	Pore-DAB*249									3	9									2	2
G091163Y1	Yarra 1	North slope	Pore-DAB*322	Pore-DAB*249									3	9									2	2
G091163-Y1	Yarra 1	North Slope	Pore-DAB*322	Pore-DAB*249									3	9									2	2
G091164Y1	Yarra 1	North slope	Pore-DAB*322	Pore-DAB*249									3	9									2	2
G091164-Y1	Yarra 1	North Slope	Pore-DAB*322	Pore-DAB*249									3	9									2	2
G091165Y1	Yarra 1	North slope	Pore-DAB*322	Pore-DAB*249									3	9									2	2
G091165-Y1	Yarra 1	North Slope	Pore-DAB*322	Pore-DAB*249									3	9									2	2
G091166Y1	Yarra 1	North slope	Pore-DAB*322	Pore-DAB*249	Pore-DAB*103								3	9	9								3	2
G091166-Y1	Yarra 1	North Slope	Pore-DAB*322	Pore-DAB*103	Pore-DAB*249								3	9	9								3	2
G100267Y1	Yarra 1	North slope	Pore-DAB*322	Pore-DAB*249									3	9									2	2
G100268Y1	Yarra 1	North slope	Pore-DAB*322	Pore-DAB*249	Pore-DAB*277								3	9	13								3	3
G100270Y1	Yarra 1	North slope	Pore-DAB*322	Pore-DAB*249									3	9									2	2
G100271Y1	Yarra 1	North slope	Pore-DAB*289	Pore-DAB*322	Pore-DAB*249								8	3	9								3	3
G100272Y1	Yarra 1	North slope	Pore-DAB*322	Pore-DAB*216	Pore-DAB*120	Pore-DAB*249							3	11	8	9							4	4
G100273Y1	Yarra 1	North slope	Pore-DAB*322	Pore-DAB*249									3	9									2	2
G100274Y1	Yarra 1	North slope	Pore-DAB*322	Pore-DAB*249									3	9									2	2
G100275Y1	Yarra 1	North slope	Pore-DAB*322	Pore-DAB*103									3	9									2	2
G100276Y1	Yarra 1	North slope	Pore-DAB*216	Pore-DAB*322	Pore-DAB*120	Pore-DAB*249							11	3	8	9							4	4
G100277Y1	Yarra 1	North slope	Pore-DAB*322	Pore-DAB*249	Pore-DAB*375								3	9	9								3	2
G100278Y1	Yarra 1	North slope	Pore-DAB*322	Pore-DAB*107	Pore-DAB*103	Pore-DAB*375							3	7	9	9							4	3
G100279Y1	Yarra 1	North slope	Pore-DAB*216	Pore-DAB*322	Pore-DAB*249	Pore-DAB*120							11	3	9	8							4	4
G100280Y1	Yarra 1	North slope	Pore-DAB*322	Pore-DAB*249									3	9									2	2
G100281Y1	Yarra 1	North slope	Pore-DAB*322	Pore-DAB*250	Pore-DAB*251	Pore-DAB*249							3	3	15	9							4	3
G100282Y1	Yarra 1	North slope	Pore-DAB*322	Pore-DAB*249									3	9									2	2
G100283Y1	Yarra 1	North slope	Pore-DAB*322	Pore-DAB*249									3	9									2	2
G100284Y1	Yarra 1	North slope	Pore-DAB*322										3										1	1
G100285Y1	Yarra 1	North slope	Pore-DAB*322	Pore-DAB*249									3	9									2	2
G100286Y1	Yarra 1	North slope	Pore-DAB*322	Pore-DAB*249	Pore-DAB*103								3	9	9								3	2
G100287Y1	Yarra 1	North slope	Pore-DAB*322	Pore-DAB*249									3	9									2	2
G100288Y1	Yarra 1	North slope	Pore-DAB*322	Pore-DAB*277	Pore-DAB*249								3	13	9								3	3
G100289Y1	Yarra 1	North slope	Pore-DAB*322	Pore-DAB*286	Pore-DAB*422	Pore-DAB*249							3	15	6	9							4	4
G100290Y1	Yarra 1	North slope	Pore-DAB*322	Pore-DAB*249									3	9									2	2
G100291Y1	Yarra 1	North slope	Pore-DAB*133	Pore-DAB*322	Pore-DAB*106	Pore-DAB*335	Pore-DAB*375						11	3	8	9	9						5	4
G100292Y1	Yarra 1	North slope	Pore-DAB*322	Pore-DAB*107	Pore-DAB*249								3	7	9								3	3
G100293Y1	Yarra 1	North slope	Pore-DAB*322	Pore-DAB*249									3	9									2	2
G100294-Y1	Yarra 1	North Slope	Pore-DAB*322	Pore-DAB*103	Pore-DAB*249								3	9	9								3	2
G100295Y1	Yarra 1	North slope	Pore-DAB*322										3										1	1
G100296Y1	Yarra 1	North slope	Pore-DAB*322	Pore-DAB*286	Pore-DAB*422	Pore-DAB*103							3	15	6	9							4	4
G100297Y1	Yarra 1	North slope	Pore-DAB*322	Pore-DAB*249									3	9									2	2
G100298Y1	Yarra 1	North slope	Pore-DAB*322	Pore-DAB*249									3	9									2	2
G091128Y2	Yarra 2	North slope	Pore-DAB*326	Pore-DAB*249	Pore-DAB*347								12	9	15								3	3
G091129Y2	Yarra 2	North slope	Pore-DAB*326	Pore-DAB*249	Pore-DAB*347	Pore-DAB*202							12	9	15	9							4	3
G091130Y2	Yarra 2	North slope	Pore-DAB*284	Pore-DAB*416	Pore-DAB*249	Pore-DAB*202							3	15	9	9							4	3
G091131	Yarra 2	North slope	Pore-DAB*329	Pore-DAB*381	Pore-DAB*279	Pore-DAB*412	Pore-DAB*104	Pore-DAB*202					12	11	8	6	9	9					6	5
G091131-Y2	Yarra 2	North Slope	Pore-DAB*381	Pore-DAB*279	Pore-DAB*329	Pore-DAB*412	Pore-DAB*104	Pore-DAB*202					11	8	12	6	9	9					6	5
G091132Y2	Yarra 2	North slope	Pore-DAB*284	Pore-DAB*347	Pore-DAB*202								3	15	9								3	3
G091133Y2	Yarra 2	North slope	Pore-DAB*284										3										1	1
G091134Y2	Yarra 2	North slope	Pore-DAB*347	Pore-DAB*249	Pore-DAB*202								15	9	9								3	2
G091168Y2	Yarra 2	North slope	Pore-DAB*322	Pore-DAB*249									3	9									2	2
G091606Y2	Yarra 2	North slope	Pore-DAB*284	Pore-DAB*202									3	9									2	2
G091607Y2	Yarra 2	North slope	Pore-DAB*284	Pore-DAB*349	Pore-DAB*202								3	15	9								3	3
G091608Y2	Yarra 2	North slope	Pore-DAB*322	Pore-DAB*284	Pore-DAB*202								3	3	9								3	2
G091609Y2	Yarra 2	North slope	Pore-DAB*284	Pore-DAB*322	Pore-DAB*202								3	3	9								3	2
G091611Y2	Yarra 2	North slope	Pore-DAB*284	Pore-DAB*202									3	9									2	2
G091612Y2	Yarra 2	North slope	Pore-DAB*334	Pore-DAB*284	Pore-DAB*322	Pore-DAB*249	Pore-DAB*202						7	3	3	9	9						5	3
G101279Y2	Yarra 2	North slope	Pore-DAB*342	Pore-DAB*202									15	9									2	2
G101280Y2	Yarra 2	North slope	Pore-DAB*202	Pore-DAB*342	Pore-DAB*284								9	15	3								3	3
G101281Y2	Yarra 2	North slope	Pore-DAB*284	Pore-DAB*249	Pore-DAB*202								3	9	9								3	2
G101282Y2	Yarra 2	North slope	Pore-DAB*342	Pore-DAB*349	Pore-DAB*202								15	15	9								3	2
G101283Y2	Yarra 2	North slope	Pore-DAB*334	Pore-DAB*325	Pore-DAB*284	Pore-DAB*202							7	14	3	9							4	4
G101284Y2	Yarra 2	North slope	Pore-DAB*284	Pore-DAB*202	Pore-DAB*249								3	9	9								3	2
G101285Y2	Yarra 2	North slope	Pore-DAB*202	Pore-DAB*322	Pore-DAB*284								9	3	3								3	2
G101286Y2	Yarra 2	North slope	Pore-DAB*284	Pore-DAB*202									3	9									2	2
G101287Y2	Yarra 2	North slope	Pore-DAB*284	Pore-DAB*202									3	9									2	2
G101288Y2	Yarra 2	North slope	Pore-DAB*322	Pore-DAB*349	Pore-DAB*202								3	15	9								3	3
G101289Y2	Yarra 2	North slope	Pore-DAB*322	Pore-DAB*284	Pore-DAB*202								3	3	9								3	2
G101290Y2	Yarra 2	North slope	Pore-DAB*322	Pore-DAB*284	Pore-DAB*202								3	3	9								3	2
G101291	Yarra 2	North slope	Pore-DAB*322	Pore-DAB*202	Pore-DAB*284								3	9	3								3	2
G101292Y2	Yarra 2	North slope	Pore-DAB*284	Pore-DAB*202	Pore-DAB*342								3	9	15								3	3
G101293Y2	Yarra 2	North slope	Pore-DAB*334	Pore-DAB*325	Pore-DAB*202								7	14	9								3	3
G101294Y2	Yarra 2	North slope	Pore-DAB*322	Pore-DAB*202									3	9									2	2
G101295Y2	Yarra 2	North slope	Pore-DAB*325	Pore-DAB*334	Pore-DAB*322	Pore-DAB*202							14	7	3	9							4	4
G101296Y2	Yarra 2	North slope	Pore-DAB*284	Pore-DAB*334	Pore-DAB*325	Pore-DAB*202							3	7	14	9							4	4
G101297	Yarra 2	North slope	Pore-DAB*284	Pore-DAB*347	Pore-DAB*249	Pore-DAB*103							3	15	9	9							4	3
G101298Y2	Yarra 2	North slope	Pore-DAB*284	Pore-DAB*202									3	9									2	2
G101299Y2	Yarra 2	North slope	Pore-DAB*284	Pore-DAB*202									3	9									2	2
G101300Y2	Yarra 2	North slope	Pore-DAB*284	Pore-DAB*322	Pore-DAB*202								3	3	9								3	2
G101301Y2	Yarra 2	North slope	Pore-DAB*322	Pore-DAB*284	Pore-DAB*202								3	3	9								3	2
G101302Y2	Yarra 2	North slope	Pore-DAB*284	Pore-DAB*342	Pore-DAB*202								3	15	9								3	3
G101303Y2	Yarra 2	North slope	Pore-DAB*284	Pore-DAB*202									3	9									2	2
G101304Y2	Yarra 2	North slope	Pore-DAB*334	Pore-DAB*325	Pore-DAB*202	Pore-DAB*417							7	14	9	15							4	4
G101305Y2	Yarra 2	North slope	Pore-DAB*284	Pore-DAB*342	Pore-DAB*249	Pore-DAB*202							3	15	9	9							4	3
G101306Y2	Yarra 2	North slope	Pore-DAB*284	Pore-DAB*342	Pore-DAB*249	Pore-DAB*202							3	15	9	9							4	3
G101307Y2	Yarra 2	North slope	Pore-DAB*322	Pore-DAB*202	Pore-DAB*342								3	9	15								3	3
G101308Y2	Yarra 2	North slope	Pore-DAB*202	Pore-DAB*284									9	3									2	2
G101309Y2	Yarra 2	North slope	Pore-DAB*325	Pore-DAB*334	Pore-DAB*322	Pore-DAB*202							14	7	3	9							4	4
G101310Y2	Yarra 2	North slope	Pore-DAB*284	Pore-DAB*202	Pore-DAB*322								3	9	3								3	2
