# Supplementary material for: Evolutionary genetics of immunological supertypes reveals two faces of the Red Queen
Source: Nat Commun. 2017 Nov 3;8:1294. doi: 10.1038/s41467-017-01183-2 (PMC5670221; doi:10.1038/s41467-017-01183-2)
Supplement: Supplementary file 5 — Supplementary Dataset 3 [file 41467_2017_1183_MOESM5_ESM.xlsx]

## Sheet: Sheet1
Supplementary Data 3. Comparisons of metrics that define each supertype across populations of guppies.
Supertype	N. alleles	N. PBR	Mean PBR amino acid distance (n. differences)	N. pops	Mean population frequency	Mean frequency of individuals that have supertype (%)	Mean number of alleles per population	Sr (measure of PBR redundancy among alleles)
ST1	16	13	7.857	21	0.017	5.99	0.458	1.231
ST2	25	17	6.891	21	0.032	10.42	0.661	1.471
ST3	32	22	6.794	30	0.079	23.05	1.136	1.455
ST4	38	23	4.607	24	0.047	12.39	1.136	1.652
ST5	21	17	4.971	17	0.018	4.92	0.508	1.235
ST6	44	36	7.758	37	0.055	16.54	1.237	1.222
ST7	35	24	6.232	18	0.03	8.93	0.881	1.458
ST8	32	27	6.335	32	0.041	13.81	1	1.185
ST9	55	17	3.794	56	0.33	78.41	4.39	3.235
ST10	48	33	5.391	34	0.053	15.86	1.441	1.455
ST11	21	15	7.267	37	0.058	18.95	1.085	1.4
ST12	38	25	3.886	29	0.038	12.25	1.085	1.52
ST13	49	33	7.065	41	0.068	17.6	1.322	1.485
ST14	35	25	6.558	20	0.034	10.32	0.831	1.4
ST15	50	40	6.296	45	0.097	29.82	1.78	1.25
