# Supplementary material for: Evolutionary genetics of immunological supertypes reveals two faces of the Red Queen
Source: Nat Commun. 2017 Nov 3;8:1294. doi: 10.1038/s41467-017-01183-2 (PMC5670221; doi:10.1038/s41467-017-01183-2)
Supplement: Supplementary file 7 — Supplementary Dataset 5 [file 41467_2017_1183_MOESM7_ESM.xlsx]

## Sheet: Sheet1
Supplementary Data 5. Pairwise population estimates of Dest based microsatellite allele frequencies
	Fifth Company	Arima-1	Arima-2	Aripo-1	Aripo-2	Basse Terre	Curaguate	Damier-1	Damier-2	Diego Martin	El Cedro-1	El Cedro-2	Faecal Dump Rd.	Guanapo-1	Guanapo-2	Guayguayare	La Seiva	Las Cuevas	Madamas	Marianne-3	Marianne-4	Marianne-10	Marianne-16	Matura	Mission	Mondesir	Morne	Vance	Oropuche-South	Paria-3	Paria-7	Paria-8	Paria-12	Paria-13	Pitch-Lake	Poole	Quare-1	Quare-2	San Souci	Shark	Silver Stream	Point Fortin-1	Point Fortin-2	Snake	Stollmeyer	Turure-2	Turure-3	Tompire	Yarra-1
Fifth Company	-
Arima-1	0.484425	-
Arima-2	0.722603	0.38249	-
Aripo-1	0.693869	0.653964	0.487729	-
Aripo-2	0.834861	0.730772	0.666043	0.381871	-
Basse Terre	0.745995	0.760137	0.64027	0.386359	0.268212	-
Curaguate	0.818245	0.830892	0.828247	0.809814	0.745715	0.438838	-
Damier-1	0.792979	0.852984	0.822224	0.698635	0.676662	0.613986	0.31385	-
Damier-2	0.906301	0.874105	0.817973	0.88387	0.775247	0.752794	0.430391	0.322435	-
Diego Martin	0.827105	0.841266	0.62013	0.811907	0.818265	0.769095	0.600019	0.585069	0.259035	-
El Cedro-1	0.89565	0.746517	0.84662	0.808998	0.911295	0.829808	0.788704	0.84465	0.8022	0.629995	-
El Cedro-2	0.842899	0.662879	0.675446	0.541514	0.618673	0.657159	0.747627	0.702672	0.759397	0.56571	0.474266	-
Faecal Dump Rd.	0.773294	0.794483	0.691241	0.399978	0.571945	0.501709	0.864849	0.671922	0.841572	0.748841	0.877433	0.561391	-
Guanapo-1	0.557707	0.74315	0.728465	0.566656	0.712202	0.665844	0.77882	0.645196	0.785405	0.718736	0.776086	0.68549	0.568075	-
Guanapo-2	0.670152	0.775475	0.733811	0.667517	0.80379	0.795132	0.82232	0.766907	0.83601	0.821015	0.815014	0.758805	0.735392	0.253622	-
Guayguayare	0.494208	0.753996	0.752351	0.570392	0.742628	0.670254	0.833087	0.70773	0.865881	0.76685	0.832607	0.707543	0.60329	0.14067	0.277497	-
La Seiva	0.622789	0.82422	0.78281	0.583647	0.796135	0.725893	0.845648	0.737061	0.862671	0.75007	0.815022	0.751945	0.618016	0.209205	0.497837	0.300489	-
Las Cuevas	0.618866	0.829022	0.772982	0.592811	0.815286	0.725327	0.843268	0.669975	0.810682	0.706721	0.814617	0.736903	0.60533	0.157882	0.513793	0.299736	0.145594	-
Madamas	0.555837	0.80529	0.782269	0.696285	0.823231	0.780835	0.88978	0.751758	0.841038	0.721923	0.84848	0.793816	0.650513	0.186813	0.507817	0.277753	0.26853	0.0819331	-
Marianne-3	0.668272	0.778471	0.768494	0.690182	0.720218	0.71236	0.770726	0.680524	0.789459	0.75215	0.829603	0.763138	0.677304	0.238862	0.65106	0.490163	0.463916	0.366475	0.279167	-
Marianne-4	0.801361	0.787756	0.882484	0.864568	0.776116	0.799617	0.5299	0.48569	0.529777	0.729558	0.802386	0.861152	0.920336	0.7416	0.863356	0.825347	0.830237	0.862979	0.882374	0.596457	-
Marianne-10	0.816011	0.82306	0.839338	0.88503	0.79795	0.711654	0.551726	0.637713	0.480996	0.613066	0.871012	0.90562	0.889446	0.746648	0.872352	0.854495	0.880409	0.841948	0.8413	0.53425	0.414816	-
Marianne-16	0.812429	0.78283	0.757931	0.819881	0.801105	0.708764	0.63148	0.59199	0.514235	0.580157	0.697788	0.830179	0.86293	0.724908	0.835397	0.819373	0.857537	0.786888	0.776556	0.673485	0.595471	0.387509	-
Matura	0.739195	0.690492	0.648481	0.710514	0.737255	0.677295	0.526447	0.563874	0.523255	0.586123	0.717937	0.784852	0.796366	0.634723	0.750044	0.751798	0.786512	0.726512	0.750512	0.617465	0.602952	0.506687	0.373505	-
Mission	0.665525	0.702216	0.729154	0.737658	0.70665	0.726903	0.676481	0.725696	0.688285	0.655832	0.82674	0.772947	0.68355	0.44729	0.584189	0.584174	0.606758	0.553666	0.524603	0.539557	0.772052	0.621878	0.604942	0.34926	-
Mondesir	0.731371	0.798365	0.74533	0.741286	0.817406	0.734905	0.739916	0.787349	0.846863	0.737132	0.699243	0.723834	0.682201	0.49779	0.624593	0.579568	0.609294	0.553596	0.560231	0.619179	0.847221	0.780843	0.660424	0.566639	0.40289	-
Morne	0.783078	0.829494	0.808945	0.779123	0.758452	0.746583	0.726119	0.733037	0.793531	0.827539	0.847503	0.845496	0.705139	0.484671	0.571643	0.568975	0.683698	0.630811	0.663804	0.681757	0.837919	0.780609	0.697953	0.519204	0.414286	0.484847	-
Vance	0.619067	0.766757	0.666148	0.620875	0.729335	0.557912	0.709653	0.574667	0.724202	0.730121	0.835853	0.801216	0.648674	0.318369	0.493749	0.419628	0.521508	0.448917	0.500043	0.494599	0.755285	0.721647	0.587336	0.578021	0.591199	0.543117	0.398343	-
Oropuche-South	0.631614	0.73489	0.547352	0.3849	0.67586	0.408557	0.73738	0.670012	0.811551	0.747686	0.867883	0.687536	0.492319	0.478778	0.696483	0.529094	0.46576	0.484687	0.589206	0.576531	0.859839	0.800865	0.681868	0.668907	0.737099	0.667612	0.693087	0.36312	-
Paria-3	0.541717	0.622916	0.547031	0.416171	0.635241	0.455087	0.703527	0.67703	0.833881	0.758706	0.878471	0.658697	0.499996	0.505551	0.766944	0.570137	0.55912	0.542821	0.589948	0.466678	0.752129	0.563312	0.706014	0.625316	0.676565	0.71396	0.727913	0.517662	0.261859	-
Paria-7	0.532421	0.628547	0.625195	0.432689	0.650155	0.527014	0.680651	0.636645	0.780844	0.690588	0.766958	0.572678	0.502386	0.434517	0.67687	0.484372	0.474861	0.41259	0.465367	0.465259	0.723588	0.675959	0.733212	0.568006	0.611787	0.662321	0.73239	0.509074	0.351489	0.136659	-
Paria-8	0.666415	0.689037	0.794254	0.787012	0.83606	0.767444	0.713302	0.768663	0.792186	0.803917	0.779876	0.775863	0.793216	0.59429	0.630416	0.645584	0.744763	0.649573	0.601652	0.68312	0.800846	0.774177	0.698392	0.557872	0.611695	0.679446	0.688568	0.636889	0.719421	0.649261	0.479359	-
Paria-12	0.764359	0.788378	0.91139	0.908517	0.918821	0.848573	0.786134	0.855388	0.843137	0.81385	0.742726	0.812346	0.935573	0.754426	0.740461	0.808081	0.850325	0.818153	0.860252	0.790448	0.851095	0.781543	0.705722	0.673734	0.63794	0.717955	0.742058	0.781327	0.887224	0.826678	0.76097	0.275946	-
Paria-13	0.878817	0.744914	0.867751	0.87822	0.827236	0.785202	0.768404	0.797208	0.785902	0.812348	0.783212	0.810103	0.899457	0.742526	0.806677	0.830559	0.821306	0.794702	0.808195	0.727088	0.811702	0.756954	0.673218	0.633399	0.65245	0.725512	0.709728	0.743186	0.825789	0.838637	0.809676	0.605417	0.14272	-
Pitch-Lake	0.806065	0.732392	0.906249	0.891965	0.775129	0.820835	0.828178	0.807383	0.807796	0.830731	0.887376	0.868363	0.901219	0.764282	0.775258	0.835013	0.86929	0.821837	0.859705	0.774093	0.810902	0.758568	0.66743	0.610494	0.677871	0.713867	0.631554	0.69987	0.840202	0.81406	0.797884	0.659788	0.441982	0.273957	-
Poole	0.901713	0.938601	0.895506	0.969382	0.933458	0.936436	0.881306	0.886318	0.849336	0.892777	0.963899	0.934079	0.977015	0.886398	0.785943	0.938864	0.962146	0.941777	0.969489	0.93736	0.915057	0.915366	0.766992	0.7099	0.800667	0.742291	0.633504	0.789311	0.929305	0.914732	0.948081	0.717323	0.73442	0.793362	0.497032	-
Quare-1	0.655584	0.622463	0.713057	0.729919	0.866656	0.748929	0.665501	0.668369	0.804694	0.741732	0.884067	0.704441	0.744998	0.595693	0.653248	0.628488	0.656134	0.603592	0.633588	0.72353	0.836301	0.900444	0.798099	0.747732	0.74874	0.765486	0.71701	0.557493	0.624551	0.664421	0.622934	0.782597	0.860064	0.773235	0.656973	0.617835	-
Quare-2	0.866867	0.530455	0.700871	0.885171	0.928424	0.855021	0.719579	0.795965	0.862568	0.794269	0.861718	0.729337	0.844417	0.831424	0.862441	0.861784	0.854754	0.811792	0.786109	0.869864	0.959631	0.919323	0.833083	0.794022	0.818804	0.861619	0.865993	0.846433	0.845232	0.83401	0.825321	0.796092	0.848576	0.811726	0.868698	0.877253	0.307588	-
San Souci	0.730343	0.682766	0.686388	0.661697	0.72447	0.689022	0.606971	0.608617	0.768693	0.678338	0.823473	0.636449	0.698835	0.599056	0.724018	0.636551	0.66034	0.582631	0.628737	0.716354	0.909546	0.870641	0.776234	0.600974	0.640553	0.615273	0.64535	0.610199	0.642893	0.655769	0.611272	0.711041	0.812241	0.79993	0.784041	0.786447	0.397523	0.385569	-
Shark	0.742207	0.70741	0.744234	0.676847	0.681632	0.789294	0.869694	0.785995	0.827518	0.787229	0.903788	0.695511	0.768163	0.733925	0.803151	0.787103	0.795706	0.73207	0.732646	0.796801	0.908488	0.871771	0.84232	0.787206	0.795906	0.807118	0.794983	0.732046	0.730244	0.677334	0.714663	0.793532	0.859994	0.854389	0.812847	0.867426	0.723375	0.8075	0.364852	-
Silver Stream	0.591881	0.704361	0.681578	0.557915	0.682964	0.726325	0.84296	0.751767	0.848042	0.734445	0.904768	0.680281	0.671263	0.579336	0.73246	0.612004	0.582325	0.538886	0.590263	0.649531	0.870404	0.917804	0.842773	0.745928	0.797608	0.723583	0.761339	0.579076	0.56811	0.6009	0.538549	0.749253	0.91268	0.879589	0.785945	0.902785	0.57777	0.766617	0.325968	0.0305672	-
Point Fortin-1	0.667578	0.718915	0.67653	0.502466	0.662249	0.765805	0.874142	0.804252	0.853578	0.776643	0.914823	0.699475	0.701156	0.662925	0.762624	0.661649	0.633856	0.61955	0.663741	0.726617	0.878868	0.953787	0.908862	0.816685	0.839902	0.818869	0.806697	0.671252	0.626354	0.673524	0.596403	0.836442	0.988962	0.929459	0.913837	0.936638	0.658547	0.797906	0.409899	0.255439	0.00133833	-
Point Fortin-2	0.693426	0.752766	0.687587	0.519155	0.75442	0.781779	0.927482	0.842501	0.910678	0.808522	0.931141	0.826904	0.687313	0.669459	0.763749	0.632047	0.609132	0.596268	0.645477	0.727402	0.93106	0.95286	0.900577	0.814805	0.810227	0.80183	0.825148	0.6826	0.611432	0.661627	0.562025	0.843199	0.985145	0.936799	0.921159	0.960181	0.698257	0.849492	0.476501	0.382841	0.079487	0.164924	-
Snake	0.707315	0.80107	0.701076	0.537985	0.767532	0.744215	0.859076	0.80501	0.873778	0.767593	0.916283	0.786972	0.660562	0.659069	0.749571	0.617195	0.577819	0.580389	0.624791	0.725479	0.942663	0.957801	0.910673	0.801181	0.813532	0.773226	0.789321	0.662878	0.587466	0.651727	0.5378	0.82896	0.987319	0.933019	0.910693	0.929768	0.635928	0.787439	0.455244	0.541062	0.286329	0.0774304	0.00412978	-
Stollmeyer	0.727965	0.846978	0.730981	0.56514	0.841022	0.769307	0.911731	0.84011	0.91978	0.773997	0.913745	0.800697	0.640595	0.654544	0.772186	0.607348	0.552126	0.556126	0.583517	0.702943	0.937333	0.970241	0.912514	0.856229	0.830097	0.798432	0.834878	0.687671	0.570473	0.634281	0.499188	0.839166	0.982542	0.936713	0.930317	0.986799	0.646582	0.832183	0.570592	0.627684	0.384331	0.232966	0.11054	0.00732074	-
Turure-2	0.725499	0.808821	0.706068	0.516878	0.818152	0.760282	0.843336	0.793169	0.883184	0.752728	0.784608	0.706436	0.63962	0.585915	0.708342	0.594029	0.507143	0.529246	0.577185	0.645594	0.876179	0.954733	0.912445	0.846084	0.821032	0.76987	0.813196	0.658767	0.559033	0.621553	0.469832	0.797315	0.949395	0.907783	0.91525	0.953533	0.667217	0.854704	0.581491	0.604167	0.398674	0.324232	0.288089	0.232541	0.192528	-
Turure-3	0.919748	0.921722	0.896957	0.818031	0.874506	0.893517	0.734558	0.821691	0.951538	0.913912	0.852208	0.873011	0.893386	0.844479	0.887801	0.886257	0.834842	0.856181	0.869624	0.871959	0.901323	0.9776	0.958211	0.929986	0.887286	0.851597	0.919926	0.88661	0.867143	0.887001	0.81669	0.906255	0.954533	0.938651	0.974814	0.97078	0.887936	0.927836	0.7509	0.906177	0.877572	0.839778	0.846698	0.831121	0.791041	0.406744	-
Tompire	0.898681	0.950254	0.905271	0.850279	0.861461	0.842334	0.753672	0.816239	0.937564	0.903962	0.963088	0.922934	0.86265	0.852585	0.902751	0.849078	0.833317	0.830983	0.851134	0.895538	0.969166	0.980062	0.946673	0.878142	0.860325	0.815467	0.8825	0.85061	0.823147	0.863307	0.820946	0.92607	0.973362	0.950496	0.938902	0.948289	0.833346	0.917284	0.648002	0.874248	0.810373	0.788541	0.747776	0.684583	0.679623	0.591557	0.187944	-
Yarra-1	0.835763	0.92415	0.855507	0.758312	0.831588	0.776491	0.800671	0.802365	0.866649	0.830059	0.926666	0.846521	0.761244	0.756075	0.830642	0.742344	0.719144	0.720499	0.754174	0.805559	0.885849	0.921625	0.8889	0.828102	0.814528	0.803662	0.823232	0.763755	0.718056	0.776804	0.700559	0.874019	0.961179	0.919836	0.862171	0.917629	0.754022	0.911111	0.627673	0.789472	0.694475	0.648138	0.59929	0.527132	0.513584	0.555171	0.587599	0.309398	-
Yarra-2	0.961561	0.910653	0.861911	0.828576	0.920368	0.973652	0.853028	0.854538	0.858082	0.916789	0.745617	0.842907	0.959783	0.892969	0.866912	0.937005	0.888237	0.929738	0.963856	0.908496	0.895481	0.969549	0.94239	0.992316	0.981509	0.925187	0.90332	0.963728	0.916895	0.948348	0.886573	0.876474	0.900624	0.90141	0.951813	0.951738	0.994965	0.997779	1	0.986536	0.98262	0.953336	0.994789	0.975629	0.967301	0.728728	0.768158	0.98486	0.891298
Mean Dest	Standard deviation
0.741849	0.00726014
[truncated: 273 more columns]
