# Supplementary material for: Evolutionary genetics of immunological supertypes reveals two faces of the Red Queen
Source: Nat Commun. 2017 Nov 3;8:1294. doi: 10.1038/s41467-017-01183-2 (PMC5670221; doi:10.1038/s41467-017-01183-2)
Supplement: Supplementary file 8 — Supplementary Dataset 6 [file 41467_2017_1183_MOESM8_ESM.xlsx]

## Sheet: Sheet1
Supplementary Data 6. Pairwise population estimates of Dest based MHC allele frequencies
	Fifth Company	Arima-1	Arima-2	Aripo-1	Aripo-2	Basse Terre	Curaguate	Damier-1	Damier-2	Diego Martin	El Cedro-1	El Cedro-2	Faecal Dump Rd.	Guanapo-1	Guanapo-2	Guayguayare	La Seiva	Las Cuevas	Madamas	Marianne-3	Marianne-4	Marianne-10	Marianne-16	Matura	Mission	Mondesir	Morne	Vance	Oropuche-South	Paria-3	Paria-7	Paria-8	Paria-12	Paria-13	Pitch-Lake	Poole	Quare-1	Quare-2	San Souci	Shark	Silver Stream	Point Fortin-1	Point Fortin-2	Snake	Stollmeyer	Turure-2	Turure-3	Tompire	Yarra-1
Fifth Company	-
Arima-1	0.737507	-
Arima-2	0.827313	0.518205	-
Aripo-1	1	0.813089	0.942479	-
Aripo-2	0.854113	0.787265	0.906391	0.708095	-
Basse Terre	0.96789	1	1	0.929245	1	-
Curaguate	1	0.993511	1	0.97149	0.932745	1	-
Damier-1	1	0.994628	1	0.971418	0.930441	1	0.444309	-
Damier-2	1	0.997319	1	0.975382	0.940752	1	0.493903	0.0285656	-
Diego Martin	0.990203	0.902712	0.979845	0.933047	0.792495	0.997709	1	1	1	-
El Cedro-1	1	0.466601	0.851674	0.794527	0.915196	1	1	1	1	0.899459	-
El Cedro-2	0.987285	0.429375	0.838588	0.772766	0.735914	1	0.876411	0.878358	0.893088	0.731725	0.157426	-
Faecal Dump Rd.	0.992735	0.971888	0.990339	0.996905	0.987381	0.978402	1	0.99908	1	0.948368	0.98088	0.943725	-
Guanapo-1	1	0.936563	1	0.972759	0.83026	1	0.547801	0.554585	0.604557	0.802267	0.913859	0.671729	0.959531	-
Guanapo-2	1	0.80618	0.957167	0.808082	0.715509	1	0.518917	0.511106	0.581439	0.897513	0.789418	0.525046	0.967141	0.207399	-
Guayguayare	0.926855	0.903588	0.977598	0.977262	0.95627	1	1	1	1	0.834291	0.912091	0.785894	0.801818	0.848279	0.89837	-
La Seiva	0.965097	0.675573	0.903603	0.889768	0.722443	1	0.892282	0.873891	0.888804	0.815327	0.754517	0.471294	0.933566	0.707821	0.734761	0.776555	-
Las Cuevas	1	1	1	0.970875	0.931015	1	0.413997	0.42362	0.478773	1	1	0.874379	1	0.541244	0.697482	1	0.891036	-
Madamas	0.86206	0.885188	0.903084	1	0.782873	0.976277	1	0.98633	1	0.985774	1	0.962447	0.945307	1	1.01617	0.884304	0.659678	1	-
Marianne-3	1	0.887602	1	1	1	1	0.964046	0.725491	0.773586	1	1	1	0.997066	1	0.958133	1	0.981161	0.98335	1	-
Marianne-4	1	0.899187	0.997694	0.999413	1	1	0.962696	0.728034	0.759064	1	0.988835	0.9921	1	1	0.952377	0.999613	0.982454	0.982451	1	0.127677	-
Marianne-10	1	0.916079	1	0.998146	0.98375	1	0.994303	0.891636	0.92198	1	1	0.987159	0.974608	0.999165	0.980733	1	0.979101	0.994627	1	0.503751	0.719878	-
Marianne-16	1	0.894157	1	1	1	1	0.971041	0.772401	0.816623	1	1	1	0.965381	1	0.959115	1	0.985709	0.987086	1	0.24789	0.309206	0.370845	-
Matura	0.912069	0.913311	0.96469	0.970554	0.897373	0.981517	1	1	1	0.837057	0.943195	0.825967	0.945326	0.824164	0.888833	0.674559	0.779125	1	0.634454	1	1	1	1	-
Mission	1	0.913775	0.963541	0.948596	0.988399	1	0.938126	0.942626	0.94614	1	0.85153	0.879052	0.988757	0.953398	0.929238	0.990379	0.949786	0.938158	1	1	0.997765	1	1	1	-
Mondesir	0.938313	0.946341	0.962239	0.992752	0.928148	0.983977	1	0.996843	1	0.996672	1	0.9873	0.90537	0.993366	0.988976	0.926571	0.881914	1	0.715586	0.990008	1	0.908675	0.883204	0.828991	0.987551	-
Morne	0.874182	0.962227	0.991668	0.989786	0.979949	0.948013	1	0.995346	1	0.984588	0.996277	0.985221	0.93224	0.988119	0.995048	0.931728	0.92503	1	0.860124	0.985461	1	0.853065	0.832735	0.894678	1	0.125455	-
Vance	0.937498	0.976172	1	0.967337	1	0.839804	1	0.997343	1	0.958934	0.987347	0.960135	0.87819	0.970508	0.952572	0.924635	0.944376	1	0.934359	0.993374	1	0.931902	0.923964	0.949437	1	0.689515	0.354914	-
Oropuche-South	0.567855	0.732252	0.831677	1	0.900708	0.941883	1	1	1	0.965341	0.991905	0.961273	0.855259	0.980433	1.04639	0.734783	0.863982	1	0.569047	1	1	1	1	0.77984	1	0.883237	0.911867	0.913759	-
Paria-3	1	0.908173	1	1	1	1	0.966641	0.769793	0.812597	1	1	1	0.967181	1	0.957072	1	0.982703	0.985965	1	0.366545	0.385075	0.673461	0.318806	1	1	0.888411	0.838085	0.926245	1	-
Paria-7	0.995855	0.887115	0.993095	1	1	0.99897	0.963952	0.690605	0.737086	0.990435	0.996296	0.990996	0.997849	0.993102	0.986602	0.994576	0.976786	0.980543	0.994103	0.0860517	0.0351441	0.678082	0.290547	0.989759	1	0.998556	0.997605	0.99767	0.99474	0.352711	-
Paria-8	0.986176	0.762667	0.955604	0.9347	0.992326	0.99659	0.961117	0.72019	0.766226	0.997745	0.788494	0.837491	0.998573	1	0.951488	0.990962	0.933423	0.983026	0.980284	0.086748	0.0508993	0.679154	0.290207	0.983007	0.956604	0.995198	0.993152	0.996112	0.984916	0.352487	0.02273	-
Paria-12	1	0.889332	1	1	1	1	0.961045	0.691944	0.742401	1	1	1	0.988926	1	0.988877	1	0.980381	0.980806	1	0.0861179	0.0701056	0.633597	0.23129	1	1	0.962519	0.946037	0.975449	1	0.0900302	0.0398406	0.0502727	-
Paria-13	1	0.859512	0.987332	0.980591	0.997687	1	0.965261	0.678938	0.728236	1	0.941414	0.952532	0.990468	1	0.978407	0.99723	0.965743	0.980675	1	0.129621	0.150488	0.637277	0.285934	1	0.988036	0.967449	0.952414	0.978298	1	0.121263	0.0993867	0.0894382	0.0406968	-
Pitch-Lake	1	0.946659	1	1	1	0.991067	1	0.988685	1	1	1	1	0.930196	1	1	1	1	1	1	0.963041	1	0.726956	0.55009	1	1	0.738876	0.652603	0.84534	1	0.584342	1	1	0.857607	0.880976	-
Poole	0.832713	0.948383	1	1	1	0.973194	1	0.997451	1	0.881181	0.965351	0.883377	0.378224	0.914602	0.945075	0.617647	0.868717	1	0.710526	0.99216	1	0.909332	0.911479	0.77021	1	0.833658	0.751197	0.752773	0.506209	0.912988	0.99031	0.978361	0.971264	0.974198	0.820563	-
Quare-1	0.97011	0.849242	0.975056	0.930513	0.940433	0.993982	1	0.982223	0.991349	0.79301	0.903347	0.760899	0.927962	0.83375	0.879096	0.795722	0.759527	1	0.827488	0.992502	1	0.931221	0.91241	0.708641	0.987759	0.881254	0.86951	0.915223	0.909817	0.916273	0.991878	0.986499	0.971886	0.973127	0.823172	0.784473	-
Quare-2	0.964824	0.796739	0.917707	0.985699	0.786457	0.996503	0.910519	0.901058	0.923929	0.913216	0.938177	0.829574	0.911344	0.862359	0.794185	0.855581	0.645349	0.915769	0.428392	0.852472	0.894578	0.717561	0.651937	0.760872	0.985916	0.69436	0.730846	0.881666	0.821799	0.728775	0.88196	0.865999	0.817245	0.830237	0.591495	0.791718	0.37094	-
San Souci	0.978221	0.988278	0.986604	0.971781	0.931778	0.995631	0.768439	0.763982	0.800379	0.961961	0.987042	0.897849	0.940867	0.776344	0.660457	0.954666	0.774316	0.76238	0.966426	1	1	1	1	0.953266	0.818994	0.955085	0.985438	0.980448	0.960488	1	0.997647	0.996087	1	1	1	0.921235	0.94149	0.940643	-
Shark	0.915275	1	1	0.974862	0.968027	0.97805	0.982376	0.983681	0.984657	0.985231	1	0.995895	0.990954	0.937054	0.982733	0.869101	0.992177	0.945711	0.881022	1	1	1	1	0.442385	0.998059	0.916997	0.933514	0.97631	0.909406	1	0.992876	0.976644	1	1	1	0.870995	0.881423	0.978313	0.949009	-
Silver Stream	0.85103	1	1	0.984708	0.98104	1	1	1	1	1	1	1	1	0.972034	1	0.904539	0.933431	1	1	1	1	1	1	0.714358	1	0.0407279	0.103877	0.799551	1	1	1	1	1	1	1	1	0.949865	1	1	0.776991	-
Point Fortin-1	0.951584	0.963872	0.93162	0.987181	0.989686	0.993513	0.91931	0.915378	0.930198	0.941816	0.979025	0.925374	0.944096	0.891971	0.890342	0.956102	0.915089	0.917985	0.914211	0.987443	1	0.897316	0.850261	0.93303	0.958747	0.864587	0.811892	0.900646	0.961294	0.859273	0.996259	0.993811	0.952272	0.959326	0.698468	0.854685	0.869219	0.810061	0.869462	0.957787	0.918429	-
Point Fortin-2	0.915225	0.919821	0.974824	0.994003	0.963276	1	1	0.99111	1	0.926616	0.97238	0.914813	0.917718	0.941326	0.941674	0.922658	0.837305	1	0.80814	0.977341	1	0.802722	0.732905	0.911712	0.978352	0.697084	0.551584	0.783224	0.958488	0.746571	0.997512	1	0.91453	0.926362	0.461377	0.816053	0.786461	0.592448	0.932282	1	0.651408	0.13858	-
Snake	0.952337	0.86405	0.882892	0.970176	0.775336	0.85264	1	0.998058	1	1	1	0.957165	0.939406	1	0.901062	0.887743	0.688967	1	0.201014	0.993834	1	0.944857	0.92766	0.749337	1	0.701415	0.84492	0.896915	0.791859	0.931095	1	1	0.976814	0.979935	0.854035	0.957843	0.846654	0.364117	1	1	1	0.946617	0.760831	-
Stollmeyer	0.984341	0.940578	1	0.942882	1	0.72101	1	0.998174	1	0.850143	0.945362	0.837868	0.867483	0.878999	0.930574	0.854793	0.852524	1	1	0.994238	1	0.946172	0.93289	0.900106	1	0.7704	0.455768	0.0893435	0.94274	0.93569	0.995029	1	0.978438	0.981209	0.864468	0.785259	0.832723	0.862811	0.969568	1	0.90617	0.907394	0.819128	0.852093	-
Turure-2	0.947578	0.687063	0.829468	0.917878	0.653858	1	0.697694	0.688242	0.735881	0.73737	0.832763	0.51593	0.924038	0.528309	0.330767	0.747994	0.107544	0.688921	0.542546	1	0.999009	0.990856	1	0.713339	0.959543	0.856299	0.935066	0.950267	0.807994	1	0.992541	0.982804	1	0.994758	1	0.863848	0.720848	0.516763	0.714607	0.98679	0.97039	0.893735	0.835423	0.546172	0.835723	-
Turure-3	0.951909	0.565575	0.806666	0.762365	0.583195	1	0.912719	0.911473	0.924722	0.731327	0.662264	0.517636	0.952885	0.817147	0.614916	0.836083	0.33662	0.910553	0.6963	1	0.996036	0.995541	1	0.817819	0.933096	0.904881	0.968382	0.976558	0.861334	1	0.995501	0.910301	1	0.973044	1	0.927593	0.807247	0.60822	0.882885	0.994488	1	0.956716	0.905469	0.682383	0.908768	0.283659	-
Tompire	1	0.984201	0.97665	0.997382	1	0.972987	1	1	1	0.945648	0.976742	0.945507	0.984544	0.95807	0.975487	0.966379	0.95607	1	1	1	1	1	1	0.969395	0.908893	0.920006	0.972005	0.993206	0.995659	1	0.997993	1	1	1	0.926323	0.981433	0.958258	0.983369	0.969783	1	1	0.969811	0.975195	1	0.970607	0.950419	0.973262	-
Yarra-1	1	0.974712	0.994564	0.974493	0.994386	1	0.998979	0.472426	0.334816	0.9717	0.959547	0.9531	0.994844	0.978441	0.983725	0.983635	0.957173	0.980261	1	0.667877	0.590514	0.907883	0.732682	0.98474	0.994249	1	0.99904	0.994154	0.997957	0.720994	0.590893	0.634489	0.61095	0.603535	1	0.991331	0.979867	0.988117	0.994648	0.999817	1	0.994226	0.992567	1	0.985617	0.975548	0.975984	0.993063	-
Yarra-2	1	0.996399	0.998324	0.967937	0.923342	1	0.432333	0.0831827	0.12333	0.985339	0.996474	0.869242	0.996999	0.549448	0.520951	0.970117	0.877895	0.421413	1	0.901036	0.895379	0.968178	0.923188	0.994887	0.937217	0.998547	0.997552	0.997852	0.999222	0.916572	0.883916	0.899015	0.885863	0.8782	1	0.996638	0.992233	0.915873	0.763529	0.982918	1	0.915158	0.995036	1	0.994981	0.690591	0.902595	0.99682	0.691892
Mean Dest	Standard deviation
0.888879	0.00373271
[truncated: 1 more columns]
