# Supplementary material for: Evolutionary genetics of immunological supertypes reveals two faces of the Red Queen
Source: Nat Commun. 2017 Nov 3;8:1294. doi: 10.1038/s41467-017-01183-2 (PMC5670221; doi:10.1038/s41467-017-01183-2)
Supplement: Supplementary file 9 — Supplementary Dataset 7 [file 41467_2017_1183_MOESM9_ESM.xlsx]

## Sheet: Sheet1
Supplementary Data 7. Pairwise population estimates of Dest based MHC supertype frequencies
	Fifth Company	Arima-1	Arima-2	Aripo-1	Aripo-2	Basse Terre	Curaguate	Damier-1	Damier-2	Diego Martin	El Cedro-1	El Cedro-2	Faecal Dump Rd.	Guanapo-1	Guanapo-2	Guayguayare	La Seiva	Las Cuevas	Madamas	Marianne-3	Marianne-4	Marianne-10	Marianne-16	Matura	Mission	Mondesir	Morne	Vance	Oropuche-South	Paria-3	Paria-7	Paria-8	Paria-12	Paria-13	Pitch-Lake	Poole	Quare-1	Quare-2	San Souci	Shark	Silver Stream	Point Fortin-1	Point Fortin-2	Snake	Stollmeyer	Turure-2	Turure-3	Tompire	Yarra-1
Fifth Company	-
Arima-1	0.314461	-
Arima-2	0.405837	0.3124	-
Aripo-1	0.600618	0.360832	0.5167	-
Aripo-2	0.527437	0.478842	0.574866	0.748255	-
Basse Terre	0.670229	0.874518	0.5462	0.767501	0.605042	-
Curaguate	0.429911	0.152328	0.385337	0.526156	0.577801	0.859986	-
Damier-1	0.345868	0.162774	0.412572	0.623806	0.569588	0.898317	0.211533	-
Damier-2	0.449549	0.263693	0.478568	0.703879	0.629668	0.94976	0.298286	0.015314	-
Diego Martin	0.15376	0.187802	0.459756	0.520571	0.583398	0.874599	0.316863	0.251875	0.384925	-
El Cedro-1	0.562442	0.152757	0.448161	0.172051	0.63479	0.919857	0.434385	0.434762	0.501185	0.372707	-
El Cedro-2	0.386258	0.032288	0.315366	0.269052	0.489936	0.75599	0.244254	0.259118	0.351748	0.277773	0.0849414	-
Faecal Dump Rd.	0.385596	0.0673613	0.284658	0.253965	0.504434	0.754661	0.303024	0.296396	0.390314	0.31951	0.0765037	0.0341795	-
Guanapo-1	0.39918	0.237794	0.459146	0.661375	0.212443	0.637745	0.335761	0.247322	0.343871	0.315538	0.448621	0.250888	0.272318	-
Guanapo-2	0.363031	0.0921754	0.283828	0.420635	0.269029	0.626637	0.253563	0.237693	0.326672	0.293868	0.229657	0.041727	0.102521	0.105437	-
Guayguayare	0.230073	0.104143	0.363826	0.42153	0.365857	0.710003	0.264794	0.235238	0.301778	0.34062	0.204038	0.0791233	0.0617066	0.197039	0.0683767	-
La Seiva	0.0847845	0.337868	0.342534	0.48307	0.194846	0.655225	0.548088	0.468082	0.540621	0.316572	0.439646	0.301329	0.326283	0.407988	0.227971	0.229638	-
Las Cuevas	0.480156	0.17879	0.393577	0.538782	0.610016	0.871057	0.0190105	0.215552	0.297192	0.321939	0.416068	0.234436	0.306787	0.320466	0.253054	0.28897	0.56799	-
Madamas	0.00521739	0.167015	0.0661439	0.611681	0.599617	0.322464	0.160774	0.238521	0.368366	0.11941	0.4579	0.180771	0.196361	0.212344	0.113488	0.146587	0.284485	0.19863	-
Marianne-3	0.453878	0.362089	0.640448	0.79089	0.613819	0.972673	0.462156	0.0917439	0.0934098	0.377903	0.654989	0.529913	0.513506	0.375995	0.496173	0.467249	0.627698	0.481211	0.528246	-
Marianne-4	0.44128	0.340379	0.624092	0.770719	0.625419	0.975055	0.459104	0.0747347	0.0789333	0.359632	0.617973	0.49077	0.481969	0.344512	0.465183	0.436798	0.615298	0.462385	0.51787	0.00650418	-
Marianne-10	0.683191	0.760415	0.926954	0.943663	0.589274	0.850166	0.994995	0.773528	0.826884	0.734586	0.997177	0.815207	0.876058	0.744078	0.804627	0.893128	0.624936	0.997702	1	0.583263	0.578702	-
Marianne-16	0.493021	0.196435	0.467066	0.705647	0.456469	0.836265	0.194005	0.28599	0.349478	0.397412	0.513299	0.240077	0.367654	0.394744	0.249931	0.34129	0.429154	0.212265	0.288741	0.46435	0.467252	0.561832	-
Matura	0.428917	0.210848	0.412198	0.688314	0.374905	0.814598	0.090805	0.281046	0.367156	0.259307	0.460465	0.302493	0.318012	0.283084	0.243382	0.282218	0.44261	0.130824	0.110774	0.48501	0.502936	0.973939	0.191196	-
Mission	0.597393	0.635241	0.491546	0.691978	0.730504	0.989515	0.623897	0.765371	0.772276	0.776623	0.719314	0.718518	0.671985	0.818126	0.686896	0.62791	0.566642	0.68999	0.79639	0.86883	0.856613	0.886791	0.814909	0.806884	-
Mondesir	0.437257	0.211036	0.240285	0.307938	0.590961	0.641629	0.082186	0.257414	0.357965	0.368447	0.384983	0.188693	0.213721	0.312783	0.179571	0.254167	0.444322	0.0880691	0.130732	0.544976	0.519274	0.964	0.336502	0.279247	0.624295	-
Morne	0.29185	0.191651	0.16555	0.326871	0.412777	0.572934	0.188388	0.297399	0.39784	0.381454	0.347069	0.169025	0.135546	0.244182	0.121073	0.134305	0.274133	0.215535	0.0625055	0.555557	0.532417	0.925063	0.388886	0.291197	0.558819	0.0243937	-
Vance	0.340945	0.220314	0.151746	0.414152	0.427357	0.440326	0.198277	0.312144	0.405406	0.426358	0.386679	0.191811	0.193032	0.235864	0.128874	0.152596	0.346443	0.217827	0.0314583	0.584991	0.555259	0.968229	0.41171	0.318374	0.576138	0.0615707	0.0203762	-
Oropuche-South	0.154873	0.193082	0.243421	0.598198	0.589831	0.519559	0.193151	0.191899	0.281507	0.197038	0.436651	0.205535	0.240039	0.238239	0.149229	0.152729	0.339609	0.214471	0.0512334	0.450702	0.429805	0.964925	0.327329	0.209889	0.721733	0.172545	0.154594	0.126313	-
Paria-3	0.505045	0.358202	0.590217	0.771167	0.690849	0.970793	0.385959	0.0515129	0.0198563	0.458379	0.595706	0.469394	0.49607	0.437672	0.447312	0.395729	0.626925	0.397927	0.472234	0.0587678	0.0567079	0.815035	0.42034	0.441534	0.845908	0.476278	0.515834	0.523032	0.372335	-
Paria-7	0.367501	0.272848	0.468736	0.683552	0.547914	0.870073	0.397135	0.0562767	0.0836567	0.309445	0.571928	0.423265	0.397209	0.311593	0.364335	0.371911	0.497662	0.426394	0.377358	0.0213906	0.0241695	0.616334	0.420648	0.425757	0.738479	0.404439	0.403064	0.439001	0.327683	0.0818451	-
Paria-8	0.380989	0.230629	0.564793	0.585159	0.572704	0.966132	0.415352	0.091331	0.123786	0.298658	0.462257	0.391789	0.349388	0.369217	0.404157	0.357999	0.526437	0.457769	0.456843	0.0236604	0.0358392	0.623252	0.426144	0.420491	0.831063	0.486315	0.466426	0.525535	0.406461	0.102011	0.0074422	-
Paria-12	0.445995	0.316126	0.585632	0.761927	0.636905	0.971412	0.394357	0.032794	0.0173608	0.373163	0.590847	0.453267	0.463878	0.354632	0.426511	0.392489	0.602006	0.40177	0.464134	0.0189201	0.0155693	0.677378	0.418135	0.445733	0.844276	0.470379	0.497298	0.51304	0.372802	0.0272232	0.021845	0.0401324	-
Paria-13	0.380724	0.234074	0.527215	0.684918	0.57592	0.968434	0.358872	0.0324308	0.0586124	0.284675	0.515843	0.382091	0.376091	0.288042	0.364026	0.345889	0.538749	0.369749	0.413857	0.00279192	0.0138738	0.614059	0.388678	0.405806	0.794007	0.41928	0.429605	0.460359	0.344909	0.0603582	0.00293249	0.00995936	0.02118	-
Pitch-Lake	0.382048	0.0991642	0.259393	0.489411	0.466161	0.712719	0.160196	0.0747693	0.115527	0.306098	0.290991	0.132264	0.134304	0.219944	0.084952	0.0964233	0.369075	0.190005	0.0804258	0.292833	0.284862	0.958366	0.261049	0.180987	0.673748	0.149856	0.142521	0.150405	0.0917035	0.186381	0.171979	0.211393	0.210031	0.196511	-
Poole	0.138283	0.0675546	0.166034	0.33844	0.448072	0.850316	0.156671	0.0824418	0.18453	0.0794614	0.121856	0.00265041	0.00219806	0.166717	0.030921	0.0131703	0.172465	0.15595	0.0163962	0.327738	0.290006	0.84746	0.267593	0.186156	0.600823	0.118271	0.061073	0.10764	0.0629408	0.302585	0.211799	0.21555	0.261001	0.181659	0.0275415	-
Quare-1	0.389087	0.196717	0.230699	0.472961	0.507553	0.608293	0.274639	0.409449	0.490497	0.431726	0.312519	0.234573	0.168396	0.439674	0.285144	0.22152	0.418771	0.331876	0.0519236	0.592692	0.6059	0.969533	0.332128	0.20607	0.798317	0.346295	0.235979	0.244235	0.257483	0.553348	0.511247	0.433239	0.561413	0.504135	0.230168	0.175298	-
Quare-2	0.326513	0.13167	0.0780677	0.531379	0.556122	0.529682	0.19851	0.21915	0.30109	0.336914	0.364889	0.173501	0.168658	0.313525	0.172916	0.201486	0.402324	0.230259	0.126579	0.436703	0.430767	0.901227	0.258576	0.214085	0.72319	0.19063	0.140645	0.107683	0.0879661	0.385056	0.315161	0.343274	0.380433	0.333553	0.0917148	0.0688937	0.0575777	-
San Souci	0.254202	0.126184	0.267188	0.528813	0.476495	0.948881	0.25896	0.101569	0.188637	0.158895	0.362985	0.216075	0.195043	0.2102	0.196461	0.228009	0.306728	0.247895	0.232568	0.222953	0.190055	0.658407	0.330217	0.302999	0.563232	0.212015	0.19617	0.264945	0.227961	0.282751	0.134965	0.189192	0.198049	0.119496	0.162588	0.0750416	0.400924	0.228668	-
Shark	0.331888	0.329369	0.49916	0.727314	0.715278	0.901312	0.257568	0.293922	0.361475	0.182487	0.484766	0.347552	0.41574	0.399715	0.360117	0.345517	0.465004	0.208369	0.168683	0.540378	0.502196	0.988242	0.37503	0.242063	0.802593	0.350253	0.411409	0.414607	0.195787	0.456236	0.506307	0.552762	0.454996	0.439273	0.328996	0.178969	0.49003	0.383821	0.282612	-
Silver Stream	0.362707	0.337413	0.403029	0.282593	0.72327	0.274242	0.489158	0.456241	0.571448	0.5094	0.404152	0.242399	0.094015	0.255748	0.219276	0.203801	0.555942	0.506059	0.0123457	0.59168	0.567335	0.844003	0.611899	0.572454	0.830663	0.176868	0.0941444	0.176367	0.192132	0.643128	0.436958	0.466575	0.583415	0.502705	0.262983	0.28698	0.345822	0.259498	0.393308	0.640005	-
Point Fortin-1	0.367664	0.292882	0.231364	0.601299	0.440267	0.811066	0.435067	0.26607	0.36333	0.298203	0.540879	0.383143	0.298938	0.263479	0.296211	0.396614	0.343677	0.423235	0.348247	0.318461	0.290033	0.537165	0.472357	0.462927	0.464847	0.265887	0.230515	0.304182	0.361742	0.460119	0.187144	0.306503	0.336953	0.232856	0.299092	0.149624	0.535658	0.32263	0.0224617	0.487464	0.323848	-
Point Fortin-2	0.293983	0.194359	0.158348	0.347067	0.385289	0.806291	0.275368	0.244502	0.345341	0.319596	0.368344	0.225112	0.152287	0.260563	0.183959	0.219462	0.216358	0.276824	0.290724	0.412235	0.37993	0.703176	0.420271	0.38474	0.422758	0.0661531	0.0247422	0.124962	0.292151	0.46596	0.261558	0.345593	0.389294	0.290792	0.203013	0.0211628	0.387837	0.244566	0.0158918	0.433601	0.242949	0.0870602	-
Snake	0.279458	0.126909	0.282002	0.502492	0.570987	0.543736	0.166752	0.263543	0.375778	0.208175	0.340662	0.121812	0.135339	0.26078	0.0999598	0.146075	0.352661	0.198205	0.110642	0.536102	0.524649	0.898759	0.214682	0.148285	0.741324	0.145182	0.151188	0.166622	0.012149	0.477411	0.392742	0.435674	0.473505	0.417809	0.0814274	0.0836086	0.199547	0.0950211	0.257685	0.248377	0.06611	0.359134	0.292951	-
Stollmeyer	0.315584	0.219339	0.043012	0.47054	0.429189	0.448112	0.208629	0.271217	0.364321	0.383753	0.425646	0.205015	0.218383	0.226878	0.127025	0.198755	0.313269	0.213998	0.197261	0.540625	0.509272	0.92425	0.387146	0.311174	0.562687	0.0534372	0.0139197	0.0256104	0.10151	0.489814	0.383636	0.501407	0.470129	0.414795	0.142064	0.0710753	0.241351	0.0492248	0.191831	0.383055	0.242609	0.204999	0.0682992	0.174152	-
Turure-2	0.379716	0.0806869	0.200697	0.354291	0.515151	0.922274	0.207633	0.209066	0.29056	0.171009	0.167672	0.0780334	0.148081	0.290081	0.100912	0.206064	0.275974	0.183882	0.201162	0.4914	0.452429	0.885815	0.293357	0.260723	0.519358	0.152963	0.1805	0.218459	0.205281	0.425677	0.356625	0.398593	0.408949	0.339302	0.133552	0.0727643	0.356092	0.208024	0.089455	0.23383	0.497957	0.21015	0.112146	0.184716	0.160532	-
Turure-3	0.322106	0.0802111	0.171352	0.312161	0.533948	0.89066	0.250857	0.262869	0.347362	0.277423	0.145095	0.0797186	0.0314337	0.349523	0.148406	0.124567	0.252964	0.250193	0.193611	0.50451	0.472632	0.85557	0.320592	0.29091	0.523055	0.17299	0.117853	0.196624	0.238005	0.468564	0.377816	0.370984	0.444157	0.360183	0.150448	0.0532234	0.198534	0.15369	0.102768	0.330898	0.30926	0.199135	0.0504865	0.179887	0.166184	0.0539992	-
Tompire	0.728077	0.623761	0.80692	0.88075	0.244995	0.666211	0.638	0.813251	0.845173	0.816849	0.830473	0.624151	0.741229	0.676172	0.552983	0.638197	0.461257	0.705848	0.737253	0.857556	0.898982	0.450237	0.270273	0.495169	0.858966	0.795122	0.7311	0.741552	0.771333	0.861776	0.83503	0.799753	0.874938	0.854729	0.701185	0.791399	0.566943	0.677028	0.843991	0.861323	0.911939	0.868358	0.818792	0.609813	0.772709	0.779461	0.759557	-
Yarra-1	0.544035	0.336017	0.540434	0.709646	0.729508	0.951869	0.327256	0.0780304	0.0167793	0.483597	0.510744	0.394299	0.448331	0.454396	0.392565	0.348562	0.619572	0.322483	0.42491	0.182349	0.17017	0.962025	0.394853	0.408885	0.820083	0.40325	0.465648	0.45863	0.32736	0.0139691	0.18671	0.215215	0.0803017	0.155392	0.152218	0.270717	0.518297	0.353754	0.315954	0.384436	0.638698	0.528467	0.472097	0.419436	0.435277	0.351386	0.415759	0.867365	-
Yarra-2	0.381552	0.254271	0.505244	0.651944	0.620192	0.897457	0.283319	0.00817203	0.0135671	0.338709	0.489739	0.338866	0.378761	0.327387	0.317177	0.27202	0.51226	0.291103	0.32644	0.0874096	0.074995	0.832313	0.369373	0.360754	0.814437	0.330327	0.371157	0.377559	0.244682	0.00642716	0.0733456	0.100198	0.0176321	0.0522583	0.108561	0.166277	0.477098	0.299102	0.195175	0.345929	0.521107	0.386886	0.343314	0.352074	0.352248	0.305983	0.357162	0.850989	0.0323061
Mean Dest	Standard deviation
0.388585	0.0145627
[truncated: 1 more columns]
