# Supplementary material for: Evolutionary genetics of immunological supertypes reveals two faces of the Red Queen
Source: Nat Commun. 2017 Nov 3;8:1294. doi: 10.1038/s41467-017-01183-2 (PMC5670221; doi:10.1038/s41467-017-01183-2)
Supplement: Supplementary file 10 — Supplementary Dataset 8 [file 41467_2017_1183_MOESM10_ESM.xlsx]

## Sheet: Sheet1
Supplementary Data 8. Microsatellite genotypes
Sample	Sample	River	Date /site	Drainage	Pre9-allele1	Pre9-allele2	Pre13-allele1	Pre13-allele2	Pre15-allele1	Pre15-allele2	Pre26-allele1	Pre26-allele2	Pre27-allele1	Pre27-allele2	Pre28-allele1	Pre28-allele2	Pre38-allele1	Pre38-allele2	Pre80-allele1	Pre80-allele2	Pre145-allele1	Pre145-allele2
5th Company-p2_5F	5th Com	5th Company	0	SE	Pre9_160	Pre9_212	Pre13_130	Pre13_150	Pre15_234	Pre15_274	Pre26_162	Pre26_178	Pre27_182	Pre27_194	Pre28_184	Pre28_212	Pre38_128	Pre38_148	Pre80_206	Pre80_212	Pre145_344	Pre145_352
5th Company-p2_5H	5th Com	5th Company	0	SE	Pre9_168	Pre9_208	Pre13_126	Pre13_254	Pre15_278	Pre15_318	Pre26_146	Pre26_198	Pre27_182	Pre27_188	Pre28_188	Pre28_222	Pre38_128	Pre38_174	Pre80_208	Pre80_208	Pre145_344	Pre145_346
5th Company-p2_6A	5th Com	5th Company	0	SE	Pre9_156	Pre9_168	Pre13_154	Pre13_154	Pre15_254	Pre15_262	Pre26_194	Pre26_206	Pre27_174	Pre27_194	Pre28_152	Pre28_220	Pre38_146	Pre38_160	Pre80_210	Pre80_234	Pre145_342	Pre145_342
5th Company-p2_6A	5th Com	5th Company	0	SE	Pre9_156	Pre9_168	Pre13_154	Pre13_154	Pre15_254	Pre15_262	Pre26_194	Pre26_206	Pre27_174	Pre27_194	Pre28_152	Pre28_220	Pre38_146	Pre38_160	Pre80_210	Pre80_234	Pre145_342	Pre145_342
5th Company-p2_6B	5th Com	5th Company	0	SE	Pre9_160	Pre9_212	Pre13_0	Pre13_0	Pre15_222	Pre15_222	Pre26_198	Pre26_198	Pre27_174	Pre27_204	Pre28_160	Pre28_176	Pre38_144	Pre38_162	Pre80_210	Pre80_228	Pre145_346	Pre145_352
5th Company-p2_6C	5th Com	5th Company	0	SE	Pre9_164	Pre9_212	Pre13_0	Pre13_0	Pre15_222	Pre15_302	Pre26_146	Pre26_174	Pre27_188	Pre27_196	Pre28_176	Pre28_194	Pre38_128	Pre38_152	Pre80_212	Pre80_214	Pre145_342	Pre145_346
5th Company-p2_6D	5th Com	5th Company	0	SE	Pre9_164	Pre9_252	Pre13_0	Pre13_0	Pre15_258	Pre15_318	Pre26_182	Pre26_190	Pre27_188	Pre27_240	Pre28_152	Pre28_212	Pre38_144	Pre38_150	Pre80_226	Pre80_230	Pre145_344	Pre145_346
5th Company-p2_6D	5th Com	5th Company	0	SE	Pre9_164	Pre9_252	Pre13_0	Pre13_0	Pre15_258	Pre15_318	Pre26_182	Pre26_190	Pre27_188	Pre27_240	Pre28_152	Pre28_212	Pre38_144	Pre38_150	Pre80_226	Pre80_230	Pre145_344	Pre145_346
5th Company-p2_6E	5th Com	5th Company	0	SE	Pre9_164	Pre9_212	Pre13_170	Pre13_322	Pre15_222	Pre15_302	Pre26_146	Pre26_210	Pre27_200	Pre27_224	Pre28_182	Pre28_194	Pre38_128	Pre38_156	Pre80_212	Pre80_214	Pre145_342	Pre145_342
5th Company-p2_6G	5th Com	5th Company	0	SE	Pre9_160	Pre9_168	Pre13_170	Pre13_318	Pre15_250	Pre15_262	Pre26_170	Pre26_198	Pre27_182	Pre27_198	Pre28_152	Pre28_178	Pre38_144	Pre38_172	Pre80_198	Pre80_208	Pre145_338	Pre145_344
5th Company-p2_7A	5th Com	5th Company	0	SE	Pre9_160	Pre9_208	Pre13_122	Pre13_134	Pre15_318	Pre15_322	Pre26_178	Pre26_182	Pre27_190	Pre27_206	Pre28_152	Pre28_184	Pre38_146	Pre38_146	Pre80_214	Pre80_214	Pre145_344	Pre145_346
5th Company-p2_7A	5th Com	5th Company	0	SE	Pre9_160	Pre9_208	Pre13_122	Pre13_134	Pre15_318	Pre15_322	Pre26_178	Pre26_182	Pre27_190	Pre27_206	Pre28_152	Pre28_184	Pre38_146	Pre38_146	Pre80_214	Pre80_214	Pre145_344	Pre145_346
5th Company-p2_7B	5th Com	5th Company	0	SE	Pre9_164	Pre9_224	Pre13_154	Pre13_170	Pre15_246	Pre15_290	Pre26_162	Pre26_222	Pre27_200	Pre27_242	Pre28_150	Pre28_156	Pre38_154	Pre38_172	Pre80_214	Pre80_232	Pre145_342	Pre145_342
G100525 - Am1	G100525	Arima	0	Caroni	Pre9_166	Pre9_178	Pre13_166	Pre13_166	Pre15_208	Pre15_208	Pre26_166	Pre26_174	Pre27_192	Pre27_192	Pre28_148	Pre28_152	Pre38_148	Pre38_148	Pre80_0	Pre80_0	Pre145_0	Pre145_0
G100527 - Am1	G100527	Arima	0	Caroni	Pre9_158	Pre9_222	Pre13_110	Pre13_166	Pre15_164	Pre15_252	Pre26_0	Pre26_0	Pre27_176	Pre27_232	Pre28_150	Pre28_150	Pre38_140	Pre38_164	Pre80_0	Pre80_0	Pre145_342	Pre145_342
G100530 - Am1	G100530	Arima	0	Caroni	Pre9_0	Pre9_0	Pre13_0	Pre13_0	Pre15_0	Pre15_0	Pre26_114	Pre26_146	Pre27_192	Pre27_192	Pre28_148	Pre28_174	Pre38_140	Pre38_140	Pre80_212	Pre80_222	Pre145_342	Pre145_348
G100531 - Am1	G100531	Arima	0	Caroni	Pre9_174	Pre9_178	Pre13_102	Pre13_102	Pre15_204	Pre15_204	Pre26_114	Pre26_114	Pre27_172	Pre27_192	Pre28_148	Pre28_152	Pre38_140	Pre38_140	Pre80_200	Pre80_204	Pre145_0	Pre145_0
G100532 - Am1	G100532	Arima	0	Caroni	Pre9_158	Pre9_178	Pre13_0	Pre13_0	Pre15_236	Pre15_248	Pre26_162	Pre26_198	Pre27_188	Pre27_192	Pre28_148	Pre28_174	Pre38_148	Pre38_148	Pre80_0	Pre80_0	Pre145_342	Pre145_346
G100535 - Am1	G100535	Arima	0	Caroni	Pre9_158	Pre9_190	Pre13_0	Pre13_0	Pre15_0	Pre15_0	Pre26_122	Pre26_174	Pre27_188	Pre27_192	Pre28_150	Pre28_158	Pre38_148	Pre38_148	Pre80_222	Pre80_222	Pre145_340	Pre145_344
G100536 - Am1	G100536	Arima	0	Caroni	Pre9_158	Pre9_158	Pre13_110	Pre13_110	Pre15_236	Pre15_256	Pre26_110	Pre26_198	Pre27_178	Pre27_192	Pre28_0	Pre28_0	Pre38_148	Pre38_148	Pre80_200	Pre80_214	Pre145_342	Pre145_342
G100537 - Am1	G100537	Arima	0	Caroni	Pre9_0	Pre9_0	Pre13_0	Pre13_0	Pre15_164	Pre15_164	Pre26_162	Pre26_186	Pre27_188	Pre27_188	Pre28_148	Pre28_148	Pre38_0	Pre38_0	Pre80_212	Pre80_222	Pre145_0	Pre145_0
G100539 - Am1	G100539	Arima	0	Caroni	Pre9_182	Pre9_234	Pre13_0	Pre13_0	Pre15_0	Pre15_0	Pre26_114	Pre26_174	Pre27_178	Pre27_192	Pre28_148	Pre28_150	Pre38_140	Pre38_148	Pre80_0	Pre80_0	Pre145_346	Pre145_346
G100541 - Am1	G100541	Arima	0	Caroni	Pre9_218	Pre9_234	Pre13_0	Pre13_0	Pre15_164	Pre15_236	Pre26_0	Pre26_0	Pre27_186	Pre27_188	Pre28_150	Pre28_174	Pre38_148	Pre38_164	Pre80_0	Pre80_0	Pre145_346	Pre145_346
G100543 - Am1	G100543	Arima	0	Caroni	Pre9_178	Pre9_214	Pre13_194	Pre13_194	Pre15_0	Pre15_0	Pre26_106	Pre26_122	Pre27_176	Pre27_186	Pre28_148	Pre28_148	Pre38_132	Pre38_148	Pre80_200	Pre80_214	Pre145_346	Pre145_348
G100508AM1	G100508	Arima	1	Caroni	Pre9_210	Pre9_234	Pre13_110	Pre13_110	Pre15_164	Pre15_164	Pre26_114	Pre26_122	Pre27_176	Pre27_178	Pre28_158	Pre28_176	Pre38_148	Pre38_164	Pre80_214	Pre80_220	Pre145_0	Pre145_0
G100509AM1	G100509	Arima	1	Caroni	Pre9_178	Pre9_218	Pre13_170	Pre13_170	Pre15_0	Pre15_0	Pre26_114	Pre26_166	Pre27_184	Pre27_186	Pre28_150	Pre28_176	Pre38_146	Pre38_164	Pre80_0	Pre80_0	Pre145_0	Pre145_0
G100510AM1	G100510	Arima	1	Caroni	Pre9_186	Pre9_186	Pre13_98	Pre13_170	Pre15_164	Pre15_196	Pre26_0	Pre26_0	Pre27_0	Pre27_0	Pre28_150	Pre28_150	Pre38_148	Pre38_148	Pre80_214	Pre80_214	Pre145_342	Pre145_342
G100511AM1	G100511	Arima	1	Caroni	Pre9_182	Pre9_186	Pre13_0	Pre13_0	Pre15_164	Pre15_284	Pre26_114	Pre26_162	Pre27_176	Pre27_192	Pre28_168	Pre28_174	Pre38_148	Pre38_164	Pre80_210	Pre80_222	Pre145_0	Pre145_0
G100512AM1	G100512	Arima	1	Caroni	Pre9_0	Pre9_0	Pre13_0	Pre13_0	Pre15_164	Pre15_200	Pre26_118	Pre26_198	Pre27_172	Pre27_192	Pre28_148	Pre28_150	Pre38_148	Pre38_148	Pre80_214	Pre80_222	Pre145_346	Pre145_348
G100513AM1	G100513	Arima	1	Caroni	Pre9_0	Pre9_0	Pre13_0	Pre13_0	Pre15_0	Pre15_0	Pre26_186	Pre26_210	Pre27_192	Pre27_192	Pre28_0	Pre28_0	Pre38_164	Pre38_166	Pre80_206	Pre80_212	Pre145_342	Pre145_346
G100514AM1	G100514	Arima	1	Caroni	Pre9_178	Pre9_218	Pre13_0	Pre13_0	Pre15_0	Pre15_0	Pre26_118	Pre26_118	Pre27_176	Pre27_192	Pre28_0	Pre28_0	Pre38_148	Pre38_148	Pre80_210	Pre80_210	Pre145_342	Pre145_342
G100515AM1	G100515	Arima	1	Caroni	Pre9_158	Pre9_210	Pre13_0	Pre13_0	Pre15_204	Pre15_288	Pre26_118	Pre26_198	Pre27_0	Pre27_0	Pre28_150	Pre28_150	Pre38_148	Pre38_148	Pre80_0	Pre80_0	Pre145_342	Pre145_348
G100516AM1	G100516	Arima	1	Caroni	Pre9_158	Pre9_214	Pre13_0	Pre13_0	Pre15_0	Pre15_0	Pre26_178	Pre26_186	Pre27_176	Pre27_188	Pre28_0	Pre28_0	Pre38_148	Pre38_148	Pre80_0	Pre80_0	Pre145_346	Pre145_346
G100517AM1	G100517	Arima	1	Caroni	Pre9_186	Pre9_214	Pre13_0	Pre13_0	Pre15_196	Pre15_236	Pre26_0	Pre26_0	Pre27_176	Pre27_176	Pre28_0	Pre28_0	Pre38_148	Pre38_148	Pre80_0	Pre80_0	Pre145_338	Pre145_348
G100518AM1	G100518	Arima	1	Caroni	Pre9_166	Pre9_214	Pre13_0	Pre13_0	Pre15_164	Pre15_196	Pre26_0	Pre26_0	Pre27_188	Pre27_188	Pre28_148	Pre28_174	Pre38_166	Pre38_166	Pre80_200	Pre80_214	Pre145_342	Pre145_348
G100519AM1	G100519	Arima	1	Caroni	Pre9_162	Pre9_178	Pre13_0	Pre13_0	Pre15_164	Pre15_288	Pre26_114	Pre26_174	Pre27_176	Pre27_176	Pre28_0	Pre28_0	Pre38_148	Pre38_148	Pre80_0	Pre80_0	Pre145_342	Pre145_346
G100520AM1	G100520	Arima	1	Caroni	Pre9_178	Pre9_178	Pre13_110	Pre13_110	Pre15_232	Pre15_232	Pre26_0	Pre26_0	Pre27_0	Pre27_0	Pre28_0	Pre28_0	Pre38_146	Pre38_164	Pre80_0	Pre80_0	Pre145_338	Pre145_342
G100521AM1	G100521	Arima	1	Caroni	Pre9_158	Pre9_178	Pre13_110	Pre13_110	Pre15_0	Pre15_0	Pre26_106	Pre26_118	Pre27_194	Pre27_194	Pre28_148	Pre28_168	Pre38_140	Pre38_148	Pre80_210	Pre80_222	Pre145_0	Pre145_0
G100522AM1	G100522	Arima	1	Caroni	Pre9_158	Pre9_186	Pre13_0	Pre13_0	Pre15_0	Pre15_0	Pre26_122	Pre26_170	Pre27_176	Pre27_178	Pre28_168	Pre28_174	Pre38_148	Pre38_148	Pre80_214	Pre80_214	Pre145_348	Pre145_348
G100523AM1	G100523	Arima	1	Caroni	Pre9_178	Pre9_178	Pre13_0	Pre13_0	Pre15_164	Pre15_272	Pre26_114	Pre26_174	Pre27_188	Pre27_190	Pre28_148	Pre28_158	Pre38_0	Pre38_0	Pre80_214	Pre80_214	Pre145_0	Pre145_0
G100524AM1	G100524	Arima	1	Caroni	Pre9_158	Pre9_178	Pre13_0	Pre13_0	Pre15_224	Pre15_232	Pre26_122	Pre26_162	Pre27_176	Pre27_192	Pre28_0	Pre28_0	Pre38_140	Pre38_164	Pre80_200	Pre80_212	Pre145_0	Pre145_0
G100525AM1	G100525	Arima	1	Caroni	Pre9_166	Pre9_178	Pre13_166	Pre13_166	Pre15_208	Pre15_208	Pre26_166	Pre26_174	Pre27_192	Pre27_192	Pre28_148	Pre28_152	Pre38_148	Pre38_148	Pre80_0	Pre80_0	Pre145_0	Pre145_0
G100526AM1	G100526	Arima	1	Caroni	Pre9_0	Pre9_0	Pre13_170	Pre13_170	Pre15_0	Pre15_0	Pre26_118	Pre26_198	Pre27_186	Pre27_192	Pre28_148	Pre28_148	Pre38_148	Pre38_148	Pre80_214	Pre80_214	Pre145_0	Pre145_0
G100527AM1	G100527	Arima	1	Caroni	Pre9_158	Pre9_222	Pre13_110	Pre13_166	Pre15_164	Pre15_252	Pre26_0	Pre26_0	Pre27_176	Pre27_232	Pre28_150	Pre28_150	Pre38_140	Pre38_164	Pre80_0	Pre80_0	Pre145_342	Pre145_342
G100528AM1	G100528	Arima	1	Caroni	Pre9_178	Pre9_178	Pre13_0	Pre13_0	Pre15_224	Pre15_256	Pre26_186	Pre26_222	Pre27_176	Pre27_194	Pre28_148	Pre28_148	Pre38_148	Pre38_148	Pre80_214	Pre80_214	Pre145_346	Pre145_346
G100529AM1	G100529	Arima	1	Caroni	Pre9_0	Pre9_0	Pre13_194	Pre13_194	Pre15_0	Pre15_0	Pre26_174	Pre26_174	Pre27_192	Pre27_198	Pre28_148	Pre28_174	Pre38_140	Pre38_148	Pre80_212	Pre80_214	Pre145_346	Pre145_348
G100530AM1	G100530	Arima	1	Caroni	Pre9_0	Pre9_0	Pre13_0	Pre13_0	Pre15_0	Pre15_0	Pre26_114	Pre26_146	Pre27_192	Pre27_192	Pre28_148	Pre28_174	Pre38_140	Pre38_140	Pre80_212	Pre80_222	Pre145_342	Pre145_348
G100531-AM1	G100531	Arima	1	Caroni	Pre9_174	Pre9_178	Pre13_102	Pre13_102	Pre15_204	Pre15_204	Pre26_114	Pre26_114	Pre27_172	Pre27_192	Pre28_148	Pre28_152	Pre38_140	Pre38_140	Pre80_200	Pre80_204	Pre145_0	Pre145_0
G100531AM1	G100531	Arima	1	Caroni	Pre9_174	Pre9_178	Pre13_102	Pre13_102	Pre15_204	Pre15_204	Pre26_114	Pre26_114	Pre27_172	Pre27_192	Pre28_148	Pre28_152	Pre38_140	Pre38_140	Pre80_200	Pre80_204	Pre145_0	Pre145_0
G100532AM1	G100532	Arima	1	Caroni	Pre9_158	Pre9_178	Pre13_0	Pre13_0	Pre15_236	Pre15_248	Pre26_162	Pre26_198	Pre27_188	Pre27_192	Pre28_148	Pre28_174	Pre38_148	Pre38_148	Pre80_0	Pre80_0	Pre145_342	Pre145_346
G100533-AM1	G100533	Arima	1	Caroni	Pre9_0	Pre9_0	Pre13_110	Pre13_110	Pre15_224	Pre15_224	Pre26_110	Pre26_186	Pre27_176	Pre27_192	Pre28_148	Pre28_150	Pre38_0	Pre38_0	Pre80_0	Pre80_0	Pre145_346	Pre145_346
G100534AM1	G100534	Arima	1	Caroni	Pre9_166	Pre9_182	Pre13_110	Pre13_110	Pre15_0	Pre15_0	Pre26_114	Pre26_118	Pre27_172	Pre27_182	Pre28_148	Pre28_174	Pre38_148	Pre38_148	Pre80_0	Pre80_0	Pre145_0	Pre145_0
G100535AM1	G100535	Arima	1	Caroni	Pre9_158	Pre9_190	Pre13_0	Pre13_0	Pre15_0	Pre15_0	Pre26_122	Pre26_174	Pre27_188	Pre27_192	Pre28_150	Pre28_158	Pre38_148	Pre38_148	Pre80_222	Pre80_222	Pre145_340	Pre145_344
G100536AM1	G100536	Arima	1	Caroni	Pre9_158	Pre9_158	Pre13_110	Pre13_110	Pre15_236	Pre15_256	Pre26_110	Pre26_198	Pre27_178	Pre27_192	Pre28_0	Pre28_0	Pre38_148	Pre38_148	Pre80_200	Pre80_214	Pre145_342	Pre145_342
G100537AM1	G100537	Arima	1	Caroni	Pre9_0	Pre9_0	Pre13_0	Pre13_0	Pre15_164	Pre15_164	Pre26_162	Pre26_186	Pre27_188	Pre27_188	Pre28_148	Pre28_148	Pre38_0	Pre38_0	Pre80_212	Pre80_222	Pre145_0	Pre145_0
G100539AM1	G100539	Arima	1	Caroni	Pre9_182	Pre9_234	Pre13_0	Pre13_0	Pre15_0	Pre15_0	Pre26_114	Pre26_174	Pre27_178	Pre27_192	Pre28_148	Pre28_150	Pre38_140	Pre38_148	Pre80_0	Pre80_0	Pre145_346	Pre145_346
G100407AM2	G100407	Arima	2	Caroni	Pre9_0	Pre9_0	Pre13_114	Pre13_114	Pre15_172	Pre15_200	Pre26_114	Pre26_118	Pre27_182	Pre27_186	Pre28_0	Pre28_0	Pre38_120	Pre38_148	Pre80_200	Pre80_200	Pre145_342	Pre145_342
G100408-AM2	G100408	Arima	2	Caroni	Pre9_178	Pre9_182	Pre13_0	Pre13_0	Pre15_0	Pre15_0	Pre26_114	Pre26_114	Pre27_190	Pre27_192	Pre28_146	Pre28_146	Pre38_120	Pre38_148	Pre80_200	Pre80_208	Pre145_342	Pre145_342
G100408-Am2	G100408	Arima	2	Caroni	Pre9_178	Pre9_182	Pre13_0	Pre13_0	Pre15_0	Pre15_0	Pre26_114	Pre26_114	Pre27_190	Pre27_192	Pre28_146	Pre28_146	Pre38_120	Pre38_148	Pre80_200	Pre80_208	Pre145_342	Pre145_342
G100409-AM2	G100409	Arima	2	Caroni	Pre9_182	Pre9_182	Pre13_114	Pre13_114	Pre15_200	Pre15_244	Pre26_106	Pre26_114	Pre27_186	Pre27_190	Pre28_146	Pre28_146	Pre38_148	Pre38_148	Pre80_208	Pre80_220	Pre145_342	Pre145_352
G100409-Am2	G100409	Arima	2	Caroni	Pre9_182	Pre9_182	Pre13_114	Pre13_114	Pre15_200	Pre15_244	Pre26_106	Pre26_114	Pre27_186	Pre27_190	Pre28_146	Pre28_146	Pre38_148	Pre38_148	Pre80_208	Pre80_220	Pre145_342	Pre145_352
G100410-Am2	G100410	Arima	2	Caroni	Pre9_182	Pre9_182	Pre13_114	Pre13_114	Pre15_172	Pre15_204	Pre26_114	Pre26_170	Pre27_190	Pre27_190	Pre28_146	Pre28_146	Pre38_120	Pre38_148	Pre80_196	Pre80_200	Pre145_342	Pre145_352
G100410AM2	G100410	Arima	2	Caroni	Pre9_182	Pre9_182	Pre13_114	Pre13_114	Pre15_172	Pre15_204	Pre26_114	Pre26_170	Pre27_190	Pre27_190	Pre28_146	Pre28_146	Pre38_120	Pre38_148	Pre80_196	Pre80_200	Pre145_342	Pre145_352
G100411-Am2	G100411	Arima	2	Caroni	Pre9_182	Pre9_182	Pre13_114	Pre13_114	Pre15_0	Pre15_0	Pre26_114	Pre26_170	Pre27_182	Pre27_190	Pre28_146	Pre28_146	Pre38_140	Pre38_148	Pre80_200	Pre80_200	Pre145_352	Pre145_352
G100411AM2	G100411	Arima	2	Caroni	Pre9_182	Pre9_182	Pre13_114	Pre13_114	Pre15_0	Pre15_0	Pre26_114	Pre26_170	Pre27_182	Pre27_190	Pre28_146	Pre28_146	Pre38_140	Pre38_148	Pre80_200	Pre80_200	Pre145_352	Pre145_352
G100412-Am2	G100412	Arima	2	Caroni	Pre9_182	Pre9_182	Pre13_114	Pre13_114	Pre15_200	Pre15_244	Pre26_106	Pre26_114	Pre27_182	Pre27_186	Pre28_146	Pre28_146	Pre38_120	Pre38_148	Pre80_200	Pre80_208	Pre145_342	Pre145_352
G100412AM2	G100412	Arima	2	Caroni	Pre9_182	Pre9_182	Pre13_114	Pre13_114	Pre15_200	Pre15_244	Pre26_106	Pre26_114	Pre27_182	Pre27_186	Pre28_146	Pre28_146	Pre38_120	Pre38_148	Pre80_200	Pre80_208	Pre145_342	Pre145_352
G100413-AM2	G100413	Arima	2	Caroni	Pre9_182	Pre9_182	Pre13_114	Pre13_114	Pre15_200	Pre15_208	Pre26_114	Pre26_170	Pre27_190	Pre27_190	Pre28_146	Pre28_146	Pre38_140	Pre38_148	Pre80_200	Pre80_200	Pre145_342	Pre145_352
G100413-Am2	G100413	Arima	2	Caroni	Pre9_182	Pre9_182	Pre13_114	Pre13_114	Pre15_200	Pre15_208	Pre26_114	Pre26_170	Pre27_190	Pre27_190	Pre28_146	Pre28_146	Pre38_140	Pre38_148	Pre80_200	Pre80_200	Pre145_342	Pre145_352
G100414AM2	G100414	Arima	2	Caroni	Pre9_182	Pre9_182	Pre13_114	Pre13_114	Pre15_200	Pre15_200	Pre26_114	Pre26_170	Pre27_186	Pre27_190	Pre28_146	Pre28_146	Pre38_120	Pre38_148	Pre80_200	Pre80_200	Pre145_342	Pre145_352
G100415AM2	G100415	Arima	2	Caroni	Pre9_182	Pre9_182	Pre13_114	Pre13_114	Pre15_0	Pre15_0	Pre26_114	Pre26_170	Pre27_186	Pre27_190	Pre28_146	Pre28_146	Pre38_148	Pre38_148	Pre80_200	Pre80_200	Pre145_342	Pre145_352
G100416AM2	G100416	Arima	2	Caroni	Pre9_182	Pre9_182	Pre13_0	Pre13_0	Pre15_0	Pre15_0	Pre26_106	Pre26_114	Pre27_182	Pre27_190	Pre28_146	Pre28_146	Pre38_120	Pre38_148	Pre80_200	Pre80_200	Pre145_352	Pre145_352
G100418AM2	G100418	Arima	2	Caroni	Pre9_182	Pre9_182	Pre13_114	Pre13_114	Pre15_0	Pre15_0	Pre26_118	Pre26_170	Pre27_190	Pre27_190	Pre28_146	Pre28_146	Pre38_148	Pre38_148	Pre80_200	Pre80_200	Pre145_342	Pre145_342
G100419-AM2	G100419	Arima	2	Caroni	Pre9_178	Pre9_182	Pre13_0	Pre13_0	Pre15_200	Pre15_208	Pre26_114	Pre26_114	Pre27_186	Pre27_190	Pre28_146	Pre28_146	Pre38_122	Pre38_122	Pre80_220	Pre80_220	Pre145_338	Pre145_352
G100420AM2	G100420	Arima	2	Caroni	Pre9_178	Pre9_182	Pre13_0	Pre13_0	Pre15_200	Pre15_244	Pre26_114	Pre26_170	Pre27_190	Pre27_190	Pre28_146	Pre28_146	Pre38_148	Pre38_148	Pre80_200	Pre80_208	Pre145_352	Pre145_352
G100421AM2	G100421	Arima	2	Caroni	Pre9_182	Pre9_182	Pre13_114	Pre13_114	Pre15_212	Pre15_248	Pre26_114	Pre26_170	Pre27_190	Pre27_190	Pre28_146	Pre28_146	Pre38_140	Pre38_148	Pre80_200	Pre80_208	Pre145_338	Pre145_342
G100422AM2	G100422	Arima	2	Caroni	Pre9_178	Pre9_182	Pre13_102	Pre13_114	Pre15_172	Pre15_196	Pre26_102	Pre26_114	Pre27_190	Pre27_192	Pre28_146	Pre28_146	Pre38_120	Pre38_148	Pre80_200	Pre80_200	Pre145_342	Pre145_342
G100424AM2	G100424	Arima	2	Caroni	Pre9_182	Pre9_182	Pre13_114	Pre13_114	Pre15_200	Pre15_208	Pre26_114	Pre26_170	Pre27_182	Pre27_186	Pre28_146	Pre28_146	Pre38_140	Pre38_148	Pre80_200	Pre80_208	Pre145_342	Pre145_352
G100426AM2	G100426	Arima	2	Caroni	Pre9_182	Pre9_182	Pre13_114	Pre13_114	Pre15_200	Pre15_244	Pre26_114	Pre26_170	Pre27_186	Pre27_190	Pre28_146	Pre28_146	Pre38_148	Pre38_148	Pre80_200	Pre80_208	Pre145_342	Pre145_352
G100427-AM2	G100427	Arima	2	Caroni	Pre9_178	Pre9_182	Pre13_0	Pre13_0	Pre15_172	Pre15_192	Pre26_98	Pre26_114	Pre27_0	Pre27_0	Pre28_146	Pre28_146	Pre38_120	Pre38_148	Pre80_200	Pre80_200	Pre145_342	Pre145_352
G100427AM2	G100427	Arima	2	Caroni	Pre9_178	Pre9_182	Pre13_0	Pre13_0	Pre15_172	Pre15_192	Pre26_98	Pre26_114	Pre27_0	Pre27_0	Pre28_146	Pre28_146	Pre38_120	Pre38_148	Pre80_200	Pre80_200	Pre145_342	Pre145_352
G100428AM2	G100428	Arima	2	Caroni	Pre9_182	Pre9_182	Pre13_0	Pre13_0	Pre15_200	Pre15_292	Pre26_114	Pre26_170	Pre27_190	Pre27_190	Pre28_146	Pre28_146	Pre38_148	Pre38_148	Pre80_200	Pre80_200	Pre145_342	Pre145_352
G100429AM2	G100429	Arima	2	Caroni	Pre9_182	Pre9_182	Pre13_0	Pre13_0	Pre15_0	Pre15_0	Pre26_98	Pre26_114	Pre27_190	Pre27_190	Pre28_146	Pre28_146	Pre38_148	Pre38_148	Pre80_200	Pre80_220	Pre145_342	Pre145_352
G100430AM2	G100430	Arima	2	Caroni	Pre9_182	Pre9_182	Pre13_114	Pre13_114	Pre15_172	Pre15_200	Pre26_114	Pre26_114	Pre27_186	Pre27_190	Pre28_146	Pre28_146	Pre38_148	Pre38_148	Pre80_200	Pre80_208	Pre145_342	Pre145_352
G100431AM2	G100431	Arima	2	Caroni	Pre9_182	Pre9_182	Pre13_114	Pre13_114	Pre15_200	Pre15_244	Pre26_98	Pre26_114	Pre27_0	Pre27_0	Pre28_0	Pre28_0	Pre38_120	Pre38_148	Pre80_200	Pre80_200	Pre145_342	Pre145_342
G100432-Am2	G100432	Arima	2	Caroni	Pre9_182	Pre9_182	Pre13_114	Pre13_114	Pre15_200	Pre15_244	Pre26_170	Pre26_170	Pre27_190	Pre27_190	Pre28_146	Pre28_148	Pre38_148	Pre38_148	Pre80_200	Pre80_200	Pre145_352	Pre145_352
G100433-Am2	G100433	Arima	2	Caroni	Pre9_178	Pre9_178	Pre13_114	Pre13_114	Pre15_208	Pre15_244	Pre26_114	Pre26_114	Pre27_190	Pre27_190	Pre28_146	Pre28_146	Pre38_120	Pre38_148	Pre80_194	Pre80_200	Pre145_342	Pre145_342
G100434-Am2	G100434	Arima	2	Caroni	Pre9_178	Pre9_182	Pre13_0	Pre13_0	Pre15_0	Pre15_0	Pre26_114	Pre26_170	Pre27_182	Pre27_190	Pre28_146	Pre28_146	Pre38_140	Pre38_148	Pre80_200	Pre80_200	Pre145_338	Pre145_352
G100434AM2	G100434	Arima	2	Caroni	Pre9_178	Pre9_182	Pre13_0	Pre13_0	Pre15_0	Pre15_0	Pre26_114	Pre26_170	Pre27_182	Pre27_190	Pre28_146	Pre28_146	Pre38_140	Pre38_148	Pre80_200	Pre80_200	Pre145_338	Pre145_352
G100435-Am2	G100435	Arima	2	Caroni	Pre9_178	Pre9_182	Pre13_114	Pre13_114	Pre15_200	Pre15_244	Pre26_114	Pre26_170	Pre27_190	Pre27_190	Pre28_146	Pre28_146	Pre38_148	Pre38_148	Pre80_200	Pre80_200	Pre145_352	Pre145_352
G100436-AM2	G100436	Arima	2	Caroni	Pre9_178	Pre9_182	Pre13_114	Pre13_114	Pre15_172	Pre15_244	Pre26_114	Pre26_114	Pre27_186	Pre27_186	Pre28_146	Pre28_146	Pre38_120	Pre38_148	Pre80_200	Pre80_200	Pre145_342	Pre145_342
G100436-Am2	G100436	Arima	2	Caroni	Pre9_178	Pre9_182	Pre13_114	Pre13_114	Pre15_172	Pre15_244	Pre26_114	Pre26_114	Pre27_186	Pre27_186	Pre28_146	Pre28_146	Pre38_120	Pre38_148	Pre80_200	Pre80_200	Pre145_342	Pre145_342
G100437-AM2	G100437	Arima	2	Caroni	Pre9_182	Pre9_182	Pre13_0	Pre13_0	Pre15_196	Pre15_200	Pre26_114	Pre26_170	Pre27_190	Pre27_190	Pre28_146	Pre28_146	Pre38_120	Pre38_148	Pre80_200	Pre80_200	Pre145_342	Pre145_342
G100437-Am2	G100437	Arima	2	Caroni	Pre9_182	Pre9_182	Pre13_0	Pre13_0	Pre15_196	Pre15_200	Pre26_114	Pre26_170	Pre27_190	Pre27_190	Pre28_146	Pre28_146	Pre38_120	Pre38_148	Pre80_200	Pre80_200	Pre145_342	Pre145_342
G100438-Am2	G100438	Arima	2	Caroni	Pre9_182	Pre9_182	Pre13_0	Pre13_0	Pre15_172	Pre15_208	Pre26_98	Pre26_114	Pre27_190	Pre27_190	Pre28_0	Pre28_0	Pre38_148	Pre38_148	Pre80_200	Pre80_200	Pre145_338	Pre145_342
G100439-Am2	G100439	Arima	2	Caroni	Pre9_182	Pre9_186	Pre13_0	Pre13_0	Pre15_0	Pre15_0	Pre26_170	Pre26_170	Pre27_190	Pre27_190	Pre28_146	Pre28_146	Pre38_148	Pre38_148	Pre80_200	Pre80_208	Pre145_338	Pre145_352
G100439AM2	G100439	Arima	2	Caroni	Pre9_182	Pre9_186	Pre13_0	Pre13_0	Pre15_0	Pre15_0	Pre26_170	Pre26_170	Pre27_190	Pre27_190	Pre28_146	Pre28_146	Pre38_148	Pre38_148	Pre80_200	Pre80_208	Pre145_338	Pre145_352
G100204Ap1	G100204	Aripo	1	Caroni	Pre9_178	Pre9_186	Pre13_102	Pre13_126	Pre15_212	Pre15_244	Pre26_190	Pre26_190	Pre27_180	Pre27_190	Pre28_158	Pre28_176	Pre38_134	Pre38_174	Pre80_212	Pre80_212	Pre145_348	Pre145_348
G100205Ap1	G100205	Aripo	1	Caroni	Pre9_186	Pre9_186	Pre13_90	Pre13_130	Pre15_244	Pre15_260	Pre26_186	Pre26_190	Pre27_180	Pre27_202	Pre28_0	Pre28_0	Pre38_174	Pre38_174	Pre80_212	Pre80_212	Pre145_348	Pre145_348
G100206Ap1	G100206	Aripo	1	Caroni	Pre9_178	Pre9_222	Pre13_102	Pre13_102	Pre15_204	Pre15_212	Pre26_174	Pre26_190	Pre27_180	Pre27_180	Pre28_0	Pre28_0	Pre38_168	Pre38_178	Pre80_204	Pre80_208	Pre145_348	Pre145_348
G100208Ap1	G100208	Aripo	1	Caroni	Pre9_178	Pre9_186	Pre13_102	Pre13_110	Pre15_0	Pre15_0	Pre26_190	Pre26_214	Pre27_180	Pre27_198	Pre28_176	Pre28_176	Pre38_168	Pre38_174	Pre80_206	Pre80_212	Pre145_348	Pre145_348
G100209Ap1	G100209	Aripo	1	Caroni	Pre9_178	Pre9_186	Pre13_110	Pre13_126	Pre15_212	Pre15_264	Pre26_178	Pre26_194	Pre27_180	Pre27_180	Pre28_0	Pre28_0	Pre38_140	Pre38_174	Pre80_212	Pre80_212	Pre145_342	Pre145_348
G100210Ap1	G100210	Aripo	1	Caroni	Pre9_186	Pre9_190	Pre13_0	Pre13_0	Pre15_212	Pre15_252	Pre26_186	Pre26_206	Pre27_180	Pre27_204	Pre28_176	Pre28_182	Pre38_174	Pre38_178	Pre80_212	Pre80_212	Pre145_348	Pre145_348
G100212Ap1	G100212	Aripo	1	Caroni	Pre9_0	Pre9_0	Pre13_102	Pre13_110	Pre15_0	Pre15_0	Pre26_190	Pre26_218	Pre27_180	Pre27_180	Pre28_162	Pre28_176	Pre38_164	Pre38_174	Pre80_200	Pre80_212	Pre145_338	Pre145_348
G100213Ap1	G100213	Aripo	1	Caroni	Pre9_178	Pre9_186	Pre13_110	Pre13_110	Pre15_252	Pre15_252	Pre26_190	Pre26_190	Pre27_180	Pre27_180	Pre28_156	Pre28_176	Pre38_142	Pre38_174	Pre80_212	Pre80_212	Pre145_338	Pre145_348
G100214Ap1	G100214	Aripo	1	Caroni	Pre9_186	Pre9_222	Pre13_110	Pre13_110	Pre15_212	Pre15_260	Pre26_190	Pre26_194	Pre27_180	Pre27_180	Pre28_176	Pre28_180	Pre38_174	Pre38_174	Pre80_212	Pre80_212	Pre145_350	Pre145_350
G100215Ap1	G100215	Aripo	1	Caroni	Pre9_186	Pre9_190	Pre13_98	Pre13_134	Pre15_252	Pre15_256	Pre26_190	Pre26_218	Pre27_180	Pre27_180	Pre28_176	Pre28_178	Pre38_168	Pre38_178	Pre80_212	Pre80_212	Pre145_348	Pre145_348
G100216Ap1	G100216	Aripo	1	Caroni	Pre9_182	Pre9_190	Pre13_0	Pre13_0	Pre15_0	Pre15_0	Pre26_178	Pre26_186	Pre27_0	Pre27_0	Pre28_0	Pre28_0	Pre38_142	Pre38_174	Pre80_212	Pre80_212	Pre145_348	Pre145_348
G100217Ap1	G100217	Aripo	1	Caroni	Pre9_186	Pre9_222	Pre13_102	Pre13_110	Pre15_0	Pre15_0	Pre26_186	Pre26_190	Pre27_180	Pre27_180	Pre28_162	Pre28_176	Pre38_164	Pre38_174	Pre80_212	Pre80_212	Pre145_338	Pre145_348
G100218-Ap1	G100218	Aripo	1	Caroni	Pre9_178	Pre9_186	Pre13_110	Pre13_110	Pre15_244	Pre15_244	Pre26_186	Pre26_190	Pre27_0	Pre27_0	Pre28_162	Pre28_176	Pre38_156	Pre38_182	Pre80_206	Pre80_212	Pre145_348	Pre145_348
G100220Ap1	G100220	Aripo	1	Caroni	Pre9_174	Pre9_186	Pre13_110	Pre13_138	Pre15_212	Pre15_212	Pre26_190	Pre26_198	Pre27_0	Pre27_0	Pre28_156	Pre28_176	Pre38_134	Pre38_144	Pre80_204	Pre80_212	Pre145_348	Pre145_348
G100221Ap1	G100221	Aripo	1	Caroni	Pre9_162	Pre9_182	Pre13_102	Pre13_122	Pre15_212	Pre15_212	Pre26_186	Pre26_194	Pre27_180	Pre27_198	Pre28_172	Pre28_176	Pre38_142	Pre38_174	Pre80_204	Pre80_212	Pre145_338	Pre145_348
G100222Ap1	G100222	Aripo	1	Caroni	Pre9_186	Pre9_186	Pre13_110	Pre13_110	Pre15_212	Pre15_216	Pre26_186	Pre26_190	Pre27_180	Pre27_192	Pre28_150	Pre28_176	Pre38_168	Pre38_174	Pre80_208	Pre80_212	Pre145_348	Pre145_348
G100223Ap1	G100223	Aripo	1	Caroni	Pre9_166	Pre9_178	Pre13_102	Pre13_126	Pre15_212	Pre15_248	Pre26_182	Pre26_186	Pre27_180	Pre27_180	Pre28_0	Pre28_0	Pre38_174	Pre38_174	Pre80_212	Pre80_212	Pre145_348	Pre145_348
G100224Ap1	G100224	Aripo	1	Caroni	Pre9_174	Pre9_178	Pre13_134	Pre13_134	Pre15_212	Pre15_212	Pre26_194	Pre26_198	Pre27_180	Pre27_192	Pre28_156	Pre28_176	Pre38_134	Pre38_178	Pre80_204	Pre80_206	Pre145_348	Pre145_348
G100225Ap1	G100225	Aripo	1	Caroni	Pre9_186	Pre9_186	Pre13_102	Pre13_126	Pre15_208	Pre15_248	Pre26_174	Pre26_182	Pre27_180	Pre27_180	Pre28_156	Pre28_176	Pre38_170	Pre38_174	Pre80_212	Pre80_214	Pre145_348	Pre145_348
G100226Ap1	G100226	Aripo	1	Caroni	Pre9_178	Pre9_222	Pre13_102	Pre13_122	Pre15_212	Pre15_252	Pre26_186	Pre26_186	Pre27_180	Pre27_204	Pre28_176	Pre28_176	Pre38_168	Pre38_174	Pre80_212	Pre80_212	Pre145_348	Pre145_348
G100227Ap1	G100227	Aripo	1	Caroni	Pre9_174	Pre9_222	Pre13_0	Pre13_0	Pre15_244	Pre15_272	Pre26_182	Pre26_190	Pre27_180	Pre27_180	Pre28_156	Pre28_176	Pre38_128	Pre38_178	Pre80_210	Pre80_212	Pre145_348	Pre145_348
G100228Ap1	G100228	Aripo	1	Caroni	Pre9_186	Pre9_186	Pre13_110	Pre13_110	Pre15_0	Pre15_0	Pre26_186	Pre26_190	Pre27_180	Pre27_190	Pre28_176	Pre28_176	Pre38_156	Pre38_178	Pre80_206	Pre80_212	Pre145_348	Pre145_348
G100229Ap1	G100229	Aripo	1	Caroni	Pre9_178	Pre9_186	Pre13_110	Pre13_122	Pre15_0	Pre15_0	Pre26_178	Pre26_218	Pre27_0	Pre27_0	Pre28_158	Pre28_158	Pre38_174	Pre38_174	Pre80_210	Pre80_212	Pre145_348	Pre145_348
G100230Ap1	G100230	Aripo	1	Caroni	Pre9_174	Pre9_186	Pre13_102	Pre13_126	Pre15_212	Pre15_248	Pre26_190	Pre26_206	Pre27_0	Pre27_0	Pre28_156	Pre28_156	Pre38_156	Pre38_174	Pre80_208	Pre80_212	Pre145_348	Pre145_348
G100231Ap1	G100231	Aripo	1	Caroni	Pre9_170	Pre9_186	Pre13_102	Pre13_126	Pre15_196	Pre15_212	Pre26_190	Pre26_214	Pre27_180	Pre27_180	Pre28_176	Pre28_180	Pre38_174	Pre38_178	Pre80_212	Pre80_212	Pre145_348	Pre145_350
G100232Ap1	G100232	Aripo	1	Caroni	Pre9_186	Pre9_186	Pre13_126	Pre13_126	Pre15_252	Pre15_284	Pre26_186	Pre26_214	Pre27_180	Pre27_192	Pre28_158	Pre28_176	Pre38_170	Pre38_174	Pre80_210	Pre80_210	Pre145_348	Pre145_348
G100233-Ap1	G100233	Aripo	1	Caroni	Pre9_186	Pre9_186	Pre13_102	Pre13_110	Pre15_252	Pre15_256	Pre26_186	Pre26_190	Pre27_180	Pre27_180	Pre28_156	Pre28_176	Pre38_138	Pre38_174	Pre80_210	Pre80_210	Pre145_348	Pre145_348
G100234Ap1	G100234	Aripo	1	Caroni	Pre9_174	Pre9_186	Pre13_102	Pre13_126	Pre15_212	Pre15_248	Pre26_182	Pre26_190	Pre27_186	Pre27_204	Pre28_156	Pre28_176	Pre38_174	Pre38_174	Pre80_210	Pre80_212	Pre145_348	Pre145_348
G100235-Ap1	G100235	Aripo	1	Caroni	Pre9_186	Pre9_186	Pre13_90	Pre13_110	Pre15_244	Pre15_252	Pre26_190	Pre26_190	Pre27_180	Pre27_198	Pre28_158	Pre28_176	Pre38_174	Pre38_174	Pre80_200	Pre80_206	Pre145_348	Pre145_348
G100236Ap1	G100236	Aripo	1	Caroni	Pre9_178	Pre9_186	Pre13_110	Pre13_110	Pre15_196	Pre15_216	Pre26_182	Pre26_190	Pre27_180	Pre27_190	Pre28_158	Pre28_176	Pre38_174	Pre38_174	Pre80_212	Pre80_212	Pre145_348	Pre145_348
G100237Ap1	G100237	Aripo	1	Caroni	Pre9_178	Pre9_186	Pre13_110	Pre13_110	Pre15_0	Pre15_0	Pre26_0	Pre26_0	Pre27_180	Pre27_180	Pre28_0	Pre28_0	Pre38_142	Pre38_178	Pre80_204	Pre80_212	Pre145_348	Pre145_348
G100238Ap1	G100238	Aripo	1	Caroni	Pre9_178	Pre9_190	Pre13_110	Pre13_114	Pre15_212	Pre15_212	Pre26_182	Pre26_218	Pre27_198	Pre27_198	Pre28_156	Pre28_176	Pre38_128	Pre38_168	Pre80_206	Pre80_212	Pre145_348	Pre145_348
G100060Ap2	G100060	Aripo	2	Caroni	Pre9_0	Pre9_0	Pre13_0	Pre13_0	Pre15_200	Pre15_244	Pre26_190	Pre26_194	Pre27_174	Pre27_174	Pre28_158	Pre28_166	Pre38_144	Pre38_174	Pre80_210	Pre80_210	Pre145_348	Pre145_348
G100061Ap2	G100061	Aripo	2	Caroni	Pre9_158	Pre9_166	Pre13_0	Pre13_0	Pre15_0	Pre15_0	Pre26_0	Pre26_0	Pre27_0	Pre27_0	Pre28_158	Pre28_166	Pre38_0	Pre38_0	Pre80_212	Pre80_214	Pre145_0	Pre145_0
G100062Ap2	G100062	Aripo	2	Caroni	Pre9_186	Pre9_190	Pre13_106	Pre13_118	Pre15_204	Pre15_208	Pre26_186	Pre26_198	Pre27_196	Pre27_196	Pre28_180	Pre28_180	Pre38_146	Pre38_174	Pre80_0	Pre80_0	Pre145_348	Pre145_348
G100063Ap2	G100063	Aripo	2	Caroni	Pre9_178	Pre9_214	Pre13_0	Pre13_0	Pre15_0	Pre15_0	Pre26_114	Pre26_194	Pre27_188	Pre27_188	Pre28_158	Pre28_158	Pre38_128	Pre38_178	Pre80_210	Pre80_214	Pre145_348	Pre145_348
G100064Ap2	G100064	Aripo	2	Caroni	Pre9_190	Pre9_194	Pre13_110	Pre13_126	Pre15_196	Pre15_276	Pre26_0	Pre26_0	Pre27_194	Pre27_194	Pre28_158	Pre28_184	Pre38_146	Pre38_176	Pre80_204	Pre80_210	Pre145_348	Pre145_348
G100065Ap2	G100065	Aripo	2	Caroni	Pre9_178	Pre9_234	Pre13_106	Pre13_118	Pre15_204	Pre15_248	Pre26_178	Pre26_194	Pre27_162	Pre27_188	Pre28_144	Pre28_164	Pre38_146	Pre38_172	Pre80_212	Pre80_214	Pre145_338	Pre145_348
G100066Ap2	G100066	Aripo	2	Caroni	Pre9_178	Pre9_178	Pre13_98	Pre13_98	Pre15_0	Pre15_0	Pre26_0	Pre26_0	Pre27_172	Pre27_192	Pre28_154	Pre28_162	Pre38_126	Pre38_174	Pre80_206	Pre80_218	Pre145_344	Pre145_348
G100067Ap2	G100067	Aripo	2	Caroni	Pre9_182	Pre9_186	Pre13_86	Pre13_94	Pre15_0	Pre15_0	Pre26_194	Pre26_218	Pre27_148	Pre27_182	Pre28_156	Pre28_158	Pre38_0	Pre38_0	Pre80_204	Pre80_210	Pre145_348	Pre145_348
G100068Ap2	G100068	Aripo	2	Caroni	Pre9_158	Pre9_194	Pre13_106	Pre13_106	Pre15_184	Pre15_256	Pre26_0	Pre26_0	Pre27_172	Pre27_200	Pre28_158	Pre28_180	Pre38_122	Pre38_174	Pre80_204	Pre80_206	Pre145_338	Pre145_342
G100069Ap2	G100069	Aripo	2	Caroni	Pre9_178	Pre9_178	Pre13_110	Pre13_118	Pre15_0	Pre15_0	Pre26_178	Pre26_210	Pre27_180	Pre27_188	Pre28_162	Pre28_158	Pre38_122	Pre38_174	Pre80_212	Pre80_212	Pre145_348	Pre145_348
G100070Ap2	G100070	Aripo	2	Caroni	Pre9_0	Pre9_0	Pre13_0	Pre13_0	Pre15_236	Pre15_284	Pre26_0	Pre26_0	Pre27_180	Pre27_200	Pre28_0	Pre28_0	Pre38_146	Pre38_150	Pre80_204	Pre80_210	Pre145_0	Pre145_0
G100071Ap2	G100071	Aripo	2	Caroni	Pre9_182	Pre9_182	Pre13_0	Pre13_0	Pre15_236	Pre15_260	Pre26_190	Pre26_194	Pre27_180	Pre27_200	Pre28_172	Pre28_176	Pre38_146	Pre38_176	Pre80_212	Pre80_214	Pre145_0	Pre145_0
G100072Ap2	G100072	Aripo	2	Caroni	Pre9_186	Pre9_186	Pre13_106	Pre13_106	Pre15_0	Pre15_0	Pre26_194	Pre26_194	Pre27_178	Pre27_200	Pre28_158	Pre28_158	Pre38_150	Pre38_174	Pre80_206	Pre80_210	Pre145_348	Pre145_348
G100073Ap2	G100073	Aripo	2	Caroni	Pre9_186	Pre9_230	Pre13_150	Pre13_150	Pre15_200	Pre15_268	Pre26_194	Pre26_206	Pre27_190	Pre27_198	Pre28_158	Pre28_176	Pre38_142	Pre38_176	Pre80_206	Pre80_206	Pre145_342	Pre145_348
G100074Ap2	G100074	Aripo	2	Caroni	Pre9_198	Pre9_198	Pre13_0	Pre13_0	Pre15_0	Pre15_0	Pre26_198	Pre26_214	Pre27_182	Pre27_200	Pre28_152	Pre28_176	Pre38_132	Pre38_174	Pre80_214	Pre80_214	Pre145_348	Pre145_348
G100075Ap2	G100075	Aripo	2	Caroni	Pre9_0	Pre9_0	Pre13_106	Pre13_110	Pre15_208	Pre15_236	Pre26_186	Pre26_198	Pre27_178	Pre27_192	Pre28_158	Pre28_180	Pre38_142	Pre38_174	Pre80_0	Pre80_0	Pre145_338	Pre145_342
G100081-Ap2	G100081	Aripo	2	Caroni	Pre9_0	Pre9_0	Pre13_106	Pre13_114	Pre15_0	Pre15_0	Pre26_0	Pre26_0	Pre27_180	Pre27_190	Pre28_158	Pre28_180	Pre38_142	Pre38_176	Pre80_0	Pre80_0	Pre145_0	Pre145_0
Brasse Terre-p2_10H	Brasse	Brasse Terre	0	SE	Pre9_172	Pre9_188	Pre13_202	Pre13_214	Pre15_258	Pre15_274	Pre26_174	Pre26_178	Pre27_172	Pre27_268	Pre28_170	Pre28_174	Pre38_136	Pre38_140	Pre80_206	Pre80_206	Pre145_342	Pre145_342
Brasse Terre-p2_11A	Brasse	Brasse Terre	0	SE	Pre9_172	Pre9_212	Pre13_150	Pre13_222	Pre15_254	Pre15_262	Pre26_130	Pre26_142	Pre27_202	Pre27_206	Pre28_174	Pre28_176	Pre38_140	Pre38_140	Pre80_210	Pre80_210	Pre145_342	Pre145_342
Brasse Terre-p2_11B	Brasse	Brasse Terre	0	SE	Pre9_180	Pre9_188	Pre13_0	Pre13_0	Pre15_246	Pre15_310	Pre26_126	Pre26_190	Pre27_172	Pre27_178	Pre28_168	Pre28_174	Pre38_144	Pre38_166	Pre80_210	Pre80_210	Pre145_342	Pre145_342
Brasse Terre-p2_11C	Brasse	Brasse Terre	0	SE	Pre9_188	Pre9_192	Pre13_0	Pre13_0	Pre15_258	Pre15_278	Pre26_138	Pre26_142	Pre27_266	Pre27_266	Pre28_170	Pre28_174	Pre38_148	Pre38_162	Pre80_206	Pre80_210	Pre145_342	Pre145_342
Brasse Terre-p2_11D	Brasse	Brasse Terre	0	SE	Pre9_192	Pre9_200	Pre13_206	Pre13_274	Pre15_234	Pre15_290	Pre26_126	Pre26_142	Pre27_174	Pre27_258	Pre28_174	Pre28_176	Pre38_140	Pre38_166	Pre80_194	Pre80_208	Pre145_342	Pre145_342
Brasse Terre-p2_11E	Brasse	Brasse Terre	0	SE	Pre9_196	Pre9_196	Pre13_162	Pre13_262	Pre15_246	Pre15_258	Pre26_142	Pre26_178	Pre27_176	Pre27_268	Pre28_168	Pre28_174	Pre38_136	Pre38_172	Pre80_206	Pre80_212	Pre145_342	Pre145_344
Brasse Terre-p2_11F	Brasse	Brasse Terre	0	SE	Pre9_192	Pre9_252	Pre13_210	Pre13_246	Pre15_262	Pre15_262	Pre26_138	Pre26_174	Pre27_162	Pre27_268	Pre28_172	Pre28_192	Pre38_140	Pre38_166	Pre80_194	Pre80_210	Pre145_342	Pre145_342
Brasse Terre-p2_11G	Brasse	Brasse Terre	0	SE	Pre9_160	Pre9_172	Pre13_130	Pre13_154	Pre15_242	Pre15_246	Pre26_138	Pre26_170	Pre27_188	Pre27_252	Pre28_172	Pre28_174	Pre38_136	Pre38_148	Pre80_206	Pre80_210	Pre145_342	Pre145_342
Brasse Terre-p2_11H	Brasse	Brasse Terre	0	SE	Pre9_172	Pre9_188	Pre13_142	Pre13_210	Pre15_234	Pre15_322	Pre26_126	Pre26_158	Pre27_182	Pre27_202	Pre28_154	Pre28_178	Pre38_140	Pre38_172	Pre80_194	Pre80_210	Pre145_336	Pre145_344
Brasse Terre-p2_12A	Brasse	Brasse Terre	0	SE	Pre9_216	Pre9_252	Pre13_194	Pre13_246	Pre15_242	Pre15_290	Pre26_138	Pre26_162	Pre27_172	Pre27_202	Pre28_176	Pre28_178	Pre38_140	Pre38_166	Pre80_194	Pre80_210	Pre145_342	Pre145_342
Brasse Terre-p2_12B	Brasse	Brasse Terre	0	SE	Pre9_172	Pre9_172	Pre13_150	Pre13_230	Pre15_262	Pre15_298	Pre26_126	Pre26_262	Pre27_176	Pre27_196	Pre28_170	Pre28_184	Pre38_136	Pre38_148	Pre80_208	Pre80_210	Pre145_344	Pre145_344
Brasse Terre-p2_12C	Brasse	Brasse Terre	0	SE	Pre9_172	Pre9_188	Pre13_218	Pre13_222	Pre15_254	Pre15_326	Pre26_166	Pre26_186	Pre27_192	Pre27_202	Pre28_160	Pre28_168	Pre38_142	Pre38_142	Pre80_208	Pre80_210	Pre145_342	Pre145_342
Brasse Terre-p2_12D	Brasse	Brasse Terre	0	SE	Pre9_172	Pre9_192	Pre13_130	Pre13_142	Pre15_270	Pre15_270	Pre26_126	Pre26_138	Pre27_178	Pre27_202	Pre28_160	Pre28_174	Pre38_138	Pre38_140	Pre80_206	Pre80_210	Pre145_342	Pre145_342
Brasse Terre-p2_12E	Brasse	Brasse Terre	0	SE	Pre9_172	Pre9_188	Pre13_202	Pre13_250	Pre15_270	Pre15_298	Pre26_178	Pre26_182	Pre27_172	Pre27_260	Pre28_184	Pre28_196	Pre38_136	Pre38_142	Pre80_210	Pre80_210	Pre145_342	Pre145_342
Brasse Terre-p2_12F	Brasse	Brasse Terre	0	SE	Pre9_172	Pre9_192	Pre13_170	Pre13_238	Pre15_294	Pre15_294	Pre26_130	Pre26_274	Pre27_174	Pre27_178	Pre28_160	Pre28_178	Pre38_148	Pre38_150	Pre80_208	Pre80_212	Pre145_342	Pre145_342
Brasse Terre-p2_12G	Brasse	Brasse Terre	0	SE	Pre9_188	Pre9_192	Pre13_190	Pre13_210	Pre15_226	Pre15_254	Pre26_126	Pre26_134	Pre27_174	Pre27_202	Pre28_168	Pre28_176	Pre38_140	Pre38_142	Pre80_194	Pre80_206	Pre145_342	Pre145_342
Brasse Terre-p2_12H	Brasse	Brasse Terre	0	SE	Pre9_188	Pre9_200	Pre13_0	Pre13_0	Pre15_326	Pre15_326	Pre26_222	Pre26_206	Pre27_246	Pre27_254	Pre28_168	Pre28_170	Pre38_136	Pre38_142	Pre80_194	Pre80_206	Pre145_342	Pre145_342
Brasse Terre-p3_1A	Brasse	Brasse Terre	0	SE	Pre9_204	Pre9_208	Pre13_194	Pre13_218	Pre15_278	Pre15_374	Pre26_138	Pre26_174	Pre27_178	Pre27_206	Pre28_184	Pre28_204	Pre38_136	Pre38_140	Pre80_206	Pre80_206	Pre145_342	Pre145_342
Brasse Terre-p3_1B	Brasse	Brasse Terre	0	SE	Pre9_160	Pre9_172	Pre13_166	Pre13_222	Pre15_254	Pre15_262	Pre26_138	Pre26_206	Pre27_174	Pre27_252	Pre28_146	Pre28_180	Pre38_136	Pre38_140	Pre80_204	Pre80_204	Pre145_342	Pre145_342
Brasse Terre-p3_1C	Brasse	Brasse Terre	0	SE	Pre9_172	Pre9_188	Pre13_150	Pre13_190	Pre15_242	Pre15_266	Pre26_122	Pre26_174	Pre27_172	Pre27_186	Pre28_172	Pre28_180	Pre38_164	Pre38_166	Pre80_192	Pre80_204	Pre145_342	Pre145_344
Brasse Terre-p3_1D	Brasse	Brasse Terre	0	SE	Pre9_172	Pre9_184	Pre13_126	Pre13_154	Pre15_262	Pre15_274	Pre26_130	Pre26_130	Pre27_188	Pre27_206	Pre28_168	Pre28_204	Pre38_142	Pre38_148	Pre80_204	Pre80_208	Pre145_342	Pre145_342
Brasse Terre-p3_1D	Brasse	Brasse Terre	0	SE	Pre9_172	Pre9_184	Pre13_126	Pre13_154	Pre15_262	Pre15_274	Pre26_130	Pre26_130	Pre27_188	Pre27_206	Pre28_168	Pre28_204	Pre38_142	Pre38_148	Pre80_204	Pre80_208	Pre145_342	Pre145_342
Brasse Terre-p3_1E	Brasse	Brasse Terre	0	SE	Pre9_160	Pre9_172	Pre13_210	Pre13_210	Pre15_242	Pre15_282	Pre26_138	Pre26_170	Pre27_244	Pre27_252	Pre28_170	Pre28_176	Pre38_136	Pre38_142	Pre80_204	Pre80_224	Pre145_342	Pre145_342
Brasse Terre-p3_1F	Brasse	Brasse Terre	0	SE	Pre9_172	Pre9_172	Pre13_142	Pre13_234	Pre15_270	Pre15_294	Pre26_178	Pre26_186	Pre27_174	Pre27_206	Pre28_170	Pre28_190	Pre38_136	Pre38_142	Pre80_204	Pre80_208	Pre145_342	Pre145_342
Brasse Terre-p3_1G	Brasse	Brasse Terre	0	SE	Pre9_160	Pre9_172	Pre13_214	Pre13_222	Pre15_234	Pre15_238	Pre26_178	Pre26_274	Pre27_172	Pre27_268	Pre28_170	Pre28_174	Pre38_140	Pre38_142	Pre80_208	Pre80_208	Pre145_342	Pre145_342
Brasse Terre-p3_2A	Brasse	Brasse Terre	0	SE	Pre9_172	Pre9_180	Pre13_222	Pre13_230	Pre15_278	Pre15_278	Pre26_138	Pre26_138	Pre27_206	Pre27_258	Pre28_168	Pre28_174	Pre38_140	Pre38_142	Pre80_208	Pre80_208	Pre145_342	Pre145_342
Brasse Terre-p3_2B	Brasse	Brasse Terre	0	SE	Pre9_176	Pre9_188	Pre13_170	Pre13_250	Pre15_250	Pre15_322	Pre26_126	Pre26_130	Pre27_186	Pre27_202	Pre28_154	Pre28_172	Pre38_144	Pre38_148	Pre80_192	Pre80_204	Pre145_342	Pre145_344
Brasse Terre-p3_2C	Brasse	Brasse Terre	0	SE	Pre9_172	Pre9_188	Pre13_146	Pre13_262	Pre15_238	Pre15_254	Pre26_134	Pre26_182	Pre27_174	Pre27_186	Pre28_172	Pre28_176	Pre38_142	Pre38_148	Pre80_204	Pre80_208	Pre145_342	Pre145_342
Brasse Terre-p3_2D	Brasse	Brasse Terre	0	SE	Pre9_192	Pre9_200	Pre13_170	Pre13_214	Pre15_282	Pre15_282	Pre26_178	Pre26_206	Pre27_202	Pre27_260	Pre28_154	Pre28_184	Pre38_140	Pre38_148	Pre80_192	Pre80_224	Pre145_342	Pre145_342
Brasse Terre-p3_2E	Brasse	Brasse Terre	0	SE	Pre9_172	Pre9_188	Pre13_142	Pre13_226	Pre15_242	Pre15_258	Pre26_126	Pre26_190	Pre27_172	Pre27_244	Pre28_154	Pre28_170	Pre38_140	Pre38_142	Pre80_192	Pre80_192	Pre145_342	Pre145_342
Cur19	Cur19	Curaguate	0	North Slope	Pre9_0	Pre9_0	Pre13_98	Pre13_102	Pre15_0	Pre15_0	Pre26_162	Pre26_166	Pre27_212	Pre27_212	Pre28_0	Pre28_0	Pre38_0	Pre38_0	Pre80_188	Pre80_212	Pre145_0	Pre145_0
Cur22	Cur22	Curaguate	0	North Slope	Pre9_186	Pre9_230	Pre13_102	Pre13_118	Pre15_0	Pre15_0	Pre26_154	Pre26_162	Pre27_214	Pre27_214	Pre28_0	Pre28_0	Pre38_122	Pre38_122	Pre80_212	Pre80_214	Pre145_342	Pre145_342
Cur1	Cur1	Curaguate	2010	North Slope	Pre9_222	Pre9_246	Pre13_98	Pre13_122	Pre15_0	Pre15_0	Pre26_0	Pre26_0	Pre27_212	Pre27_220	Pre28_160	Pre28_160	Pre38_122	Pre38_122	Pre80_188	Pre80_214	Pre145_342	Pre145_342
Cur10	Cur10	Curaguate	2010	North Slope	Pre9_194	Pre9_194	Pre13_0	Pre13_0	Pre15_264	Pre15_280	Pre26_154	Pre26_154	Pre27_218	Pre27_218	Pre28_158	Pre28_172	Pre38_158	Pre38_178	Pre80_190	Pre80_214	Pre145_0	Pre145_0
Cur15	Cur15	Curaguate	2010	North Slope	Pre9_0	Pre9_0	Pre13_98	Pre13_122	Pre15_164	Pre15_284	Pre26_158	Pre26_158	Pre27_200	Pre27_212	Pre28_158	Pre28_158	Pre38_122	Pre38_166	Pre80_190	Pre80_190	Pre145_342	Pre145_342
Cur18	Cur18	Curaguate	2010	North Slope	Pre9_214	Pre9_230	Pre13_0	Pre13_0	Pre15_284	Pre15_296	Pre26_0	Pre26_0	Pre27_202	Pre27_212	Pre28_0	Pre28_0	Pre38_122	Pre38_122	Pre80_188	Pre80_188	Pre145_336	Pre145_342
Cur2	Cur2	Curaguate	2010	North Slope	Pre9_0	Pre9_0	Pre13_0	Pre13_0	Pre15_276	Pre15_312	Pre26_166	Pre26_166	Pre27_210	Pre27_218	Pre28_158	Pre28_158	Pre38_122	Pre38_178	Pre80_210	Pre80_216	Pre145_342	Pre145_342
Cur22	Cur22	Curaguate	2010	North Slope	Pre9_186	Pre9_230	Pre13_102	Pre13_118	Pre15_0	Pre15_0	Pre26_154	Pre26_162	Pre27_214	Pre27_214	Pre28_0	Pre28_0	Pre38_122	Pre38_122	Pre80_212	Pre80_214	Pre145_342	Pre145_342
Cur24	Cur24	Curaguate	2010	North Slope	Pre9_218	Pre9_226	Pre13_98	Pre13_114	Pre15_0	Pre15_0	Pre26_0	Pre26_0	Pre27_202	Pre27_212	Pre28_0	Pre28_0	Pre38_120	Pre38_122	Pre80_214	Pre80_214	Pre145_0	Pre145_0
Cur5	Cur5	Curaguate	2010	North Slope	Pre9_190	Pre9_254	Pre13_102	Pre13_110	Pre15_276	Pre15_292	Pre26_162	Pre26_174	Pre27_212	Pre27_214	Pre28_158	Pre28_158	Pre38_156	Pre38_166	Pre80_190	Pre80_190	Pre145_342	Pre145_342
Cur6	Cur6	Curaguate	2010	North Slope	Pre9_194	Pre9_246	Pre13_0	Pre13_0	Pre15_0	Pre15_0	Pre26_0	Pre26_0	Pre27_200	Pre27_218	Pre28_160	Pre28_160	Pre38_122	Pre38_122	Pre80_186	Pre80_210	Pre145_342	Pre145_342
Cur7	Cur7	Curaguate	2010	North Slope	Pre9_0	Pre9_0	Pre13_0	Pre13_0	Pre15_260	Pre15_296	Pre26_0	Pre26_0	Pre27_212	Pre27_216	Pre28_158	Pre28_160	Pre38_122	Pre38_122	Pre80_212	Pre80_212	Pre145_342	Pre145_342
Cur9	Cur9	Curaguate	2010	North Slope	Pre9_190	Pre9_226	Pre13_98	Pre13_106	Pre15_248	Pre15_276	Pre26_158	Pre26_182	Pre27_212	Pre27_218	Pre28_162	Pre28_168	Pre38_122	Pre38_122	Pre80_190	Pre80_212	Pre145_342	Pre145_342
G090402Dam	G090402	Damier	1	North slope	Pre9_190	Pre9_190	Pre13_110	Pre13_110	Pre15_140	Pre15_140	Pre26_118	Pre26_214	Pre27_186	Pre27_186	Pre28_200	Pre28_202	Pre38_138	Pre38_154	Pre80_0	Pre80_0	Pre145_334	Pre145_344
G090406Dam	G090406	Damier	1	North slope	Pre9_162	Pre9_210	Pre13_0	Pre13_0	Pre15_156	Pre15_332	Pre26_114	Pre26_118	Pre27_214	Pre27_218	Pre28_198	Pre28_206	Pre38_146	Pre38_146	Pre80_206	Pre80_214	Pre145_334	Pre145_334
G090407Dam	G090407	Damier	1	North slope	Pre9_186	Pre9_194	Pre13_118	Pre13_158	Pre15_156	Pre15_260	Pre26_118	Pre26_190	Pre27_212	Pre27_214	Pre28_206	Pre28_208	Pre38_138	Pre38_146	Pre80_208	Pre80_208	Pre145_338	Pre145_342
G090409-Dam	G090409	Damier	1	North Slope	Pre9_174	Pre9_186	Pre13_122	Pre13_126	Pre15_0	Pre15_0	Pre26_114	Pre26_118	Pre27_186	Pre27_214	Pre28_206	Pre28_210	Pre38_146	Pre38_152	Pre80_0	Pre80_0	Pre145_338	Pre145_344
G090409Dam1	G090409	Damier	1	North slope	Pre9_174	Pre9_186	Pre13_122	Pre13_126	Pre15_0	Pre15_0	Pre26_114	Pre26_118	Pre27_186	Pre27_214	Pre28_206	Pre28_210	Pre38_146	Pre38_152	Pre80_0	Pre80_0	Pre145_338	Pre145_344
G090410-Dam	G090410	Damier	1	North Slope	Pre9_174	Pre9_198	Pre13_122	Pre13_122	Pre15_160	Pre15_192	Pre26_118	Pre26_226	Pre27_176	Pre27_214	Pre28_186	Pre28_202	Pre38_146	Pre38_146	Pre80_204	Pre80_208	Pre145_342	Pre145_344
G090411-Dam	G090411	Damier	1	North Slope	Pre9_174	Pre9_190	Pre13_142	Pre13_142	Pre15_192	Pre15_344	Pre26_118	Pre26_210	Pre27_186	Pre27_212	Pre28_178	Pre28_202	Pre38_152	Pre38_154	Pre80_206	Pre80_208	Pre145_334	Pre145_344
G090412-Dam	G090412	Damier	1	North Slope	Pre9_174	Pre9_186	Pre13_114	Pre13_122	Pre15_132	Pre15_152	Pre26_114	Pre26_206	Pre27_180	Pre27_206	Pre28_194	Pre28_204	Pre38_138	Pre38_138	Pre80_204	Pre80_208	Pre145_334	Pre145_344
G090412Dam	G090412	Damier	1	North slope	Pre9_174	Pre9_186	Pre13_114	Pre13_122	Pre15_132	Pre15_152	Pre26_114	Pre26_206	Pre27_180	Pre27_206	Pre28_194	Pre28_204	Pre38_138	Pre38_138	Pre80_204	Pre80_208	Pre145_334	Pre145_344
G090413-Dam	G090413	Damier	1	North Slope	Pre9_210	Pre9_210	Pre13_102	Pre13_102	Pre15_268	Pre15_316	Pre26_114	Pre26_190	Pre27_200	Pre27_214	Pre28_180	Pre28_194	Pre38_138	Pre38_174	Pre80_204	Pre80_206	Pre145_338	Pre145_344
G090413Dam	G090413	Damier	1	North slope	Pre9_210	Pre9_210	Pre13_102	Pre13_102	Pre15_268	Pre15_316	Pre26_114	Pre26_190	Pre27_200	Pre27_214	Pre28_180	Pre28_194	Pre38_138	Pre38_174	Pre80_204	Pre80_206	Pre145_338	Pre145_344
G090414-Dam	G090414	Damier	1	North Slope	Pre9_186	Pre9_190	Pre13_110	Pre13_158	Pre15_0	Pre15_0	Pre26_186	Pre26_190	Pre27_186	Pre27_186	Pre28_188	Pre28_190	Pre38_146	Pre38_174	Pre80_0	Pre80_0	Pre145_0	Pre145_0
G090414Dam	G090414	Damier	1	North slope	Pre9_186	Pre9_190	Pre13_110	Pre13_158	Pre15_0	Pre15_0	Pre26_186	Pre26_190	Pre27_186	Pre27_186	Pre28_188	Pre28_190	Pre38_146	Pre38_174	Pre80_0	Pre80_0	Pre145_0	Pre145_0
G090415-Dam	G090415	Damier	1	North Slope	Pre9_182	Pre9_198	Pre13_118	Pre13_126	Pre15_0	Pre15_0	Pre26_122	Pre26_210	Pre27_180	Pre27_208	Pre28_180	Pre28_202	Pre38_146	Pre38_176	Pre80_206	Pre80_208	Pre145_340	Pre145_342
G090415Dam1	G090415	Damier	1	North slope	Pre9_182	Pre9_198	Pre13_118	Pre13_126	Pre15_0	Pre15_0	Pre26_122	Pre26_210	Pre27_180	Pre27_208	Pre28_180	Pre28_202	Pre38_146	Pre38_176	Pre80_206	Pre80_208	Pre145_340	Pre145_342
G090416-Dam	G090416	Damier	1	North Slope	Pre9_178	Pre9_190	Pre13_94	Pre13_110	Pre15_0	Pre15_0	Pre26_178	Pre26_222	Pre27_186	Pre27_200	Pre28_0	Pre28_0	Pre38_138	Pre38_138	Pre80_204	Pre80_208	Pre145_332	Pre145_342
G090417-Dam	G090417	Damier	1	North Slope	Pre9_182	Pre9_198	Pre13_118	Pre13_122	Pre15_192	Pre15_316	Pre26_0	Pre26_0	Pre27_184	Pre27_212	Pre28_176	Pre28_198	Pre38_138	Pre38_172	Pre80_204	Pre80_214	Pre145_340	Pre145_342
G090418-Dam	G090418	Damier	1	North Slope	Pre9_174	Pre9_210	Pre13_118	Pre13_122	Pre15_164	Pre15_304	Pre26_114	Pre26_210	Pre27_212	Pre27_216	Pre28_204	Pre28_212	Pre38_138	Pre38_172	Pre80_204	Pre80_208	Pre145_340	Pre145_340
G090418Dam	G090418	Damier	1	North slope	Pre9_174	Pre9_210	Pre13_118	Pre13_122	Pre15_164	Pre15_304	Pre26_114	Pre26_210	Pre27_212	Pre27_216	Pre28_204	Pre28_212	Pre38_138	Pre38_172	Pre80_204	Pre80_208	Pre145_340	Pre145_340
G090419-Dam	G090419	Damier	1	North Slope	Pre9_0	Pre9_0	Pre13_110	Pre13_122	Pre15_0	Pre15_0	Pre26_118	Pre26_118	Pre27_180	Pre27_208	Pre28_0	Pre28_0	Pre38_146	Pre38_172	Pre80_204	Pre80_204	Pre145_334	Pre145_342
G090420-Dam	G090420	Damier	1	North Slope	Pre9_182	Pre9_186	Pre13_102	Pre13_114	Pre15_156	Pre15_268	Pre26_190	Pre26_210	Pre27_186	Pre27_206	Pre28_178	Pre28_180	Pre38_138	Pre38_172	Pre80_204	Pre80_204	Pre145_338	Pre145_344
G090421-Dam	G090421	Damier	1	North Slope	Pre9_190	Pre9_198	Pre13_110	Pre13_118	Pre15_316	Pre15_332	Pre26_118	Pre26_206	Pre27_212	Pre27_216	Pre28_194	Pre28_208	Pre38_138	Pre38_138	Pre80_204	Pre80_206	Pre145_0	Pre145_0
G090422-Dam	G090422	Damier	1	North Slope	Pre9_174	Pre9_174	Pre13_94	Pre13_130	Pre15_164	Pre15_280	Pre26_118	Pre26_186	Pre27_190	Pre27_214	Pre28_206	Pre28_238	Pre38_138	Pre38_146	Pre80_206	Pre80_208	Pre145_342	Pre145_344
G090422Dam	G090422	Damier	1	North slope	Pre9_174	Pre9_174	Pre13_94	Pre13_130	Pre15_164	Pre15_280	Pre26_118	Pre26_186	Pre27_190	Pre27_214	Pre28_206	Pre28_238	Pre38_138	Pre38_146	Pre80_206	Pre80_208	Pre145_342	Pre145_344
G090423-Dam	G090423	Damier	1	North Slope	Pre9_174	Pre9_210	Pre13_114	Pre13_162	Pre15_0	Pre15_0	Pre26_114	Pre26_122	Pre27_184	Pre27_186	Pre28_186	Pre28_190	Pre38_138	Pre38_172	Pre80_202	Pre80_206	Pre145_336	Pre145_340
G090424-Dam	G090424	Damier	1	North Slope	Pre9_190	Pre9_198	Pre13_102	Pre13_110	Pre15_156	Pre15_316	Pre26_122	Pre26_210	Pre27_180	Pre27_214	Pre28_206	Pre28_210	Pre38_0	Pre38_0	Pre80_202	Pre80_206	Pre145_342	Pre145_342
G090424Dam1	G090424	Damier	1	North slope	Pre9_190	Pre9_198	Pre13_102	Pre13_110	Pre15_156	Pre15_316	Pre26_122	Pre26_210	Pre27_180	Pre27_214	Pre28_206	Pre28_210	Pre38_0	Pre38_0	Pre80_202	Pre80_206	Pre145_342	Pre145_342
G090425-Dam	G090425	Damier	1	North Slope	Pre9_162	Pre9_182	Pre13_0	Pre13_0	Pre15_0	Pre15_0	Pre26_118	Pre26_190	Pre27_186	Pre27_210	Pre28_202	Pre28_206	Pre38_138	Pre38_152	Pre80_206	Pre80_208	Pre145_334	Pre145_338
G090426-Dam	G090426	Damier	1	North Slope	Pre9_198	Pre9_210	Pre13_0	Pre13_0	Pre15_0	Pre15_0	Pre26_190	Pre26_210	Pre27_180	Pre27_184	Pre28_180	Pre28_210	Pre38_122	Pre38_146	Pre80_204	Pre80_204	Pre145_336	Pre145_342
G090426Dam1	G090426	Damier	1	North slope	Pre9_198	Pre9_210	Pre13_0	Pre13_0	Pre15_0	Pre15_0	Pre26_190	Pre26_210	Pre27_180	Pre27_184	Pre28_180	Pre28_210	Pre38_122	Pre38_146	Pre80_204	Pre80_204	Pre145_336	Pre145_342
G090427-Dam	G090427	Damier	1	North Slope	Pre9_182	Pre9_190	Pre13_122	Pre13_122	Pre15_132	Pre15_152	Pre26_118	Pre26_194	Pre27_212	Pre27_212	Pre28_184	Pre28_210	Pre38_0	Pre38_0	Pre80_204	Pre80_208	Pre145_332	Pre145_340
G090427Dam	G090427	Damier	1	North slope	Pre9_182	Pre9_190	Pre13_122	Pre13_122	Pre15_132	Pre15_152	Pre26_118	Pre26_194	Pre27_212	Pre27_212	Pre28_184	Pre28_210	Pre38_0	Pre38_0	Pre80_204	Pre80_208	Pre145_332	Pre145_340
G090428-Dam	G090428	Damier	1	North Slope	Pre9_186	Pre9_190	Pre13_118	Pre13_122	Pre15_268	Pre15_304	Pre26_118	Pre26_206	Pre27_180	Pre27_216	Pre28_190	Pre28_194	Pre38_146	Pre38_152	Pre80_206	Pre80_214	Pre145_342	Pre145_344
G090429-Dam	G090429	Damier	1	North Slope	Pre9_186	Pre9_190	Pre13_122	Pre13_158	Pre15_0	Pre15_0	Pre26_118	Pre26_118	Pre27_180	Pre27_216	Pre28_188	Pre28_204	Pre38_0	Pre38_0	Pre80_204	Pre80_208	Pre145_334	Pre145_342
G090430Dam1	G090430	Damier	1	North slope	Pre9_182	Pre9_198	Pre13_0	Pre13_0	Pre15_132	Pre15_192	Pre26_118	Pre26_194	Pre27_184	Pre27_186	Pre28_186	Pre28_204	Pre38_138	Pre38_172	Pre80_206	Pre80_206	Pre145_344	Pre145_344
G090431-Dam	G090431	Damier	1	North Slope	Pre9_186	Pre9_186	Pre13_0	Pre13_0	Pre15_0	Pre15_0	Pre26_118	Pre26_194	Pre27_206	Pre27_210	Pre28_0	Pre28_0	Pre38_172	Pre38_172	Pre80_0	Pre80_0	Pre145_342	Pre145_344
G090432-Dam	G090432	Damier	1	North Slope	Pre9_174	Pre9_186	Pre13_130	Pre13_158	Pre15_0	Pre15_0	Pre26_118	Pre26_210	Pre27_212	Pre27_214	Pre28_186	Pre28_206	Pre38_122	Pre38_146	Pre80_204	Pre80_214	Pre145_338	Pre145_344
G100613Dam1	G100613	Damier	1	North slope	Pre9_0	Pre9_0	Pre13_118	Pre13_122	Pre15_0	Pre15_0	Pre26_118	Pre26_122	Pre27_188	Pre27_214	Pre28_178	Pre28_212	Pre38_174	Pre38_176	Pre80_206	Pre80_216	Pre145_342	Pre145_342
G100614Dam1	G100614	Damier	1	North slope	Pre9_182	Pre9_190	Pre13_118	Pre13_118	Pre15_192	Pre15_284	Pre26_118	Pre26_178	Pre27_200	Pre27_212	Pre28_196	Pre28_196	Pre38_142	Pre38_176	Pre80_206	Pre80_208	Pre145_342	Pre145_342
G100615Dam1	G100615	Damier	1	North slope	Pre9_190	Pre9_190	Pre13_126	Pre13_126	Pre15_196	Pre15_232	Pre26_118	Pre26_146	Pre27_0	Pre27_0	Pre28_188	Pre28_200	Pre38_142	Pre38_172	Pre80_0	Pre80_0	Pre145_338	Pre145_342
G100616Dam1	G100616	Damier	1	North slope	Pre9_0	Pre9_0	Pre13_102	Pre13_102	Pre15_0	Pre15_0	Pre26_118	Pre26_118	Pre27_186	Pre27_216	Pre28_196	Pre28_204	Pre38_172	Pre38_172	Pre80_0	Pre80_0	Pre145_334	Pre145_338
G100617Dam1	G100617	Damier	1	North slope	Pre9_186	Pre9_198	Pre13_110	Pre13_122	Pre15_192	Pre15_268	Pre26_186	Pre26_206	Pre27_192	Pre27_214	Pre28_182	Pre28_208	Pre38_146	Pre38_146	Pre80_206	Pre80_210	Pre145_334	Pre145_342
G100618Dam1	G100618	Damier	1	North slope	Pre9_0	Pre9_0	Pre13_0	Pre13_0	Pre15_128	Pre15_192	Pre26_0	Pre26_0	Pre27_206	Pre27_216	Pre28_0	Pre28_0	Pre38_0	Pre38_0	Pre80_206	Pre80_208	Pre145_338	Pre145_344
G100619Dam1	G100619	Damier	1	North slope	Pre9_0	Pre9_0	Pre13_114	Pre13_138	Pre15_196	Pre15_304	Pre26_0	Pre26_0	Pre27_180	Pre27_212	Pre28_180	Pre28_212	Pre38_148	Pre38_172	Pre80_200	Pre80_210	Pre145_342	Pre145_344
G100620Dam1	G100620	Damier	1	North slope	Pre9_0	Pre9_0	Pre13_158	Pre13_158	Pre15_0	Pre15_0	Pre26_118	Pre26_206	Pre27_186	Pre27_186	Pre28_194	Pre28_204	Pre38_142	Pre38_172	Pre80_210	Pre80_216	Pre145_342	Pre145_342
G100621Dam1	G100621	Damier	1	North slope	Pre9_174	Pre9_174	Pre13_122	Pre13_122	Pre15_196	Pre15_232	Pre26_118	Pre26_122	Pre27_186	Pre27_210	Pre28_184	Pre28_210	Pre38_146	Pre38_172	Pre80_206	Pre80_208	Pre145_342	Pre145_342
G100622Dam1	G100622	Damier	1	North slope	Pre9_0	Pre9_0	Pre13_106	Pre13_122	Pre15_196	Pre15_284	Pre26_194	Pre26_226	Pre27_188	Pre27_214	Pre28_198	Pre28_210	Pre38_142	Pre38_172	Pre80_0	Pre80_0	Pre145_338	Pre145_342
G100624Dam1	G100624	Damier	1	North slope	Pre9_0	Pre9_0	Pre13_118	Pre13_118	Pre15_192	Pre15_308	Pre26_0	Pre26_0	Pre27_184	Pre27_216	Pre28_194	Pre28_196	Pre38_0	Pre38_0	Pre80_0	Pre80_0	Pre145_334	Pre145_338
G100625Dam1	G100625	Damier	1	North slope	Pre9_182	Pre9_190	Pre13_0	Pre13_0	Pre15_192	Pre15_192	Pre26_0	Pre26_0	Pre27_190	Pre27_206	Pre28_206	Pre28_238	Pre38_146	Pre38_172	Pre80_0	Pre80_0	Pre145_338	Pre145_344
G100626Dam1	G100626	Damier	1	North slope	Pre9_0	Pre9_0	Pre13_118	Pre13_122	Pre15_128	Pre15_316	Pre26_0	Pre26_0	Pre27_208	Pre27_208	Pre28_194	Pre28_208	Pre38_138	Pre38_138	Pre80_0	Pre80_0	Pre145_342	Pre145_344
G100627Dam1	G100627	Damier	1	North slope	Pre9_0	Pre9_0	Pre13_106	Pre13_106	Pre15_128	Pre15_152	Pre26_0	Pre26_0	Pre27_186	Pre27_206	Pre28_188	Pre28_190	Pre38_148	Pre38_172	Pre80_206	Pre80_208	Pre145_334	Pre145_338
G100628Dam1	G100628	Damier	1	North slope	Pre9_182	Pre9_182	Pre13_106	Pre13_106	Pre15_284	Pre15_320	Pre26_114	Pre26_186	Pre27_190	Pre27_208	Pre28_182	Pre28_212	Pre38_138	Pre38_138	Pre80_208	Pre80_214	Pre145_0	Pre145_0
G100629Dam1	G100629	Damier	1	North slope	Pre9_0	Pre9_0	Pre13_0	Pre13_0	Pre15_132	Pre15_192	Pre26_118	Pre26_190	Pre27_200	Pre27_212	Pre28_176	Pre28_214	Pre38_138	Pre38_146	Pre80_204	Pre80_206	Pre145_334	Pre145_344
G100630Dam1	G100630	Damier	1	North slope	Pre9_174	Pre9_198	Pre13_122	Pre13_122	Pre15_196	Pre15_196	Pre26_186	Pre26_202	Pre27_186	Pre27_212	Pre28_0	Pre28_0	Pre38_138	Pre38_172	Pre80_0	Pre80_0	Pre145_334	Pre145_338
G100631Dam1	G100631	Damier	1	North slope	Pre9_0	Pre9_0	Pre13_106	Pre13_110	Pre15_192	Pre15_260	Pre26_0	Pre26_0	Pre27_204	Pre27_216	Pre28_180	Pre28_194	Pre38_138	Pre38_146	Pre80_0	Pre80_0	Pre145_334	Pre145_342
G100632Dam1	G100632	Damier	1	North slope	Pre9_0	Pre9_0	Pre13_0	Pre13_0	Pre15_192	Pre15_292	Pre26_114	Pre26_118	Pre27_180	Pre27_186	Pre28_176	Pre28_238	Pre38_0	Pre38_0	Pre80_206	Pre80_214	Pre145_334	Pre145_338
G100633Dam1	G100633	Damier	1	North slope	Pre9_0	Pre9_0	Pre13_158	Pre13_158	Pre15_268	Pre15_284	Pre26_0	Pre26_0	Pre27_190	Pre27_190	Pre28_0	Pre28_0	Pre38_174	Pre38_178	Pre80_0	Pre80_0	Pre145_346	Pre145_346
G100634Dam1	G100634	Damier	1	North slope	Pre9_178	Pre9_194	Pre13_126	Pre13_126	Pre15_192	Pre15_316	Pre26_0	Pre26_0	Pre27_186	Pre27_206	Pre28_0	Pre28_0	Pre38_138	Pre38_174	Pre80_208	Pre80_208	Pre145_342	Pre145_346
G100635Dam1	G100635	Damier	1	North slope	Pre9_0	Pre9_0	Pre13_118	Pre13_122	Pre15_0	Pre15_0	Pre26_0	Pre26_0	Pre27_200	Pre27_210	Pre28_186	Pre28_196	Pre38_138	Pre38_172	Pre80_0	Pre80_0	Pre145_334	Pre145_334
G100636Dam1	G100636	Damier	1	North slope	Pre9_0	Pre9_0	Pre13_118	Pre13_118	Pre15_268	Pre15_284	Pre26_0	Pre26_0	Pre27_186	Pre27_186	Pre28_192	Pre28_212	Pre38_148	Pre38_174	Pre80_0	Pre80_0	Pre145_338	Pre145_344
G100637Dam1	G100637	Damier	1	North slope	Pre9_0	Pre9_0	Pre13_106	Pre13_106	Pre15_156	Pre15_192	Pre26_118	Pre26_186	Pre27_180	Pre27_180	Pre28_172	Pre28_182	Pre38_138	Pre38_172	Pre80_0	Pre80_0	Pre145_334	Pre145_334
G100638Dam1	G100638	Damier	1	North slope	Pre9_0	Pre9_0	Pre13_0	Pre13_0	Pre15_192	Pre15_284	Pre26_0	Pre26_0	Pre27_184	Pre27_212	Pre28_192	Pre28_196	Pre38_122	Pre38_172	Pre80_0	Pre80_0	Pre145_338	Pre145_342
G100639Dam1	G100639	Damier	1	North slope	Pre9_0	Pre9_0	Pre13_0	Pre13_0	Pre15_164	Pre15_284	Pre26_0	Pre26_0	Pre27_208	Pre27_212	Pre28_188	Pre28_212	Pre38_148	Pre38_148	Pre80_204	Pre80_206	Pre145_344	Pre145_344
G100640Dam1	G100640	Damier	1	North slope	Pre9_0	Pre9_0	Pre13_130	Pre13_142	Pre15_192	Pre15_268	Pre26_0	Pre26_0	Pre27_186	Pre27_186	Pre28_192	Pre28_238	Pre38_122	Pre38_138	Pre80_204	Pre80_208	Pre145_338	Pre145_344
G100641Dam1	G100641	Damier	1	North slope	Pre9_186	Pre9_198	Pre13_122	Pre13_130	Pre15_156	Pre15_164	Pre26_114	Pre26_230	Pre27_186	Pre27_200	Pre28_204	Pre28_210	Pre38_138	Pre38_174	Pre80_208	Pre80_214	Pre145_338	Pre145_346
G100642Dam1	G100642	Damier	1	North slope	Pre9_186	Pre9_186	Pre13_102	Pre13_126	Pre15_164	Pre15_192	Pre26_118	Pre26_194	Pre27_212	Pre27_212	Pre28_182	Pre28_196	Pre38_148	Pre38_172	Pre80_208	Pre80_214	Pre145_338	Pre145_342
G100643Dam1	G100643	Damier	1	North slope	Pre9_162	Pre9_210	Pre13_118	Pre13_122	Pre15_164	Pre15_164	Pre26_190	Pre26_206	Pre27_180	Pre27_186	Pre28_190	Pre28_190	Pre38_0	Pre38_0	Pre80_0	Pre80_0	Pre145_344	Pre145_344
G100644Dam1	G100644	Damier	1	North slope	Pre9_0	Pre9_0	Pre13_110	Pre13_158	Pre15_0	Pre15_0	Pre26_118	Pre26_118	Pre27_212	Pre27_216	Pre28_178	Pre28_196	Pre38_0	Pre38_0	Pre80_0	Pre80_0	Pre145_344	Pre145_344
G091442-Dam2	G091442	Damier	2	North Slope	Pre9_190	Pre9_222	Pre13_114	Pre13_114	Pre15_140	Pre15_140	Pre26_210	Pre26_210	Pre27_176	Pre27_214	Pre28_176	Pre28_210	Pre38_138	Pre38_152	Pre80_204	Pre80_206	Pre145_334	Pre145_334
G091442-Dam2	G091442	Damier	2	North Slope	Pre9_190	Pre9_222	Pre13_114	Pre13_114	Pre15_140	Pre15_140	Pre26_210	Pre26_210	Pre27_176	Pre27_214	Pre28_176	Pre28_210	Pre38_138	Pre38_152	Pre80_204	Pre80_206	Pre145_334	Pre145_334
G091443-Dam2	G091443	Damier	2	North Slope	Pre9_182	Pre9_190	Pre13_122	Pre13_122	Pre15_132	Pre15_140	Pre26_0	Pre26_0	Pre27_214	Pre27_214	Pre28_202	Pre28_208	Pre38_146	Pre38_172	Pre80_202	Pre80_206	Pre145_342	Pre145_344
G091443-Dam2	G091443	Damier	2	North Slope	Pre9_182	Pre9_190	Pre13_122	Pre13_122	Pre15_132	Pre15_140	Pre26_0	Pre26_0	Pre27_214	Pre27_214	Pre28_202	Pre28_208	Pre38_146	Pre38_172	Pre80_202	Pre80_206	Pre145_342	Pre145_344
G091443Dam2	G091443	Damier	2	North slope	Pre9_182	Pre9_190	Pre13_122	Pre13_122	Pre15_132	Pre15_140	Pre26_0	Pre26_0	Pre27_214	Pre27_214	Pre28_202	Pre28_208	Pre38_146	Pre38_172	Pre80_202	Pre80_206	Pre145_342	Pre145_344
G091444-Dam2	G091444	Damier	2	North Slope	Pre9_162	Pre9_190	Pre13_106	Pre13_126	Pre15_0	Pre15_0	Pre26_190	Pre26_198	Pre27_206	Pre27_214	Pre28_194	Pre28_202	Pre38_138	Pre38_138	Pre80_0	Pre80_0	Pre145_334	Pre145_344
G091444-Dam2	G091444	Damier	2	North Slope	Pre9_162	Pre9_190	Pre13_106	Pre13_126	Pre15_0	Pre15_0	Pre26_190	Pre26_198	Pre27_206	Pre27_214	Pre28_194	Pre28_202	Pre38_138	Pre38_138	Pre80_0	Pre80_0	Pre145_334	Pre145_344
G091445-Dam2	G091445	Damier	2	North Slope	Pre9_182	Pre9_198	Pre13_158	Pre13_158	Pre15_0	Pre15_0	Pre26_118	Pre26_214	Pre27_186	Pre27_206	Pre28_184	Pre28_210	Pre38_138	Pre38_172	Pre80_204	Pre80_208	Pre145_334	Pre145_338
G091445-Dam2	G091445	Damier	2	North Slope	Pre9_182	Pre9_198	Pre13_158	Pre13_158	Pre15_0	Pre15_0	Pre26_118	Pre26_214	Pre27_186	Pre27_206	Pre28_184	Pre28_210	Pre38_138	Pre38_172	Pre80_204	Pre80_208	Pre145_334	Pre145_338
G091447-Dam2	G091447	Damier	2	North Slope	Pre9_186	Pre9_190	Pre13_122	Pre13_122	Pre15_144	Pre15_144	Pre26_146	Pre26_218	Pre27_200	Pre27_212	Pre28_184	Pre28_204	Pre38_152	Pre38_176	Pre80_202	Pre80_214	Pre145_332	Pre145_342
G091447-Dam2	G091447	Damier	2	North Slope	Pre9_186	Pre9_190	Pre13_122	Pre13_122	Pre15_144	Pre15_144	Pre26_146	Pre26_218	Pre27_200	Pre27_212	Pre28_184	Pre28_204	Pre38_152	Pre38_176	Pre80_202	Pre80_214	Pre145_332	Pre145_342
G091447Dam2	G091447	Damier	2	North slope	Pre9_186	Pre9_190	Pre13_122	Pre13_122	Pre15_144	Pre15_144	Pre26_146	Pre26_218	Pre27_200	Pre27_212	Pre28_184	Pre28_204	Pre38_152	Pre38_176	Pre80_202	Pre80_214	Pre145_332	Pre145_342
G091448-Dam2	G091448	Damier	2	North Slope	Pre9_162	Pre9_190	Pre13_106	Pre13_110	Pre15_0	Pre15_0	Pre26_118	Pre26_214	Pre27_0	Pre27_0	Pre28_0	Pre28_0	Pre38_146	Pre38_176	Pre80_204	Pre80_208	Pre145_344	Pre145_344
G091448Dam2	G091448	Damier	2	North slope	Pre9_162	Pre9_190	Pre13_106	Pre13_110	Pre15_0	Pre15_0	Pre26_118	Pre26_214	Pre27_0	Pre27_0	Pre28_0	Pre28_0	Pre38_146	Pre38_176	Pre80_204	Pre80_208	Pre145_344	Pre145_344
G091449-Dam2	G091449	Damier	2	North Slope	Pre9_162	Pre9_182	Pre13_110	Pre13_162	Pre15_192	Pre15_192	Pre26_118	Pre26_186	Pre27_212	Pre27_214	Pre28_204	Pre28_208	Pre38_138	Pre38_146	Pre80_204	Pre80_204	Pre145_338	Pre145_344
G091449-Dam2	G091449	Damier	2	North Slope	Pre9_162	Pre9_182	Pre13_110	Pre13_162	Pre15_192	Pre15_192	Pre26_118	Pre26_186	Pre27_212	Pre27_214	Pre28_204	Pre28_208	Pre38_138	Pre38_146	Pre80_204	Pre80_204	Pre145_338	Pre145_344
G091450-Dam2	G091450	Damier	2	North Slope	Pre9_182	Pre9_186	Pre13_142	Pre13_142	Pre15_0	Pre15_0	Pre26_118	Pre26_118	Pre27_180	Pre27_212	Pre28_210	Pre28_210	Pre38_146	Pre38_172	Pre80_0	Pre80_0	Pre145_0	Pre145_0
G091450-Dam2	G091450	Damier	2	North Slope	Pre9_182	Pre9_186	Pre13_142	Pre13_142	Pre15_0	Pre15_0	Pre26_118	Pre26_118	Pre27_180	Pre27_212	Pre28_210	Pre28_210	Pre38_146	Pre38_172	Pre80_0	Pre80_0	Pre145_0	Pre145_0
G091451-Dam2	G091451	Damier	2	North Slope	Pre9_182	Pre9_186	Pre13_110	Pre13_110	Pre15_0	Pre15_0	Pre26_122	Pre26_210	Pre27_186	Pre27_212	Pre28_0	Pre28_0	Pre38_146	Pre38_152	Pre80_206	Pre80_208	Pre145_0	Pre145_0
G091451-Dam2	G091451	Damier	2	North Slope	Pre9_182	Pre9_186	Pre13_110	Pre13_110	Pre15_0	Pre15_0	Pre26_122	Pre26_210	Pre27_186	Pre27_212	Pre28_0	Pre28_0	Pre38_146	Pre38_152	Pre80_206	Pre80_208	Pre145_0	Pre145_0
G091452-Dam2	G091452	Damier	2	North Slope	Pre9_190	Pre9_222	Pre13_0	Pre13_0	Pre15_140	Pre15_140	Pre26_210	Pre26_210	Pre27_214	Pre27_216	Pre28_204	Pre28_210	Pre38_138	Pre38_152	Pre80_0	Pre80_0	Pre145_334	Pre145_334
G091452-Dam2	G091452	Damier	2	North Slope	Pre9_190	Pre9_222	Pre13_0	Pre13_0	Pre15_140	Pre15_140	Pre26_210	Pre26_210	Pre27_214	Pre27_216	Pre28_204	Pre28_210	Pre38_138	Pre38_152	Pre80_0	Pre80_0	Pre145_334	Pre145_334
G091453-Dam2	G091453	Damier	2	North Slope	Pre9_186	Pre9_198	Pre13_110	Pre13_110	Pre15_0	Pre15_0	Pre26_146	Pre26_190	Pre27_186	Pre27_202	Pre28_0	Pre28_0	Pre38_146	Pre38_178	Pre80_208	Pre80_208	Pre145_342	Pre145_344
G091454-Dam2	G091454	Damier	2	North Slope	Pre9_182	Pre9_182	Pre13_118	Pre13_118	Pre15_176	Pre15_252	Pre26_114	Pre26_146	Pre27_186	Pre27_188	Pre28_186	Pre28_204	Pre38_172	Pre38_172	Pre80_204	Pre80_204	Pre145_342	Pre145_342
G091454-Dam2	G091454	Damier	2	North Slope	Pre9_182	Pre9_182	Pre13_118	Pre13_118	Pre15_176	Pre15_252	Pre26_114	Pre26_146	Pre27_186	Pre27_188	Pre28_186	Pre28_204	Pre38_172	Pre38_172	Pre80_204	Pre80_204	Pre145_342	Pre145_342
G091455-Dam2	G091455	Damier	2	North Slope	Pre9_186	Pre9_198	Pre13_106	Pre13_106	Pre15_144	Pre15_144	Pre26_118	Pre26_146	Pre27_192	Pre27_214	Pre28_200	Pre28_204	Pre38_138	Pre38_152	Pre80_204	Pre80_204	Pre145_338	Pre145_344
G091455-Dam2	G091455	Damier	2	North Slope	Pre9_186	Pre9_198	Pre13_106	Pre13_106	Pre15_144	Pre15_144	Pre26_118	Pre26_146	Pre27_192	Pre27_214	Pre28_200	Pre28_204	Pre38_138	Pre38_152	Pre80_204	Pre80_204	Pre145_338	Pre145_344
G091456-Dam2	G091456	Damier	2	North Slope	Pre9_162	Pre9_198	Pre13_110	Pre13_126	Pre15_148	Pre15_192	Pre26_118	Pre26_202	Pre27_186	Pre27_214	Pre28_186	Pre28_190	Pre38_138	Pre38_138	Pre80_204	Pre80_204	Pre145_334	Pre145_334
G091456-Dam2	G091456	Damier	2	North Slope	Pre9_162	Pre9_198	Pre13_110	Pre13_126	Pre15_148	Pre15_192	Pre26_118	Pre26_202	Pre27_186	Pre27_214	Pre28_186	Pre28_190	Pre38_138	Pre38_138	Pre80_204	Pre80_204	Pre145_334	Pre145_334
G091456Dam2	G091456	Damier	2	North slope	Pre9_162	Pre9_198	Pre13_110	Pre13_126	Pre15_148	Pre15_192	Pre26_118	Pre26_202	Pre27_186	Pre27_214	Pre28_186	Pre28_190	Pre38_138	Pre38_138	Pre80_204	Pre80_204	Pre145_334	Pre145_334
G091457-Dam2	G091457	Damier	2	North Slope	Pre9_182	Pre9_182	Pre13_186	Pre13_198	Pre15_0	Pre15_0	Pre26_114	Pre26_118	Pre27_200	Pre27_214	Pre28_174	Pre28_202	Pre38_172	Pre38_172	Pre80_204	Pre80_204	Pre145_338	Pre145_342
G091457-Dam2	G091457	Damier	2	North Slope	Pre9_182	Pre9_182	Pre13_186	Pre13_198	Pre15_0	Pre15_0	Pre26_114	Pre26_118	Pre27_200	Pre27_214	Pre28_174	Pre28_202	Pre38_172	Pre38_172	Pre80_204	Pre80_204	Pre145_338	Pre145_342
G091458-Dam2	G091458	Damier	2	North Slope	Pre9_166	Pre9_174	Pre13_122	Pre13_130	Pre15_156	Pre15_192	Pre26_118	Pre26_202	Pre27_200	Pre27_216	Pre28_204	Pre28_210	Pre38_138	Pre38_152	Pre80_204	Pre80_208	Pre145_338	Pre145_342
G091459-Dam2	G091459	Damier	2	North Slope	Pre9_178	Pre9_182	Pre13_134	Pre13_134	Pre15_0	Pre15_0	Pre26_118	Pre26_190	Pre27_212	Pre27_214	Pre28_202	Pre28_208	Pre38_152	Pre38_172	Pre80_204	Pre80_208	Pre145_334	Pre145_334
G091460-Dam2	G091460	Damier	2	North Slope	Pre9_166	Pre9_198	Pre13_110	Pre13_110	Pre15_176	Pre15_252	Pre26_118	Pre26_202	Pre27_184	Pre27_184	Pre28_170	Pre28_178	Pre38_122	Pre38_138	Pre80_206	Pre80_208	Pre145_334	Pre145_342
G091460-Dam2	G091460	Damier	2	North Slope	Pre9_166	Pre9_198	Pre13_110	Pre13_110	Pre15_176	Pre15_252	Pre26_118	Pre26_202	Pre27_184	Pre27_184	Pre28_170	Pre28_178	Pre38_122	Pre38_138	Pre80_206	Pre80_208	Pre145_334	Pre145_342
G091461-Dam2	G091461	Damier	2	North Slope	Pre9_178	Pre9_186	Pre13_122	Pre13_134	Pre15_192	Pre15_268	Pre26_118	Pre26_202	Pre27_208	Pre27_214	Pre28_202	Pre28_210	Pre38_146	Pre38_176	Pre80_204	Pre80_214	Pre145_336	Pre145_342
G091461Dam2	G091461	Damier	2	North slope	Pre9_178	Pre9_186	Pre13_122	Pre13_134	Pre15_192	Pre15_268	Pre26_118	Pre26_202	Pre27_208	Pre27_214	Pre28_202	Pre28_210	Pre38_146	Pre38_176	Pre80_204	Pre80_214	Pre145_336	Pre145_342
G091462-Dam2	G091462	Damier	2	North Slope	Pre9_174	Pre9_190	Pre13_194	Pre13_194	Pre15_0	Pre15_0	Pre26_118	Pre26_118	Pre27_208	Pre27_214	Pre28_202	Pre28_202	Pre38_138	Pre38_172	Pre80_204	Pre80_206	Pre145_334	Pre145_342
G091463-Dam2	G091463	Damier	2	North Slope	Pre9_186	Pre9_186	Pre13_0	Pre13_0	Pre15_0	Pre15_0	Pre26_122	Pre26_218	Pre27_214	Pre27_218	Pre28_182	Pre28_208	Pre38_122	Pre38_152	Pre80_204	Pre80_204	Pre145_334	Pre145_344
G091463-Dam2	G091463	Damier	2	North Slope	Pre9_186	Pre9_186	Pre13_0	Pre13_0	Pre15_0	Pre15_0	Pre26_122	Pre26_218	Pre27_214	Pre27_218	Pre28_182	Pre28_208	Pre38_122	Pre38_152	Pre80_204	Pre80_204	Pre145_334	Pre145_344
G091464-Dam2	G091464	Damier	2	North Slope	Pre9_182	Pre9_190	Pre13_106	Pre13_106	Pre15_0	Pre15_0	Pre26_122	Pre26_122	Pre27_210	Pre27_214	Pre28_180	Pre28_202	Pre38_138	Pre38_172	Pre80_204	Pre80_204	Pre145_334	Pre145_342
G091465-Dam2	G091465	Damier	2	North Slope	Pre9_190	Pre9_198	Pre13_118	Pre13_194	Pre15_192	Pre15_232	Pre26_118	Pre26_198	Pre27_206	Pre27_208	Pre28_188	Pre28_202	Pre38_138	Pre38_176	Pre80_196	Pre80_208	Pre145_334	Pre145_342
G091465Dam2	G091465	Damier	2	North slope	Pre9_190	Pre9_198	Pre13_118	Pre13_194	Pre15_192	Pre15_232	Pre26_118	Pre26_198	Pre27_206	Pre27_208	Pre28_188	Pre28_202	Pre38_138	Pre38_176	Pre80_196	Pre80_208	Pre145_334	Pre145_342
G091466-Dam2	G091466	Damier	2	North Slope	Pre9_166	Pre9_198	Pre13_106	Pre13_138	Pre15_132	Pre15_192	Pre26_118	Pre26_118	Pre27_208	Pre27_212	Pre28_178	Pre28_178	Pre38_146	Pre38_176	Pre80_202	Pre80_208	Pre145_0	Pre145_0
G091467-Dam2	G091467	Damier	2	North Slope	Pre9_186	Pre9_198	Pre13_122	Pre13_142	Pre15_264	Pre15_284	Pre26_122	Pre26_122	Pre27_212	Pre27_214	Pre28_184	Pre28_194	Pre38_152	Pre38_152	Pre80_202	Pre80_208	Pre145_0	Pre145_0
G091468-Dam2	G091468	Damier	2	North Slope	Pre9_174	Pre9_190	Pre13_122	Pre13_122	Pre15_0	Pre15_0	Pre26_118	Pre26_202	Pre27_186	Pre27_216	Pre28_180	Pre28_210	Pre38_152	Pre38_172	Pre80_204	Pre80_204	Pre145_332	Pre145_342
G091468-Dam2	G091468	Damier	2	North Slope	Pre9_174	Pre9_190	Pre13_122	Pre13_122	Pre15_0	Pre15_0	Pre26_118	Pre26_202	Pre27_186	Pre27_216	Pre28_180	Pre28_210	Pre38_152	Pre38_172	Pre80_204	Pre80_204	Pre145_332	Pre145_342
G091469-Dam2	G091469	Damier	2	North Slope	Pre9_162	Pre9_162	Pre13_110	Pre13_122	Pre15_0	Pre15_0	Pre26_118	Pre26_118	Pre27_208	Pre27_214	Pre28_184	Pre28_202	Pre38_138	Pre38_146	Pre80_206	Pre80_208	Pre145_342	Pre145_344
G091470-Dam2	G091470	Damier	2	North Slope	Pre9_182	Pre9_198	Pre13_106	Pre13_106	Pre15_0	Pre15_0	Pre26_118	Pre26_118	Pre27_212	Pre27_214	Pre28_184	Pre28_204	Pre38_138	Pre38_146	Pre80_204	Pre80_208	Pre145_0	Pre145_0
G091470Dam2	G091470	Damier	2	North slope	Pre9_182	Pre9_198	Pre13_106	Pre13_106	Pre15_0	Pre15_0	Pre26_118	Pre26_118	Pre27_212	Pre27_214	Pre28_184	Pre28_204	Pre38_138	Pre38_146	Pre80_204	Pre80_208	Pre145_0	Pre145_0
G091471Dam2	G091471	Damier	2	North slope	Pre9_178	Pre9_182	Pre13_118	Pre13_122	Pre15_140	Pre15_292	Pre26_118	Pre26_186	Pre27_212	Pre27_214	Pre28_194	Pre28_206	Pre38_138	Pre38_146	Pre80_196	Pre80_204	Pre145_342	Pre145_342
G091472-Dam2	G091472	Damier	2	North Slope	Pre9_174	Pre9_190	Pre13_106	Pre13_154	Pre15_140	Pre15_332	Pre26_118	Pre26_218	Pre27_212	Pre27_218	Pre28_184	Pre28_184	Pre38_146	Pre38_172	Pre80_202	Pre80_204	Pre145_334	Pre145_342
G101014D2	G101014	Damier	2	North slope	Pre9_178	Pre9_186	Pre13_106	Pre13_118	Pre15_196	Pre15_268	Pre26_142	Pre26_198	Pre27_214	Pre27_216	Pre28_186	Pre28_206	Pre38_138	Pre38_138	Pre80_204	Pre80_212	Pre145_334	Pre145_342
G101015D2	G101015	Damier	2	North slope	Pre9_186	Pre9_190	Pre13_122	Pre13_126	Pre15_192	Pre15_292	Pre26_198	Pre26_210	Pre27_212	Pre27_216	Pre28_190	Pre28_214	Pre38_138	Pre38_172	Pre80_204	Pre80_208	Pre145_342	Pre145_344
G101018D2	G101018	Damier	2	North slope	Pre9_162	Pre9_174	Pre13_0	Pre13_0	Pre15_0	Pre15_0	Pre26_118	Pre26_118	Pre27_206	Pre27_214	Pre28_192	Pre28_200	Pre38_138	Pre38_176	Pre80_208	Pre80_208	Pre145_0	Pre145_0
G101019D2	G101019	Damier	2	North slope	Pre9_178	Pre9_190	Pre13_130	Pre13_130	Pre15_136	Pre15_316	Pre26_118	Pre26_118	Pre27_176	Pre27_186	Pre28_214	Pre28_214	Pre38_172	Pre38_172	Pre80_204	Pre80_206	Pre145_342	Pre145_344
G101020D2	G101020	Damier	2	North slope	Pre9_174	Pre9_202	Pre13_114	Pre13_114	Pre15_140	Pre15_192	Pre26_198	Pre26_222	Pre27_206	Pre27_208	Pre28_184	Pre28_186	Pre38_160	Pre38_176	Pre80_202	Pre80_204	Pre145_342	Pre145_342
G101021-D2	G101021	Damier	2	North Slope	Pre9_186	Pre9_190	Pre13_118	Pre13_198	Pre15_192	Pre15_296	Pre26_190	Pre26_210	Pre27_212	Pre27_216	Pre28_202	Pre28_202	Pre38_138	Pre38_172	Pre80_208	Pre80_214	Pre145_342	Pre145_344
G101024D2	G101024	Damier	2	North slope	Pre9_186	Pre9_194	Pre13_118	Pre13_118	Pre15_132	Pre15_320	Pre26_146	Pre26_194	Pre27_0	Pre27_0	Pre28_208	Pre28_210	Pre38_122	Pre38_122	Pre80_204	Pre80_214	Pre145_342	Pre145_344
G101025D2	G101025	Damier	2	North slope	Pre9_182	Pre9_194	Pre13_122	Pre13_122	Pre15_140	Pre15_232	Pre26_146	Pre26_194	Pre27_186	Pre27_186	Pre28_206	Pre28_208	Pre38_122	Pre38_176	Pre80_204	Pre80_214	Pre145_342	Pre145_344
G101026D2	G101026	Damier	2	North slope	Pre9_162	Pre9_174	Pre13_114	Pre13_118	Pre15_0	Pre15_0	Pre26_186	Pre26_198	Pre27_186	Pre27_186	Pre28_186	Pre28_188	Pre38_122	Pre38_152	Pre80_206	Pre80_208	Pre145_0	Pre145_0
G101027D2	G101027	Damier	2	North slope	Pre9_182	Pre9_198	Pre13_122	Pre13_158	Pre15_164	Pre15_192	Pre26_122	Pre26_214	Pre27_186	Pre27_188	Pre28_186	Pre28_204	Pre38_138	Pre38_172	Pre80_204	Pre80_204	Pre145_342	Pre145_344
G101028D2	G101028	Damier	2	North slope	Pre9_162	Pre9_174	Pre13_122	Pre13_198	Pre15_192	Pre15_196	Pre26_118	Pre26_214	Pre27_206	Pre27_214	Pre28_192	Pre28_204	Pre38_138	Pre38_172	Pre80_208	Pre80_208	Pre145_336	Pre145_340
G101030D2	G101030	Damier	2	North slope	Pre9_182	Pre9_190	Pre13_118	Pre13_122	Pre15_284	Pre15_304	Pre26_118	Pre26_146	Pre27_214	Pre27_214	Pre28_200	Pre28_206	Pre38_122	Pre38_172	Pre80_196	Pre80_216	Pre145_338	Pre145_350
G101034D2	G101034	Damier	2	North slope	Pre9_182	Pre9_198	Pre13_130	Pre13_178	Pre15_140	Pre15_308	Pre26_118	Pre26_146	Pre27_184	Pre27_214	Pre28_196	Pre28_202	Pre38_138	Pre38_152	Pre80_204	Pre80_208	Pre145_334	Pre145_342
G101035D2	G101035	Damier	2	North slope	Pre9_174	Pre9_190	Pre13_122	Pre13_154	Pre15_132	Pre15_140	Pre26_118	Pre26_210	Pre27_186	Pre27_216	Pre28_0	Pre28_0	Pre38_172	Pre38_176	Pre80_204	Pre80_208	Pre145_338	Pre145_342
G101036D2	G101036	Damier	2	North slope	Pre9_162	Pre9_190	Pre13_110	Pre13_198	Pre15_164	Pre15_192	Pre26_118	Pre26_118	Pre27_188	Pre27_218	Pre28_204	Pre28_208	Pre38_146	Pre38_146	Pre80_204	Pre80_208	Pre145_338	Pre145_342
G101037D2	G101037	Damier	2	North slope	Pre9_162	Pre9_178	Pre13_122	Pre13_122	Pre15_140	Pre15_192	Pre26_118	Pre26_118	Pre27_186	Pre27_216	Pre28_188	Pre28_204	Pre38_122	Pre38_138	Pre80_204	Pre80_204	Pre145_338	Pre145_344
G101038D2	G101038	Damier	2	North slope	Pre9_174	Pre9_182	Pre13_0	Pre13_0	Pre15_172	Pre15_308	Pre26_146	Pre26_222	Pre27_182	Pre27_214	Pre28_188	Pre28_202	Pre38_138	Pre38_138	Pre80_208	Pre80_208	Pre145_342	Pre145_344
G101039-D2	G101039	Damier	2	North Slope	Pre9_182	Pre9_190	Pre13_122	Pre13_134	Pre15_132	Pre15_140	Pre26_118	Pre26_146	Pre27_182	Pre27_214	Pre28_188	Pre28_212	Pre38_146	Pre38_172	Pre80_206	Pre80_206	Pre145_342	Pre145_344
G101040D2	G101040	Damier	2	North slope	Pre9_174	Pre9_202	Pre13_122	Pre13_122	Pre15_156	Pre15_196	Pre26_118	Pre26_198	Pre27_216	Pre27_216	Pre28_192	Pre28_196	Pre38_146	Pre38_172	Pre80_206	Pre80_208	Pre145_342	Pre145_344
G101041D2	G101041	Damier	2	North slope	Pre9_186	Pre9_190	Pre13_130	Pre13_142	Pre15_132	Pre15_192	Pre26_122	Pre26_186	Pre27_214	Pre27_214	Pre28_184	Pre28_206	Pre38_172	Pre38_176	Pre80_204	Pre80_204	Pre145_334	Pre145_338
G101042D2	G101042	Damier	2	North slope	Pre9_202	Pre9_222	Pre13_142	Pre13_174	Pre15_136	Pre15_140	Pre26_118	Pre26_118	Pre27_208	Pre27_208	Pre28_206	Pre28_210	Pre38_138	Pre38_176	Pre80_208	Pre80_212	Pre145_334	Pre145_342
G101044D2	G101044	Damier	2	North slope	Pre9_174	Pre9_198	Pre13_122	Pre13_142	Pre15_156	Pre15_192	Pre26_210	Pre26_222	Pre27_182	Pre27_186	Pre28_0	Pre28_0	Pre38_146	Pre38_152	Pre80_204	Pre80_206	Pre145_344	Pre145_346
DM10	DM10	Diego Martin	0	North Slope	Pre9_190	Pre9_190	Pre13_114	Pre13_130	Pre15_184	Pre15_184	Pre26_170	Pre26_206	Pre27_162	Pre27_162	Pre28_152	Pre28_186	Pre38_122	Pre38_122	Pre80_198	Pre80_198	Pre145_350	Pre145_350
DM11	DM11	Diego Martin	0	North Slope	Pre9_190	Pre9_214	Pre13_114	Pre13_130	Pre15_184	Pre15_184	Pre26_170	Pre26_170	Pre27_162	Pre27_218	Pre28_182	Pre28_186	Pre38_122	Pre38_122	Pre80_198	Pre80_208	Pre145_338	Pre145_350
DM12	DM12	Diego Martin	0	North Slope	Pre9_214	Pre9_214	Pre13_170	Pre13_186	Pre15_184	Pre15_252	Pre26_194	Pre26_214	Pre27_216	Pre27_216	Pre28_186	Pre28_186	Pre38_138	Pre38_150	Pre80_198	Pre80_208	Pre145_336	Pre145_338
DM13	DM13	Diego Martin	0	North Slope	Pre9_190	Pre9_194	Pre13_126	Pre13_166	Pre15_216	Pre15_224	Pre26_194	Pre26_198	Pre27_162	Pre27_196	Pre28_150	Pre28_182	Pre38_138	Pre38_138	Pre80_208	Pre80_208	Pre145_338	Pre145_344
DM14	DM14	Diego Martin	0	North Slope	Pre9_190	Pre9_238	Pre13_130	Pre13_154	Pre15_184	Pre15_184	Pre26_170	Pre26_210	Pre27_214	Pre27_216	Pre28_182	Pre28_182	Pre38_122	Pre38_150	Pre80_208	Pre80_208	Pre145_0	Pre145_0
DM15	DM15	Diego Martin	0	North Slope	Pre9_190	Pre9_238	Pre13_94	Pre13_154	Pre15_184	Pre15_184	Pre26_170	Pre26_190	Pre27_214	Pre27_216	Pre28_178	Pre28_186	Pre38_122	Pre38_150	Pre80_198	Pre80_206	Pre145_338	Pre145_338
DM17	DM17	Diego Martin	0	North Slope	Pre9_190	Pre9_214	Pre13_114	Pre13_174	Pre15_184	Pre15_216	Pre26_170	Pre26_214	Pre27_192	Pre27_214	Pre28_182	Pre28_220	Pre38_122	Pre38_122	Pre80_198	Pre80_198	Pre145_338	Pre145_350
DM18	DM18	Diego Martin	0	North Slope	Pre9_190	Pre9_214	Pre13_114	Pre13_114	Pre15_184	Pre15_184	Pre26_170	Pre26_206	Pre27_162	Pre27_162	Pre28_174	Pre28_182	Pre38_122	Pre38_122	Pre80_198	Pre80_208	Pre145_338	Pre145_350
DM19	DM19	Diego Martin	0	North Slope	Pre9_214	Pre9_214	Pre13_158	Pre13_158	Pre15_184	Pre15_256	Pre26_170	Pre26_194	Pre27_162	Pre27_214	Pre28_160	Pre28_220	Pre38_122	Pre38_138	Pre80_198	Pre80_198	Pre145_350	Pre145_350
DM20	DM20	Diego Martin	0	North Slope	Pre9_190	Pre9_214	Pre13_170	Pre13_174	Pre15_184	Pre15_256	Pre26_206	Pre26_206	Pre27_162	Pre27_162	Pre28_182	Pre28_218	Pre38_122	Pre38_122	Pre80_208	Pre80_212	Pre145_338	Pre145_348
DM21	DM21	Diego Martin	0	North Slope	Pre9_190	Pre9_190	Pre13_114	Pre13_130	Pre15_184	Pre15_184	Pre26_170	Pre26_206	Pre27_162	Pre27_162	Pre28_182	Pre28_182	Pre38_122	Pre38_150	Pre80_198	Pre80_198	Pre145_338	Pre145_338
DM22	DM22	Diego Martin	0	North Slope	Pre9_190	Pre9_214	Pre13_114	Pre13_130	Pre15_184	Pre15_184	Pre26_170	Pre26_170	Pre27_162	Pre27_218	Pre28_182	Pre28_186	Pre38_122	Pre38_122	Pre80_198	Pre80_208	Pre145_338	Pre145_350
DM23	DM23	Diego Martin	0	North Slope	Pre9_214	Pre9_214	Pre13_130	Pre13_186	Pre15_252	Pre15_256	Pre26_170	Pre26_190	Pre27_162	Pre27_198	Pre28_182	Pre28_186	Pre38_122	Pre38_150	Pre80_208	Pre80_208	Pre145_340	Pre145_348
DM24	DM24	Diego Martin	0	North Slope	Pre9_190	Pre9_190	Pre13_0	Pre13_0	Pre15_184	Pre15_256	Pre26_190	Pre26_206	Pre27_162	Pre27_162	Pre28_182	Pre28_182	Pre38_122	Pre38_122	Pre80_198	Pre80_198	Pre145_338	Pre145_348
DM25	DM25	Diego Martin	0	North Slope	Pre9_214	Pre9_214	Pre13_170	Pre13_170	Pre15_184	Pre15_184	Pre26_190	Pre26_190	Pre27_162	Pre27_162	Pre28_0	Pre28_0	Pre38_150	Pre38_150	Pre80_206	Pre80_206	Pre145_338	Pre145_338
DM26	DM26	Diego Martin	0	North Slope	Pre9_214	Pre9_214	Pre13_114	Pre13_166	Pre15_216	Pre15_256	Pre26_170	Pre26_206	Pre27_162	Pre27_162	Pre28_182	Pre28_222	Pre38_122	Pre38_122	Pre80_208	Pre80_212	Pre145_338	Pre145_350
DM8	DM8	Diego Martin	0	North Slope	Pre9_190	Pre9_190	Pre13_130	Pre13_130	Pre15_184	Pre15_184	Pre26_170	Pre26_210	Pre27_216	Pre27_216	Pre28_182	Pre28_222	Pre38_122	Pre38_150	Pre80_198	Pre80_208	Pre145_338	Pre145_338
DM9	DM9	Diego Martin	0	North Slope	Pre9_190	Pre9_190	Pre13_114	Pre13_114	Pre15_256	Pre15_256	Pre26_194	Pre26_210	Pre27_162	Pre27_216	Pre28_186	Pre28_220	Pre38_122	Pre38_138	Pre80_198	Pre80_208	Pre145_338	Pre145_338
DM1	DM1	Diego Martin	2009	North Slope	Pre9_210	Pre9_238	Pre13_130	Pre13_186	Pre15_184	Pre15_216	Pre26_190	Pre26_214	Pre27_162	Pre27_162	Pre28_182	Pre28_182	Pre38_122	Pre38_122	Pre80_188	Pre80_206	Pre145_338	Pre145_350
DM10	DM10	Diego Martin	2009	North Slope	Pre9_190	Pre9_190	Pre13_114	Pre13_130	Pre15_184	Pre15_184	Pre26_170	Pre26_206	Pre27_162	Pre27_162	Pre28_152	Pre28_186	Pre38_122	Pre38_122	Pre80_198	Pre80_198	Pre145_350	Pre145_350
DM11	DM11	Diego Martin	2009	North Slope	Pre9_190	Pre9_214	Pre13_114	Pre13_130	Pre15_184	Pre15_184	Pre26_170	Pre26_170	Pre27_162	Pre27_218	Pre28_182	Pre28_186	Pre38_122	Pre38_122	Pre80_198	Pre80_208	Pre145_338	Pre145_350
DM12	DM12	Diego Martin	2009	North Slope	Pre9_214	Pre9_214	Pre13_170	Pre13_186	Pre15_184	Pre15_252	Pre26_194	Pre26_214	Pre27_216	Pre27_216	Pre28_186	Pre28_186	Pre38_138	Pre38_150	Pre80_198	Pre80_208	Pre145_336	Pre145_338
DM13	DM13	Diego Martin	2009	North Slope	Pre9_190	Pre9_194	Pre13_126	Pre13_166	Pre15_216	Pre15_224	Pre26_194	Pre26_198	Pre27_162	Pre27_196	Pre28_150	Pre28_182	Pre38_138	Pre38_138	Pre80_208	Pre80_208	Pre145_338	Pre145_344
DM14	DM14	Diego Martin	2009	North Slope	Pre9_190	Pre9_238	Pre13_130	Pre13_154	Pre15_184	Pre15_184	Pre26_170	Pre26_210	Pre27_214	Pre27_216	Pre28_182	Pre28_182	Pre38_122	Pre38_150	Pre80_208	Pre80_208	Pre145_0	Pre145_0
DM15	DM15	Diego Martin	2009	North Slope	Pre9_190	Pre9_238	Pre13_94	Pre13_154	Pre15_184	Pre15_184	Pre26_170	Pre26_190	Pre27_214	Pre27_216	Pre28_178	Pre28_186	Pre38_122	Pre38_150	Pre80_198	Pre80_206	Pre145_338	Pre145_338
DM17	DM17	Diego Martin	2009	North Slope	Pre9_190	Pre9_214	Pre13_114	Pre13_174	Pre15_184	Pre15_216	Pre26_170	Pre26_214	Pre27_192	Pre27_214	Pre28_182	Pre28_220	Pre38_122	Pre38_122	Pre80_198	Pre80_198	Pre145_338	Pre145_350
DM18	DM18	Diego Martin	2009	North Slope	Pre9_190	Pre9_214	Pre13_114	Pre13_114	Pre15_184	Pre15_184	Pre26_170	Pre26_206	Pre27_162	Pre27_162	Pre28_174	Pre28_182	Pre38_122	Pre38_122	Pre80_198	Pre80_208	Pre145_338	Pre145_350
DM19	DM19	Diego Martin	2009	North Slope	Pre9_214	Pre9_214	Pre13_158	Pre13_158	Pre15_184	Pre15_256	Pre26_170	Pre26_194	Pre27_162	Pre27_214	Pre28_160	Pre28_220	Pre38_122	Pre38_138	Pre80_198	Pre80_198	Pre145_350	Pre145_350
DM2	DM2	Diego Martin	2009	North Slope	Pre9_214	Pre9_214	Pre13_174	Pre13_186	Pre15_216	Pre15_216	Pre26_170	Pre26_170	Pre27_162	Pre27_214	Pre28_182	Pre28_220	Pre38_122	Pre38_122	Pre80_198	Pre80_208	Pre145_338	Pre145_344
DM20	DM20	Diego Martin	2009	North Slope	Pre9_190	Pre9_214	Pre13_170	Pre13_174	Pre15_184	Pre15_256	Pre26_206	Pre26_206	Pre27_162	Pre27_162	Pre28_182	Pre28_218	Pre38_122	Pre38_122	Pre80_208	Pre80_212	Pre145_338	Pre145_348
DM21	DM21	Diego Martin	2009	North Slope	Pre9_190	Pre9_190	Pre13_114	Pre13_130	Pre15_184	Pre15_184	Pre26_170	Pre26_206	Pre27_162	Pre27_162	Pre28_182	Pre28_182	Pre38_122	Pre38_150	Pre80_198	Pre80_198	Pre145_338	Pre145_338
DM22	DM22	Diego Martin	2009	North Slope	Pre9_190	Pre9_214	Pre13_114	Pre13_130	Pre15_184	Pre15_184	Pre26_170	Pre26_170	Pre27_162	Pre27_218	Pre28_182	Pre28_186	Pre38_122	Pre38_122	Pre80_198	Pre80_208	Pre145_338	Pre145_350
DM23	DM23	Diego Martin	2009	North Slope	Pre9_214	Pre9_214	Pre13_130	Pre13_186	Pre15_252	Pre15_256	Pre26_170	Pre26_190	Pre27_162	Pre27_198	Pre28_182	Pre28_186	Pre38_122	Pre38_150	Pre80_208	Pre80_208	Pre145_340	Pre145_348
DM24	DM24	Diego Martin	2009	North Slope	Pre9_190	Pre9_190	Pre13_0	Pre13_0	Pre15_184	Pre15_256	Pre26_190	Pre26_206	Pre27_162	Pre27_162	Pre28_182	Pre28_182	Pre38_122	Pre38_122	Pre80_198	Pre80_198	Pre145_338	Pre145_348
DM25	DM25	Diego Martin	2009	North Slope	Pre9_214	Pre9_214	Pre13_170	Pre13_170	Pre15_184	Pre15_184	Pre26_190	Pre26_190	Pre27_162	Pre27_162	Pre28_0	Pre28_0	Pre38_150	Pre38_150	Pre80_206	Pre80_206	Pre145_338	Pre145_338
DM26	DM26	Diego Martin	2009	North Slope	Pre9_214	Pre9_214	Pre13_114	Pre13_166	Pre15_216	Pre15_256	Pre26_170	Pre26_206	Pre27_162	Pre27_162	Pre28_182	Pre28_222	Pre38_122	Pre38_122	Pre80_208	Pre80_212	Pre145_338	Pre145_350
DM3	DM3	Diego Martin	2009	North Slope	Pre9_214	Pre9_238	Pre13_166	Pre13_166	Pre15_232	Pre15_256	Pre26_194	Pre26_214	Pre27_192	Pre27_214	Pre28_186	Pre28_186	Pre38_138	Pre38_138	Pre80_198	Pre80_198	Pre145_338	Pre145_350
DM5	DM5	Diego Martin	2009	North Slope	Pre9_194	Pre9_214	Pre13_186	Pre13_186	Pre15_184	Pre15_216	Pre26_194	Pre26_210	Pre27_162	Pre27_198	Pre28_160	Pre28_182	Pre38_122	Pre38_150	Pre80_198	Pre80_198	Pre145_338	Pre145_350
DM6	DM6	Diego Martin	2009	North Slope	Pre9_190	Pre9_214	Pre13_130	Pre13_170	Pre15_184	Pre15_256	Pre26_190	Pre26_206	Pre27_162	Pre27_216	Pre28_186	Pre28_220	Pre38_122	Pre38_122	Pre80_198	Pre80_208	Pre145_338	Pre145_348
DM7	DM7	Diego Martin	2009	North Slope	Pre9_190	Pre9_238	Pre13_126	Pre13_126	Pre15_224	Pre15_256	Pre26_186	Pre26_214	Pre27_162	Pre27_216	Pre28_182	Pre28_190	Pre38_122	Pre38_138	Pre80_208	Pre80_208	Pre145_344	Pre145_344
DM8	DM8	Diego Martin	2009	North Slope	Pre9_190	Pre9_190	Pre13_130	Pre13_130	Pre15_184	Pre15_184	Pre26_170	Pre26_210	Pre27_216	Pre27_216	Pre28_182	Pre28_222	Pre38_122	Pre38_150	Pre80_198	Pre80_208	Pre145_338	Pre145_338
DM9	DM9	Diego Martin	2009	North Slope	Pre9_190	Pre9_190	Pre13_114	Pre13_114	Pre15_256	Pre15_256	Pre26_194	Pre26_210	Pre27_162	Pre27_216	Pre28_186	Pre28_220	Pre38_122	Pre38_138	Pre80_198	Pre80_208	Pre145_338	Pre145_338
G100662E1	G100662	El cedro	1	Caroni	Pre9_214	Pre9_214	Pre13_110	Pre13_110	Pre15_252	Pre15_256	Pre26_106	Pre26_106	Pre27_176	Pre27_176	Pre28_0	Pre28_0	Pre38_146	Pre38_146	Pre80_214	Pre80_214	Pre145_344	Pre145_344
G100663E1	G100663	El cedro	1	Caroni	Pre9_214	Pre9_214	Pre13_110	Pre13_110	Pre15_252	Pre15_256	Pre26_106	Pre26_106	Pre27_176	Pre27_190	Pre28_172	Pre28_172	Pre38_146	Pre38_146	Pre80_214	Pre80_214	Pre145_340	Pre145_344
G100665E1	G100665	El cedro	1	Caroni	Pre9_214	Pre9_214	Pre13_110	Pre13_110	Pre15_252	Pre15_256	Pre26_114	Pre26_114	Pre27_176	Pre27_190	Pre28_0	Pre28_0	Pre38_146	Pre38_146	Pre80_214	Pre80_220	Pre145_344	Pre145_344
G100666E1	G100666	El cedro	1	Caroni	Pre9_214	Pre9_214	Pre13_110	Pre13_110	Pre15_248	Pre15_252	Pre26_106	Pre26_110	Pre27_176	Pre27_176	Pre28_0	Pre28_0	Pre38_140	Pre38_140	Pre80_214	Pre80_214	Pre145_342	Pre145_344
G100667E1	G100667	El cedro	1	Caroni	Pre9_214	Pre9_214	Pre13_110	Pre13_110	Pre15_252	Pre15_252	Pre26_106	Pre26_202	Pre27_176	Pre27_176	Pre28_172	Pre28_172	Pre38_140	Pre38_140	Pre80_214	Pre80_214	Pre145_340	Pre145_344
G100668E1	G100668	El cedro	1	Caroni	Pre9_214	Pre9_214	Pre13_102	Pre13_110	Pre15_252	Pre15_252	Pre26_106	Pre26_202	Pre27_176	Pre27_190	Pre28_172	Pre28_172	Pre38_140	Pre38_140	Pre80_214	Pre80_220	Pre145_342	Pre145_344
G100669E1	G100669	El cedro	1	Caroni	Pre9_214	Pre9_214	Pre13_110	Pre13_110	Pre15_252	Pre15_252	Pre26_106	Pre26_106	Pre27_176	Pre27_190	Pre28_0	Pre28_0	Pre38_140	Pre38_146	Pre80_220	Pre80_220	Pre145_342	Pre145_344
G100670E1	G100670	El cedro	1	Caroni	Pre9_214	Pre9_214	Pre13_110	Pre13_110	Pre15_252	Pre15_252	Pre26_114	Pre26_114	Pre27_176	Pre27_176	Pre28_0	Pre28_0	Pre38_140	Pre38_146	Pre80_214	Pre80_214	Pre145_344	Pre145_344
G100671E1	G100671	El cedro	1	Caroni	Pre9_214	Pre9_214	Pre13_110	Pre13_110	Pre15_256	Pre15_260	Pre26_106	Pre26_106	Pre27_176	Pre27_176	Pre28_0	Pre28_0	Pre38_140	Pre38_140	Pre80_214	Pre80_214	Pre145_340	Pre145_344
G100672E1	G100672	El cedro	1	Caroni	Pre9_214	Pre9_214	Pre13_110	Pre13_110	Pre15_248	Pre15_248	Pre26_106	Pre26_106	Pre27_176	Pre27_176	Pre28_172	Pre28_172	Pre38_140	Pre38_146	Pre80_214	Pre80_214	Pre145_340	Pre145_340
G100673E1	G100673	El cedro	1	Caroni	Pre9_214	Pre9_214	Pre13_110	Pre13_110	Pre15_252	Pre15_252	Pre26_106	Pre26_106	Pre27_176	Pre27_176	Pre28_166	Pre28_172	Pre38_140	Pre38_146	Pre80_214	Pre80_214	Pre145_340	Pre145_344
G100675E1	G100675	El cedro	1	Caroni	Pre9_0	Pre9_0	Pre13_110	Pre13_110	Pre15_252	Pre15_256	Pre26_106	Pre26_202	Pre27_176	Pre27_176	Pre28_0	Pre28_0	Pre38_140	Pre38_146	Pre80_214	Pre80_214	Pre145_344	Pre145_344
G100676E1	G100676	El cedro	1	Caroni	Pre9_214	Pre9_214	Pre13_102	Pre13_110	Pre15_252	Pre15_252	Pre26_0	Pre26_0	Pre27_176	Pre27_176	Pre28_0	Pre28_0	Pre38_140	Pre38_150	Pre80_214	Pre80_220	Pre145_342	Pre145_344
G100677E1	G100677	El cedro	1	Caroni	Pre9_214	Pre9_214	Pre13_110	Pre13_110	Pre15_252	Pre15_252	Pre26_106	Pre26_106	Pre27_176	Pre27_190	Pre28_166	Pre28_172	Pre38_146	Pre38_146	Pre80_214	Pre80_220	Pre145_342	Pre145_344
G100678E1	G100678	El cedro	1	Caroni	Pre9_214	Pre9_214	Pre13_110	Pre13_110	Pre15_252	Pre15_260	Pre26_106	Pre26_202	Pre27_176	Pre27_190	Pre28_172	Pre28_172	Pre38_140	Pre38_140	Pre80_214	Pre80_220	Pre145_340	Pre145_344
G100679E1	G100679	El cedro	1	Caroni	Pre9_214	Pre9_214	Pre13_110	Pre13_110	Pre15_252	Pre15_252	Pre26_0	Pre26_0	Pre27_190	Pre27_190	Pre28_0	Pre28_0	Pre38_140	Pre38_146	Pre80_214	Pre80_214	Pre145_340	Pre145_344
G100680E1	G100680	El cedro	1	Caroni	Pre9_206	Pre9_214	Pre13_110	Pre13_110	Pre15_252	Pre15_252	Pre26_106	Pre26_106	Pre27_176	Pre27_176	Pre28_0	Pre28_0	Pre38_140	Pre38_146	Pre80_214	Pre80_214	Pre145_340	Pre145_344
G100681E1	G100681	El cedro	1	Caroni	Pre9_214	Pre9_214	Pre13_110	Pre13_110	Pre15_252	Pre15_256	Pre26_106	Pre26_202	Pre27_176	Pre27_190	Pre28_172	Pre28_172	Pre38_140	Pre38_146	Pre80_214	Pre80_220	Pre145_344	Pre145_344
G100682E1	G100682	El cedro	1	Caroni	Pre9_214	Pre9_214	Pre13_110	Pre13_110	Pre15_252	Pre15_256	Pre26_106	Pre26_202	Pre27_176	Pre27_176	Pre28_172	Pre28_172	Pre38_140	Pre38_146	Pre80_214	Pre80_220	Pre145_344	Pre145_344
G100684E1	G100684	El cedro	1	Caroni	Pre9_214	Pre9_214	Pre13_110	Pre13_110	Pre15_252	Pre15_256	Pre26_106	Pre26_202	Pre27_176	Pre27_190	Pre28_172	Pre28_172	Pre38_140	Pre38_146	Pre80_214	Pre80_220	Pre145_340	Pre145_340
G100685E1	G100685	El cedro	1	Caroni	Pre9_214	Pre9_214	Pre13_110	Pre13_110	Pre15_252	Pre15_256	Pre26_106	Pre26_114	Pre27_176	Pre27_190	Pre28_0	Pre28_0	Pre38_146	Pre38_146	Pre80_214	Pre80_214	Pre145_340	Pre145_340
G100686E1	G100686	El cedro	1	Caroni	Pre9_214	Pre9_214	Pre13_102	Pre13_102	Pre15_252	Pre15_256	Pre26_106	Pre26_106	Pre27_176	Pre27_176	Pre28_172	Pre28_172	Pre38_140	Pre38_146	Pre80_214	Pre80_214	Pre145_342	Pre145_344
G100687E1	G100687	El cedro	1	Caroni	Pre9_214	Pre9_214	Pre13_110	Pre13_110	Pre15_256	Pre15_256	Pre26_202	Pre26_202	Pre27_176	Pre27_176	Pre28_166	Pre28_172	Pre38_140	Pre38_140	Pre80_214	Pre80_214	Pre145_340	Pre145_344
G100688E1	G100688	El cedro	1	Caroni	Pre9_214	Pre9_214	Pre13_102	Pre13_110	Pre15_256	Pre15_260	Pre26_106	Pre26_106	Pre27_176	Pre27_190	Pre28_172	Pre28_172	Pre38_140	Pre38_146	Pre80_214	Pre80_214	Pre145_344	Pre145_344
G100689E1	G100689	El cedro	1	Caroni	Pre9_214	Pre9_214	Pre13_0	Pre13_0	Pre15_0	Pre15_0	Pre26_106	Pre26_114	Pre27_176	Pre27_176	Pre28_172	Pre28_172	Pre38_140	Pre38_146	Pre80_214	Pre80_220	Pre145_344	Pre145_344
G100690E1	G100690	El cedro	1	Caroni	Pre9_214	Pre9_214	Pre13_110	Pre13_110	Pre15_252	Pre15_252	Pre26_114	Pre26_114	Pre27_176	Pre27_190	Pre28_172	Pre28_172	Pre38_140	Pre38_140	Pre80_214	Pre80_220	Pre145_340	Pre145_340
G100691E1	G100691	El cedro	1	Caroni	Pre9_214	Pre9_214	Pre13_110	Pre13_110	Pre15_252	Pre15_256	Pre26_106	Pre26_106	Pre27_176	Pre27_176	Pre28_172	Pre28_172	Pre38_146	Pre38_146	Pre80_214	Pre80_214	Pre145_344	Pre145_344
G100692E1	G100692	El cedro	1	Caroni	Pre9_0	Pre9_0	Pre13_102	Pre13_110	Pre15_252	Pre15_256	Pre26_106	Pre26_106	Pre27_176	Pre27_190	Pre28_172	Pre28_172	Pre38_146	Pre38_146	Pre80_214	Pre80_214	Pre145_344	Pre145_344
G100693E1	G100693	El cedro	1	Caroni	Pre9_214	Pre9_214	Pre13_0	Pre13_0	Pre15_256	Pre15_256	Pre26_106	Pre26_202	Pre27_0	Pre27_0	Pre28_172	Pre28_172	Pre38_140	Pre38_146	Pre80_214	Pre80_220	Pre145_344	Pre145_344
G100694E1	G100694	El cedro	1	Caroni	Pre9_214	Pre9_214	Pre13_102	Pre13_110	Pre15_252	Pre15_252	Pre26_106	Pre26_202	Pre27_190	Pre27_190	Pre28_166	Pre28_172	Pre38_140	Pre38_146	Pre80_214	Pre80_214	Pre145_340	Pre145_340
G100357E2	G100357	El cedro	2	Caroni	Pre9_0	Pre9_0	Pre13_110	Pre13_110	Pre15_252	Pre15_256	Pre26_0	Pre26_0	Pre27_176	Pre27_176	Pre28_150	Pre28_174	Pre38_174	Pre38_180	Pre80_206	Pre80_220	Pre145_340	Pre145_342
G100358E2	G100358	El cedro	2	Caroni	Pre9_0	Pre9_0	Pre13_110	Pre13_110	Pre15_252	Pre15_252	Pre26_0	Pre26_0	Pre27_176	Pre27_176	Pre28_168	Pre28_174	Pre38_146	Pre38_148	Pre80_214	Pre80_220	Pre145_342	Pre145_344
G100359E2	G100359	El cedro	2	Caroni	Pre9_214	Pre9_230	Pre13_86	Pre13_114	Pre15_272	Pre15_292	Pre26_106	Pre26_202	Pre27_176	Pre27_202	Pre28_162	Pre28_174	Pre38_148	Pre38_150	Pre80_0	Pre80_0	Pre145_344	Pre145_344
G100360E2	G100360	El cedro	2	Caroni	Pre9_0	Pre9_0	Pre13_110	Pre13_110	Pre15_252	Pre15_288	Pre26_0	Pre26_0	Pre27_176	Pre27_204	Pre28_150	Pre28_150	Pre38_142	Pre38_148	Pre80_0	Pre80_0	Pre145_342	Pre145_344
G100361E2	G100361	El cedro	2	Caroni	Pre9_162	Pre9_214	Pre13_110	Pre13_110	Pre15_272	Pre15_300	Pre26_202	Pre26_202	Pre27_176	Pre27_176	Pre28_150	Pre28_180	Pre38_0	Pre38_0	Pre80_0	Pre80_0	Pre145_342	Pre145_344
G100362E2	G100362	El cedro	2	Caroni	Pre9_0	Pre9_0	Pre13_0	Pre13_0	Pre15_256	Pre15_292	Pre26_106	Pre26_202	Pre27_176	Pre27_200	Pre28_174	Pre28_174	Pre38_0	Pre38_0	Pre80_0	Pre80_0	Pre145_340	Pre145_342
G100363E2	G100363	El cedro	2	Caroni	Pre9_0	Pre9_0	Pre13_102	Pre13_114	Pre15_252	Pre15_288	Pre26_106	Pre26_106	Pre27_176	Pre27_176	Pre28_0	Pre28_0	Pre38_142	Pre38_174	Pre80_0	Pre80_0	Pre145_340	Pre145_342
G100364E2	G100364	El cedro	2	Caroni	Pre9_0	Pre9_0	Pre13_110	Pre13_110	Pre15_256	Pre15_284	Pre26_0	Pre26_0	Pre27_176	Pre27_188	Pre28_168	Pre28_194	Pre38_0	Pre38_0	Pre80_212	Pre80_214	Pre145_346	Pre145_346
G100365E2	G100365	El cedro	2	Caroni	Pre9_0	Pre9_0	Pre13_110	Pre13_110	Pre15_272	Pre15_288	Pre26_106	Pre26_190	Pre27_176	Pre27_176	Pre28_174	Pre28_174	Pre38_140	Pre38_148	Pre80_220	Pre80_220	Pre145_342	Pre145_346
G100366E2	G100366	El cedro	2	Caroni	Pre9_214	Pre9_214	Pre13_102	Pre13_114	Pre15_236	Pre15_256	Pre26_0	Pre26_0	Pre27_176	Pre27_190	Pre28_150	Pre28_162	Pre38_140	Pre38_174	Pre80_0	Pre80_0	Pre145_342	Pre145_342
G100367E2	G100367	El cedro	2	Caroni	Pre9_186	Pre9_194	Pre13_102	Pre13_110	Pre15_0	Pre15_0	Pre26_106	Pre26_106	Pre27_202	Pre27_202	Pre28_174	Pre28_174	Pre38_146	Pre38_146	Pre80_0	Pre80_0	Pre145_340	Pre145_342
G100368E2	G100368	El cedro	2	Caroni	Pre9_214	Pre9_230	Pre13_110	Pre13_110	Pre15_0	Pre15_0	Pre26_106	Pre26_106	Pre27_190	Pre27_190	Pre28_166	Pre28_174	Pre38_146	Pre38_146	Pre80_220	Pre80_220	Pre145_344	Pre145_346
G100369E2	G100369	El cedro	2	Caroni	Pre9_214	Pre9_214	Pre13_102	Pre13_110	Pre15_252	Pre15_252	Pre26_0	Pre26_0	Pre27_176	Pre27_176	Pre28_150	Pre28_174	Pre38_146	Pre38_146	Pre80_0	Pre80_0	Pre145_344	Pre145_344
G100370E2	G100370	El cedro	2	Caroni	Pre9_0	Pre9_0	Pre13_102	Pre13_110	Pre15_272	Pre15_300	Pre26_198	Pre26_202	Pre27_188	Pre27_188	Pre28_174	Pre28_174	Pre38_140	Pre38_146	Pre80_210	Pre80_220	Pre145_342	Pre145_346
G100371E2	G100371	El cedro	2	Caroni	Pre9_0	Pre9_0	Pre13_102	Pre13_114	Pre15_244	Pre15_256	Pre26_106	Pre26_106	Pre27_176	Pre27_202	Pre28_174	Pre28_174	Pre38_140	Pre38_148	Pre80_214	Pre80_214	Pre145_340	Pre145_344
G100372E2	G100372	El cedro	2	Caroni	Pre9_158	Pre9_214	Pre13_0	Pre13_0	Pre15_256	Pre15_256	Pre26_106	Pre26_106	Pre27_176	Pre27_176	Pre28_174	Pre28_174	Pre38_140	Pre38_178	Pre80_220	Pre80_220	Pre145_340	Pre145_342
G100373E2	G100373	El cedro	2	Caroni	Pre9_0	Pre9_0	Pre13_110	Pre13_110	Pre15_0	Pre15_0	Pre26_0	Pre26_0	Pre27_188	Pre27_190	Pre28_174	Pre28_174	Pre38_140	Pre38_148	Pre80_214	Pre80_220	Pre145_340	Pre145_342
G100374E2	G100374	El cedro	2	Caroni	Pre9_158	Pre9_214	Pre13_86	Pre13_110	Pre15_0	Pre15_0	Pre26_0	Pre26_0	Pre27_176	Pre27_176	Pre28_150	Pre28_174	Pre38_0	Pre38_0	Pre80_212	Pre80_220	Pre145_338	Pre145_342
G100375E2	G100375	El cedro	2	Caroni	Pre9_158	Pre9_158	Pre13_0	Pre13_0	Pre15_0	Pre15_0	Pre26_106	Pre26_106	Pre27_182	Pre27_202	Pre28_166	Pre28_174	Pre38_140	Pre38_178	Pre80_220	Pre80_220	Pre145_342	Pre145_342
G100376E2	G100376	El cedro	2	Caroni	Pre9_158	Pre9_214	Pre13_102	Pre13_102	Pre15_236	Pre15_252	Pre26_0	Pre26_0	Pre27_176	Pre27_190	Pre28_168	Pre28_174	Pre38_146	Pre38_146	Pre80_0	Pre80_0	Pre145_342	Pre145_342
G100377E2	G100377	El cedro	2	Caroni	Pre9_0	Pre9_0	Pre13_0	Pre13_0	Pre15_0	Pre15_0	Pre26_106	Pre26_106	Pre27_176	Pre27_206	Pre28_174	Pre28_174	Pre38_0	Pre38_0	Pre80_214	Pre80_220	Pre145_342	Pre145_346
G100378E2	G100378	El cedro	2	Caroni	Pre9_194	Pre9_214	Pre13_0	Pre13_0	Pre15_0	Pre15_0	Pre26_106	Pre26_114	Pre27_0	Pre27_0	Pre28_150	Pre28_150	Pre38_146	Pre38_146	Pre80_0	Pre80_0	Pre145_0	Pre145_0
G100379E2	G100379	El cedro	2	Caroni	Pre9_158	Pre9_210	Pre13_102	Pre13_110	Pre15_256	Pre15_288	Pre26_106	Pre26_174	Pre27_176	Pre27_176	Pre28_168	Pre28_174	Pre38_148	Pre38_174	Pre80_0	Pre80_0	Pre145_338	Pre145_338
G100383E2	G100383	El cedro	2	Caroni	Pre9_0	Pre9_0	Pre13_102	Pre13_110	Pre15_256	Pre15_296	Pre26_106	Pre26_114	Pre27_176	Pre27_202	Pre28_174	Pre28_174	Pre38_148	Pre38_148	Pre80_208	Pre80_214	Pre145_0	Pre145_0
G100384E2	G100384	El cedro	2	Caroni	Pre9_0	Pre9_0	Pre13_110	Pre13_114	Pre15_252	Pre15_252	Pre26_0	Pre26_0	Pre27_188	Pre27_202	Pre28_154	Pre28_174	Pre38_0	Pre38_0	Pre80_214	Pre80_214	Pre145_340	Pre145_342
G100385-E2	G100385	El cedro	2	Caroni	Pre9_0	Pre9_0	Pre13_102	Pre13_110	Pre15_0	Pre15_0	Pre26_0	Pre26_0	Pre27_180	Pre27_206	Pre28_152	Pre28_168	Pre38_140	Pre38_140	Pre80_214	Pre80_220	Pre145_342	Pre145_342
G100385-E2	G100385	El cedro	2	Caroni	Pre9_0	Pre9_0	Pre13_102	Pre13_110	Pre15_0	Pre15_0	Pre26_0	Pre26_0	Pre27_180	Pre27_206	Pre28_152	Pre28_168	Pre38_140	Pre38_140	Pre80_214	Pre80_220	Pre145_342	Pre145_342
G100385E2	G100385	El cedro	2	Caroni	Pre9_0	Pre9_0	Pre13_102	Pre13_110	Pre15_0	Pre15_0	Pre26_0	Pre26_0	Pre27_180	Pre27_206	Pre28_152	Pre28_168	Pre38_140	Pre38_140	Pre80_214	Pre80_220	Pre145_342	Pre145_342
G100386E2	G100386	El cedro	2	Caroni	Pre9_158	Pre9_190	Pre13_0	Pre13_0	Pre15_0	Pre15_0	Pre26_106	Pre26_106	Pre27_202	Pre27_202	Pre28_150	Pre28_174	Pre38_146	Pre38_148	Pre80_0	Pre80_0	Pre145_342	Pre145_342
G100387E2	G100387	El cedro	2	Caroni	Pre9_158	Pre9_214	Pre13_150	Pre13_150	Pre15_0	Pre15_0	Pre26_106	Pre26_106	Pre27_176	Pre27_206	Pre28_150	Pre28_174	Pre38_0	Pre38_0	Pre80_214	Pre80_214	Pre145_338	Pre145_342
G100388E2	G100388	El cedro	2	Caroni	Pre9_158	Pre9_158	Pre13_102	Pre13_110	Pre15_0	Pre15_0	Pre26_106	Pre26_202	Pre27_176	Pre27_202	Pre28_174	Pre28_174	Pre38_146	Pre38_148	Pre80_0	Pre80_0	Pre145_344	Pre145_344
G100389E2	G100389	El cedro	2	Caroni	Pre9_0	Pre9_0	Pre13_94	Pre13_110	Pre15_0	Pre15_0	Pre26_106	Pre26_194	Pre27_176	Pre27_180	Pre28_174	Pre28_174	Pre38_140	Pre38_146	Pre80_214	Pre80_220	Pre145_0	Pre145_0
G100390E2	G100390	El cedro	2	Caroni	Pre9_158	Pre9_190	Pre13_110	Pre13_110	Pre15_252	Pre15_272	Pre26_106	Pre26_106	Pre27_176	Pre27_190	Pre28_174	Pre28_174	Pre38_140	Pre38_146	Pre80_0	Pre80_0	Pre145_340	Pre145_342
Faecal Dump Road-p1_12D	Faecal	Faecal Dump Road	0	SE	Pre9_152	Pre9_228	Pre13_106	Pre13_146	Pre15_274	Pre15_294	Pre26_142	Pre26_214	Pre27_162	Pre27_174	Pre28_142	Pre28_142	Pre38_144	Pre38_190	Pre80_210	Pre80_210	Pre145_348	Pre145_350
Faecal Dump Road-p1_12E	Faecal	Faecal Dump Road	0	SE	Pre9_216	Pre9_216	Pre13_0	Pre13_0	Pre15_266	Pre15_270	Pre26_178	Pre26_222	Pre27_172	Pre27_172	Pre28_142	Pre28_154	Pre38_162	Pre38_166	Pre80_198	Pre80_204	Pre145_336	Pre145_350
Faecal Dump Road-p1_12F	Faecal	Faecal Dump Road	0	SE	Pre9_168	Pre9_168	Pre13_122	Pre13_262	Pre15_258	Pre15_282	Pre26_142	Pre26_158	Pre27_170	Pre27_192	Pre28_154	Pre28_170	Pre38_156	Pre38_188	Pre80_206	Pre80_232	Pre145_350	Pre145_350
Faecal Dump Road-p1_12G	Faecal	Faecal Dump Road	0	SE	Pre9_152	Pre9_204	Pre13_0	Pre13_0	Pre15_294	Pre15_318	Pre26_142	Pre26_178	Pre27_170	Pre27_174	Pre28_142	Pre28_142	Pre38_154	Pre38_190	Pre80_204	Pre80_206	Pre145_342	Pre145_342
Faecal Dump Road-p1_12H	Faecal	Faecal Dump Road	0	SE	Pre9_152	Pre9_168	Pre13_0	Pre13_0	Pre15_262	Pre15_270	Pre26_158	Pre26_158	Pre27_168	Pre27_176	Pre28_142	Pre28_150	Pre38_146	Pre38_188	Pre80_206	Pre80_210	Pre145_350	Pre145_354
Faecal Dump Road-p2_1A	Faecal	Faecal Dump Road	0	SE	Pre9_212	Pre9_220	Pre13_118	Pre13_154	Pre15_262	Pre15_270	Pre26_142	Pre26_210	Pre27_192	Pre27_194	Pre28_142	Pre28_142	Pre38_146	Pre38_188	Pre80_204	Pre80_206	Pre145_350	Pre145_350
Faecal Dump Road-p2_1A	Faecal	Faecal Dump Road	0	SE	Pre9_212	Pre9_220	Pre13_118	Pre13_154	Pre15_262	Pre15_270	Pre26_142	Pre26_210	Pre27_192	Pre27_194	Pre28_142	Pre28_142	Pre38_146	Pre38_188	Pre80_204	Pre80_206	Pre145_350	Pre145_350
Faecal Dump Road-p2_1B	Faecal	Faecal Dump Road	0	SE	Pre9_196	Pre9_228	Pre13_118	Pre13_118	Pre15_258	Pre15_262	Pre26_158	Pre26_174	Pre27_170	Pre27_188	Pre28_150	Pre28_210	Pre38_154	Pre38_188	Pre80_198	Pre80_206	Pre145_350	Pre145_354
Faecal Dump Road-p2_1B	Faecal	Faecal Dump Road	0	SE	Pre9_196	Pre9_228	Pre13_118	Pre13_118	Pre15_258	Pre15_262	Pre26_158	Pre26_174	Pre27_170	Pre27_188	Pre28_150	Pre28_210	Pre38_154	Pre38_188	Pre80_198	Pre80_206	Pre145_350	Pre145_354
Faecal Dump Road-p2_1C	Faecal	Faecal Dump Road	0	SE	Pre9_152	Pre9_204	Pre13_106	Pre13_262	Pre15_254	Pre15_282	Pre26_158	Pre26_158	Pre27_170	Pre27_174	Pre28_142	Pre28_154	Pre38_156	Pre38_188	Pre80_204	Pre80_204	Pre145_350	Pre145_354
Faecal Dump Road-p2_1D	Faecal	Faecal Dump Road	0	SE	Pre9_176	Pre9_196	Pre13_134	Pre13_138	Pre15_258	Pre15_298	Pre26_186	Pre26_222	Pre27_170	Pre27_176	Pre28_168	Pre28_170	Pre38_140	Pre38_146	Pre80_204	Pre80_204	Pre145_350	Pre145_350
Faecal Dump Road-p2_1D	Faecal	Faecal Dump Road	0	SE	Pre9_176	Pre9_196	Pre13_134	Pre13_138	Pre15_258	Pre15_298	Pre26_186	Pre26_222	Pre27_170	Pre27_176	Pre28_168	Pre28_170	Pre38_140	Pre38_146	Pre80_204	Pre80_204	Pre145_350	Pre145_350
Faecal Dump Road-p2_1D	Faecal	Faecal Dump Road	0	SE	Pre9_176	Pre9_196	Pre13_134	Pre13_138	Pre15_258	Pre15_298	Pre26_186	Pre26_222	Pre27_170	Pre27_176	Pre28_168	Pre28_170	Pre38_140	Pre38_146	Pre80_204	Pre80_204	Pre145_350	Pre145_350
Faecal Dump Road-p2_1E	Faecal	Faecal Dump Road	0	SE	Pre9_152	Pre9_160	Pre13_150	Pre13_162	Pre15_238	Pre15_282	Pre26_170	Pre26_174	Pre27_174	Pre27_178	Pre28_196	Pre28_216	Pre38_144	Pre38_184	Pre80_204	Pre80_206	Pre145_342	Pre145_350
Faecal Dump Road-p2_1E	Faecal	Faecal Dump Road	0	SE	Pre9_152	Pre9_160	Pre13_150	Pre13_162	Pre15_238	Pre15_282	Pre26_170	Pre26_174	Pre27_174	Pre27_178	Pre28_196	Pre28_216	Pre38_144	Pre38_184	Pre80_204	Pre80_206	Pre145_342	Pre145_350
Faecal Dump Road-p2_1F	Faecal	Faecal Dump Road	0	SE	Pre9_168	Pre9_196	Pre13_0	Pre13_0	Pre15_270	Pre15_282	Pre26_134	Pre26_134	Pre27_162	Pre27_166	Pre28_142	Pre28_160	Pre38_144	Pre38_188	Pre80_204	Pre80_206	Pre145_342	Pre145_350
Faecal Dump Road-p2_1G	Faecal	Faecal Dump Road	0	SE	Pre9_220	Pre9_220	Pre13_0	Pre13_0	Pre15_242	Pre15_262	Pre26_294	Pre26_142	Pre27_168	Pre27_188	Pre28_142	Pre28_142	Pre38_172	Pre38_176	Pre80_204	Pre80_206	Pre145_350	Pre145_350
Faecal Dump Road-p2_1G	Faecal	Faecal Dump Road	0	SE	Pre9_220	Pre9_220	Pre13_0	Pre13_0	Pre15_242	Pre15_262	Pre26_294	Pre26_142	Pre27_168	Pre27_188	Pre28_142	Pre28_142	Pre38_172	Pre38_176	Pre80_204	Pre80_206	Pre145_350	Pre145_350
Faecal Dump Road-p2_1H	Faecal	Faecal Dump Road	0	SE	Pre9_152	Pre9_152	Pre13_134	Pre13_134	Pre15_250	Pre15_274	Pre26_154	Pre26_162	Pre27_170	Pre27_190	Pre28_150	Pre28_154	Pre38_140	Pre38_148	Pre80_206	Pre80_206	Pre145_350	Pre145_354
Faecal Dump Road-p2_2A	Faecal	Faecal Dump Road	0	SE	Pre9_160	Pre9_168	Pre13_106	Pre13_162	Pre15_258	Pre15_286	Pre26_134	Pre26_174	Pre27_172	Pre27_188	Pre28_142	Pre28_142	Pre38_146	Pre38_188	Pre80_198	Pre80_206	Pre145_350	Pre145_350
Faecal Dump Road-p2_2A	Faecal	Faecal Dump Road	0	SE	Pre9_160	Pre9_168	Pre13_106	Pre13_162	Pre15_258	Pre15_286	Pre26_134	Pre26_174	Pre27_172	Pre27_188	Pre28_142	Pre28_142	Pre38_146	Pre38_188	Pre80_198	Pre80_206	Pre145_350	Pre145_350
Faecal Dump Road-p2_2C	Faecal	Faecal Dump Road	0	SE	Pre9_160	Pre9_160	Pre13_0	Pre13_0	Pre15_262	Pre15_278	Pre26_146	Pre26_170	Pre27_162	Pre27_162	Pre28_164	Pre28_176	Pre38_144	Pre38_164	Pre80_204	Pre80_206	Pre145_350	Pre145_350
Faecal Dump Road-p2_2D	Faecal	Faecal Dump Road	0	SE	Pre9_152	Pre9_160	Pre13_0	Pre13_0	Pre15_258	Pre15_258	Pre26_174	Pre26_178	Pre27_158	Pre27_210	Pre28_168	Pre28_170	Pre38_144	Pre38_192	Pre80_0	Pre80_0	Pre145_350	Pre145_350
Faecal Dump Road-p2_2E	Faecal	Faecal Dump Road	0	SE	Pre9_176	Pre9_196	Pre13_0	Pre13_0	Pre15_254	Pre15_278	Pre26_142	Pre26_154	Pre27_168	Pre27_174	Pre28_142	Pre28_142	Pre38_140	Pre38_154	Pre80_204	Pre80_206	Pre145_342	Pre145_350
Faecal Dump Road-p2_2F	Faecal	Faecal Dump Road	0	SE	Pre9_152	Pre9_168	Pre13_178	Pre13_206	Pre15_242	Pre15_258	Pre26_142	Pre26_142	Pre27_188	Pre27_210	Pre28_142	Pre28_154	Pre38_146	Pre38_154	Pre80_204	Pre80_206	Pre145_344	Pre145_354
Faecal Dump Road-p2_2H	Faecal	Faecal Dump Road	0	SE	Pre9_168	Pre9_176	Pre13_154	Pre13_154	Pre15_242	Pre15_294	Pre26_162	Pre26_170	Pre27_174	Pre27_178	Pre28_142	Pre28_142	Pre38_168	Pre38_168	Pre80_204	Pre80_204	Pre145_350	Pre145_350
Faecal Dump Road-p2_3A	Faecal	Faecal Dump Road	0	SE	Pre9_204	Pre9_216	Pre13_162	Pre13_166	Pre15_226	Pre15_274	Pre26_154	Pre26_186	Pre27_176	Pre27_210	Pre28_142	Pre28_164	Pre38_144	Pre38_172	Pre80_206	Pre80_206	Pre145_350	Pre145_350
Faecal Dump Road-p2_3A	Faecal	Faecal Dump Road	0	SE	Pre9_204	Pre9_216	Pre13_162	Pre13_166	Pre15_226	Pre15_274	Pre26_154	Pre26_186	Pre27_176	Pre27_210	Pre28_142	Pre28_164	Pre38_144	Pre38_172	Pre80_206	Pre80_206	Pre145_350	Pre145_350
Faecal Dump Road-p2_3B	Faecal	Faecal Dump Road	0	SE	Pre9_152	Pre9_168	Pre13_0	Pre13_0	Pre15_254	Pre15_318	Pre26_146	Pre26_210	Pre27_170	Pre27_174	Pre28_142	Pre28_142	Pre38_146	Pre38_146	Pre80_204	Pre80_204	Pre145_350	Pre145_354
Faecal Dump Road-p2_3D	Faecal	Faecal Dump Road	0	SE	Pre9_204	Pre9_224	Pre13_134	Pre13_134	Pre15_270	Pre15_314	Pre26_154	Pre26_158	Pre27_162	Pre27_176	Pre28_142	Pre28_172	Pre38_144	Pre38_154	Pre80_204	Pre80_206	Pre145_342	Pre145_350
Faecal Dump Road-p2_3E	Faecal	Faecal Dump Road	0	SE	Pre9_152	Pre9_168	Pre13_0	Pre13_0	Pre15_238	Pre15_254	Pre26_186	Pre26_190	Pre27_174	Pre27_192	Pre28_142	Pre28_142	Pre38_144	Pre38_168	Pre80_206	Pre80_206	Pre145_350	Pre145_352
Faecal Dump Road-p2_3F	Faecal	Faecal Dump Road	0	SE	Pre9_152	Pre9_168	Pre13_106	Pre13_206	Pre15_230	Pre15_282	Pre26_142	Pre26_194	Pre27_174	Pre27_198	Pre28_152	Pre28_154	Pre38_154	Pre38_154	Pre80_206	Pre80_206	Pre145_350	Pre145_350
Faecal Dump Road-p2_3G	Faecal	Faecal Dump Road	0	SE	Pre9_152	Pre9_160	Pre13_158	Pre13_162	Pre15_254	Pre15_282	Pre26_150	Pre26_186	Pre27_162	Pre27_170	Pre28_172	Pre28_214	Pre38_144	Pre38_146	Pre80_198	Pre80_204	Pre145_342	Pre145_350
Faecal Dump Road-p2_3H	Faecal	Faecal Dump Road	0	SE	Pre9_224	Pre9_228	Pre13_158	Pre13_262	Pre15_262	Pre15_262	Pre26_130	Pre26_178	Pre27_188	Pre27_192	Pre28_142	Pre28_142	Pre38_154	Pre38_188	Pre80_204	Pre80_206	Pre145_350	Pre145_350
Faecal Dump Road-p2_4A	Faecal	Faecal Dump Road	0	SE	Pre9_152	Pre9_160	Pre13_158	Pre13_162	Pre15_234	Pre15_290	Pre26_158	Pre26_174	Pre27_164	Pre27_170	Pre28_142	Pre28_142	Pre38_144	Pre38_146	Pre80_204	Pre80_206	Pre145_350	Pre145_350
Faecal Dump Road-p2_4A	Faecal	Faecal Dump Road	0	SE	Pre9_152	Pre9_160	Pre13_158	Pre13_162	Pre15_234	Pre15_290	Pre26_158	Pre26_174	Pre27_164	Pre27_170	Pre28_142	Pre28_142	Pre38_144	Pre38_146	Pre80_204	Pre80_206	Pre145_350	Pre145_350
Faecal Dump Road-p2_4B	Faecal	Faecal Dump Road	0	SE	Pre9_152	Pre9_160	Pre13_118	Pre13_262	Pre15_294	Pre15_326	Pre26_174	Pre26_186	Pre27_170	Pre27_198	Pre28_172	Pre28_208	Pre38_144	Pre38_188	Pre80_206	Pre80_206	Pre145_342	Pre145_342
Faecal Dump Road-p2_4C	Faecal	Faecal Dump Road	0	SE	Pre9_176	Pre9_204	Pre13_0	Pre13_0	Pre15_278	Pre15_282	Pre26_158	Pre26_174	Pre27_162	Pre27_168	Pre28_150	Pre28_170	Pre38_188	Pre38_192	Pre80_204	Pre80_206	Pre145_350	Pre145_350
Faecal Dump Road-p2_4D	Faecal	Faecal Dump Road	0	SE	Pre9_152	Pre9_160	Pre13_0	Pre13_0	Pre15_242	Pre15_302	Pre26_146	Pre26_154	Pre27_170	Pre27_172	Pre28_142	Pre28_154	Pre38_154	Pre38_188	Pre80_198	Pre80_204	Pre145_350	Pre145_354
G100007-G1	G100007	Guanapo	1	Caroni	Pre9_182	Pre9_186	Pre13_106	Pre13_110	Pre15_240	Pre15_244	Pre26_106	Pre26_178	Pre27_190	Pre27_190	Pre28_0	Pre28_0	Pre38_148	Pre38_148	Pre80_214	Pre80_220	Pre145_340	Pre145_342
G100007-G1	G100007	Guanapo	1	Caroni	Pre9_182	Pre9_186	Pre13_106	Pre13_110	Pre15_240	Pre15_244	Pre26_106	Pre26_178	Pre27_190	Pre27_190	Pre28_0	Pre28_0	Pre38_148	Pre38_148	Pre80_214	Pre80_220	Pre145_340	Pre145_342
G100007-G1	G100007	Guanapo	1	Caroni	Pre9_182	Pre9_186	Pre13_106	Pre13_110	Pre15_240	Pre15_244	Pre26_106	Pre26_178	Pre27_190	Pre27_190	Pre28_0	Pre28_0	Pre38_148	Pre38_148	Pre80_214	Pre80_220	Pre145_340	Pre145_342
G100007-G1	G100007	Guanapo	1	Caroni	Pre9_182	Pre9_186	Pre13_106	Pre13_110	Pre15_240	Pre15_244	Pre26_106	Pre26_178	Pre27_190	Pre27_190	Pre28_0	Pre28_0	Pre38_148	Pre38_148	Pre80_214	Pre80_220	Pre145_340	Pre145_342
G100007G1	G100007	Guanapo	1	Caroni	Pre9_182	Pre9_186	Pre13_106	Pre13_110	Pre15_240	Pre15_244	Pre26_106	Pre26_178	Pre27_190	Pre27_190	Pre28_0	Pre28_0	Pre38_148	Pre38_148	Pre80_214	Pre80_220	Pre145_340	Pre145_342
G100008G1	G100008	Guanapo	1	Caroni	Pre9_0	Pre9_0	Pre13_98	Pre13_110	Pre15_228	Pre15_268	Pre26_178	Pre26_178	Pre27_188	Pre27_190	Pre28_162	Pre28_168	Pre38_148	Pre38_148	Pre80_220	Pre80_220	Pre145_340	Pre145_342
G100009G1	G100009	Guanapo	1	Caroni	Pre9_158	Pre9_158	Pre13_90	Pre13_110	Pre15_236	Pre15_272	Pre26_106	Pre26_110	Pre27_180	Pre27_180	Pre28_146	Pre28_170	Pre38_148	Pre38_148	Pre80_220	Pre80_220	Pre145_340	Pre145_342
G100010G1	G100010	Guanapo	1	Caroni	Pre9_158	Pre9_222	Pre13_90	Pre13_106	Pre15_260	Pre15_272	Pre26_106	Pre26_178	Pre27_180	Pre27_200	Pre28_170	Pre28_170	Pre38_148	Pre38_148	Pre80_220	Pre80_220	Pre145_340	Pre145_342
G100011G1	G100011	Guanapo	1	Caroni	Pre9_186	Pre9_186	Pre13_102	Pre13_110	Pre15_272	Pre15_276	Pre26_106	Pre26_182	Pre27_184	Pre27_190	Pre28_168	Pre28_170	Pre38_148	Pre38_148	Pre80_214	Pre80_220	Pre145_340	Pre145_340
G100012G1	G100012	Guanapo	1	Caroni	Pre9_186	Pre9_230	Pre13_0	Pre13_0	Pre15_228	Pre15_244	Pre26_110	Pre26_178	Pre27_184	Pre27_188	Pre28_168	Pre28_170	Pre38_148	Pre38_148	Pre80_214	Pre80_220	Pre145_340	Pre145_340
G100013-G1	G100013	Guanapo	1	Caroni	Pre9_158	Pre9_218	Pre13_106	Pre13_110	Pre15_244	Pre15_268	Pre26_106	Pre26_178	Pre27_180	Pre27_192	Pre28_146	Pre28_170	Pre38_148	Pre38_148	Pre80_214	Pre80_220	Pre145_340	Pre145_342
G100013-G1	G100013	Guanapo	1	Caroni	Pre9_158	Pre9_218	Pre13_106	Pre13_110	Pre15_244	Pre15_268	Pre26_106	Pre26_178	Pre27_180	Pre27_192	Pre28_146	Pre28_170	Pre38_148	Pre38_148	Pre80_214	Pre80_220	Pre145_340	Pre145_342
G100013G1	G100013	Guanapo	1	Caroni	Pre9_158	Pre9_218	Pre13_106	Pre13_110	Pre15_244	Pre15_268	Pre26_106	Pre26_178	Pre27_180	Pre27_192	Pre28_146	Pre28_170	Pre38_148	Pre38_148	Pre80_214	Pre80_220	Pre145_340	Pre145_342
G100014G1	G100014	Guanapo	1	Caroni	Pre9_158	Pre9_182	Pre13_86	Pre13_110	Pre15_236	Pre15_280	Pre26_178	Pre26_178	Pre27_182	Pre27_188	Pre28_168	Pre28_184	Pre38_148	Pre38_148	Pre80_214	Pre80_220	Pre145_340	Pre145_340
G100015G1	G100015	Guanapo	1	Caroni	Pre9_158	Pre9_158	Pre13_98	Pre13_110	Pre15_228	Pre15_248	Pre26_178	Pre26_178	Pre27_178	Pre27_188	Pre28_170	Pre28_170	Pre38_148	Pre38_148	Pre80_214	Pre80_220	Pre145_340	Pre145_342
G100016G1	G100016	Guanapo	1	Caroni	Pre9_0	Pre9_0	Pre13_102	Pre13_102	Pre15_228	Pre15_232	Pre26_178	Pre26_178	Pre27_178	Pre27_180	Pre28_146	Pre28_168	Pre38_148	Pre38_148	Pre80_220	Pre80_220	Pre145_340	Pre145_340
G100017G1	G100017	Guanapo	1	Caroni	Pre9_0	Pre9_0	Pre13_102	Pre13_110	Pre15_244	Pre15_272	Pre26_110	Pre26_178	Pre27_188	Pre27_192	Pre28_168	Pre28_168	Pre38_148	Pre38_148	Pre80_220	Pre80_220	Pre145_340	Pre145_340
G100018G1	G100018	Guanapo	1	Caroni	Pre9_0	Pre9_0	Pre13_0	Pre13_0	Pre15_236	Pre15_276	Pre26_178	Pre26_182	Pre27_182	Pre27_188	Pre28_146	Pre28_170	Pre38_148	Pre38_148	Pre80_214	Pre80_220	Pre145_340	Pre145_340
G100019-G1	G100019	Guanapo	1	Caroni	Pre9_186	Pre9_210	Pre13_90	Pre13_110	Pre15_236	Pre15_244	Pre26_182	Pre26_182	Pre27_0	Pre27_0	Pre28_168	Pre28_170	Pre38_148	Pre38_148	Pre80_220	Pre80_220	Pre145_342	Pre145_342
G100019-G1	G100019	Guanapo	1	Caroni	Pre9_186	Pre9_210	Pre13_90	Pre13_110	Pre15_236	Pre15_244	Pre26_182	Pre26_182	Pre27_0	Pre27_0	Pre28_168	Pre28_170	Pre38_148	Pre38_148	Pre80_220	Pre80_220	Pre145_342	Pre145_342
G100019G1	G100019	Guanapo	1	Caroni	Pre9_186	Pre9_210	Pre13_90	Pre13_110	Pre15_236	Pre15_244	Pre26_182	Pre26_182	Pre27_0	Pre27_0	Pre28_168	Pre28_170	Pre38_148	Pre38_148	Pre80_220	Pre80_220	Pre145_342	Pre145_342
G100020G1	G100020	Guanapo	1	Caroni	Pre9_158	Pre9_214	Pre13_98	Pre13_102	Pre15_0	Pre15_0	Pre26_110	Pre26_178	Pre27_190	Pre27_192	Pre28_168	Pre28_170	Pre38_148	Pre38_148	Pre80_214	Pre80_220	Pre145_342	Pre145_342
G100021-G1	G100021	Guanapo	1	Caroni	Pre9_0	Pre9_0	Pre13_102	Pre13_102	Pre15_232	Pre15_248	Pre26_178	Pre26_178	Pre27_178	Pre27_188	Pre28_170	Pre28_170	Pre38_148	Pre38_148	Pre80_220	Pre80_220	Pre145_344	Pre145_344
G100021G1	G100021	Guanapo	1	Caroni	Pre9_0	Pre9_0	Pre13_102	Pre13_102	Pre15_232	Pre15_248	Pre26_178	Pre26_178	Pre27_178	Pre27_188	Pre28_170	Pre28_170	Pre38_148	Pre38_148	Pre80_220	Pre80_220	Pre145_344	Pre145_344
G100022G1	G100022	Guanapo	1	Caroni	Pre9_0	Pre9_0	Pre13_106	Pre13_110	Pre15_244	Pre15_260	Pre26_178	Pre26_178	Pre27_190	Pre27_190	Pre28_170	Pre28_170	Pre38_148	Pre38_148	Pre80_0	Pre80_0	Pre145_340	Pre145_340
G100023G1	G100023	Guanapo	1	Caroni	Pre9_0	Pre9_0	Pre13_110	Pre13_110	Pre15_228	Pre15_276	Pre26_178	Pre26_178	Pre27_186	Pre27_186	Pre28_168	Pre28_168	Pre38_148	Pre38_148	Pre80_220	Pre80_220	Pre145_340	Pre145_342
G100024G1	G100024	Guanapo	1	Caroni	Pre9_182	Pre9_182	Pre13_90	Pre13_98	Pre15_244	Pre15_280	Pre26_106	Pre26_182	Pre27_180	Pre27_182	Pre28_146	Pre28_170	Pre38_148	Pre38_148	Pre80_214	Pre80_220	Pre145_340	Pre145_342
G100025G1	G100025	Guanapo	1	Caroni	Pre9_158	Pre9_158	Pre13_110	Pre13_110	Pre15_240	Pre15_244	Pre26_106	Pre26_182	Pre27_178	Pre27_188	Pre28_146	Pre28_162	Pre38_148	Pre38_148	Pre80_214	Pre80_220	Pre145_340	Pre145_340
G100026G1	G100026	Guanapo	1	Caroni	Pre9_0	Pre9_0	Pre13_102	Pre13_110	Pre15_244	Pre15_244	Pre26_106	Pre26_178	Pre27_188	Pre27_188	Pre28_170	Pre28_184	Pre38_148	Pre38_148	Pre80_220	Pre80_220	Pre145_340	Pre145_342
G100027G1	G100027	Guanapo	1	Caroni	Pre9_158	Pre9_182	Pre13_86	Pre13_106	Pre15_244	Pre15_272	Pre26_178	Pre26_182	Pre27_184	Pre27_188	Pre28_168	Pre28_170	Pre38_148	Pre38_148	Pre80_214	Pre80_220	Pre145_342	Pre145_342
G100028G1	G100028	Guanapo	1	Caroni	Pre9_182	Pre9_186	Pre13_86	Pre13_98	Pre15_272	Pre15_272	Pre26_178	Pre26_178	Pre27_180	Pre27_180	Pre28_168	Pre28_170	Pre38_148	Pre38_148	Pre80_0	Pre80_0	Pre145_342	Pre145_342
G100030G1	G100030	Guanapo	1	Caroni	Pre9_158	Pre9_222	Pre13_86	Pre13_106	Pre15_236	Pre15_272	Pre26_178	Pre26_182	Pre27_188	Pre27_188	Pre28_0	Pre28_0	Pre38_148	Pre38_148	Pre80_214	Pre80_220	Pre145_340	Pre145_342
G100031-G1	G100031	Guanapo	1	Caroni	Pre9_182	Pre9_186	Pre13_102	Pre13_110	Pre15_236	Pre15_244	Pre26_0	Pre26_0	Pre27_178	Pre27_182	Pre28_146	Pre28_170	Pre38_148	Pre38_148	Pre80_220	Pre80_220	Pre145_340	Pre145_340
G100031-G1	G100031	Guanapo	1	Caroni	Pre9_182	Pre9_186	Pre13_102	Pre13_110	Pre15_236	Pre15_244	Pre26_0	Pre26_0	Pre27_178	Pre27_182	Pre28_146	Pre28_170	Pre38_148	Pre38_148	Pre80_220	Pre80_220	Pre145_340	Pre145_340
G100031G1	G100031	Guanapo	1	Caroni	Pre9_182	Pre9_186	Pre13_102	Pre13_110	Pre15_236	Pre15_244	Pre26_0	Pre26_0	Pre27_178	Pre27_182	Pre28_146	Pre28_170	Pre38_148	Pre38_148	Pre80_220	Pre80_220	Pre145_340	Pre145_340
G100032-G1	G100032	Guanapo	1	Caroni	Pre9_0	Pre9_0	Pre13_106	Pre13_106	Pre15_244	Pre15_272	Pre26_178	Pre26_178	Pre27_188	Pre27_190	Pre28_0	Pre28_0	Pre38_148	Pre38_148	Pre80_204	Pre80_220	Pre145_340	Pre145_340
G100032-G1	G100032	Guanapo	1	Caroni	Pre9_0	Pre9_0	Pre13_106	Pre13_106	Pre15_244	Pre15_272	Pre26_178	Pre26_178	Pre27_188	Pre27_190	Pre28_0	Pre28_0	Pre38_148	Pre38_148	Pre80_204	Pre80_220	Pre145_340	Pre145_340
G100032G1	G100032	Guanapo	1	Caroni	Pre9_0	Pre9_0	Pre13_106	Pre13_106	Pre15_244	Pre15_272	Pre26_178	Pre26_178	Pre27_188	Pre27_190	Pre28_0	Pre28_0	Pre38_148	Pre38_148	Pre80_204	Pre80_220	Pre145_340	Pre145_340
G100033G1	G100033	Guanapo	1	Caroni	Pre9_0	Pre9_0	Pre13_98	Pre13_102	Pre15_236	Pre15_248	Pre26_178	Pre26_182	Pre27_180	Pre27_190	Pre28_170	Pre28_172	Pre38_148	Pre38_148	Pre80_220	Pre80_220	Pre145_342	Pre145_342
G100034G1	G100034	Guanapo	1	Caroni	Pre9_186	Pre9_186	Pre13_0	Pre13_0	Pre15_228	Pre15_236	Pre26_106	Pre26_178	Pre27_182	Pre27_190	Pre28_170	Pre28_170	Pre38_148	Pre38_148	Pre80_0	Pre80_0	Pre145_344	Pre145_344
G100035G1	G100035	Guanapo	1	Caroni	Pre9_0	Pre9_0	Pre13_0	Pre13_0	Pre15_232	Pre15_236	Pre26_178	Pre26_178	Pre27_0	Pre27_0	Pre28_170	Pre28_170	Pre38_148	Pre38_148	Pre80_200	Pre80_220	Pre145_342	Pre145_344
G100036G1	G100036	Guanapo	1	Caroni	Pre9_0	Pre9_0	Pre13_0	Pre13_0	Pre15_228	Pre15_264	Pre26_178	Pre26_178	Pre27_180	Pre27_182	Pre28_146	Pre28_170	Pre38_148	Pre38_148	Pre80_0	Pre80_0	Pre145_342	Pre145_342
G100037G1	G100037	Guanapo	1	Caroni	Pre9_158	Pre9_182	Pre13_98	Pre13_110	Pre15_244	Pre15_244	Pre26_174	Pre26_182	Pre27_182	Pre27_194	Pre28_146	Pre28_170	Pre38_148	Pre38_148	Pre80_214	Pre80_220	Pre145_342	Pre145_342
G100038G1	G100038	Guanapo	1	Caroni	Pre9_182	Pre9_214	Pre13_90	Pre13_90	Pre15_244	Pre15_272	Pre26_110	Pre26_182	Pre27_192	Pre27_194	Pre28_170	Pre28_170	Pre38_148	Pre38_148	Pre80_0	Pre80_0	Pre145_342	Pre145_342
G100959G2	G100959	Guanapo	2	Caroni	Pre9_158	Pre9_158	Pre13_86	Pre13_110	Pre15_240	Pre15_272	Pre26_178	Pre26_178	Pre27_178	Pre27_188	Pre28_166	Pre28_166	Pre38_148	Pre38_148	Pre80_220	Pre80_220	Pre145_342	Pre145_342
G100960G2	G100960	Guanapo	2	Caroni	Pre9_158	Pre9_158	Pre13_0	Pre13_0	Pre15_232	Pre15_264	Pre26_178	Pre26_182	Pre27_182	Pre27_188	Pre28_148	Pre28_166	Pre38_148	Pre38_148	Pre80_220	Pre80_220	Pre145_342	Pre145_342
G100961G2	G100961	Guanapo	2	Caroni	Pre9_158	Pre9_158	Pre13_0	Pre13_0	Pre15_224	Pre15_232	Pre26_106	Pre26_130	Pre27_176	Pre27_188	Pre28_144	Pre28_166	Pre38_148	Pre38_148	Pre80_220	Pre80_220	Pre145_342	Pre145_342
G100962-G2	G100962	Guanapo	2	Caroni	Pre9_158	Pre9_214	Pre13_86	Pre13_86	Pre15_0	Pre15_0	Pre26_182	Pre26_182	Pre27_176	Pre27_188	Pre28_148	Pre28_166	Pre38_148	Pre38_148	Pre80_220	Pre80_220	Pre145_342	Pre145_348
G100963-G2	G100963	Guanapo	2	Caroni	Pre9_158	Pre9_194	Pre13_106	Pre13_118	Pre15_252	Pre15_256	Pre26_106	Pre26_118	Pre27_180	Pre27_182	Pre28_158	Pre28_164	Pre38_148	Pre38_148	Pre80_206	Pre80_214	Pre145_342	Pre145_344
G100963-G2	G100963	Guanapo	2	Caroni	Pre9_158	Pre9_194	Pre13_106	Pre13_118	Pre15_252	Pre15_256	Pre26_106	Pre26_118	Pre27_180	Pre27_182	Pre28_158	Pre28_164	Pre38_148	Pre38_148	Pre80_206	Pre80_214	Pre145_342	Pre145_344
G100963G2	G100963	Guanapo	2	Caroni	Pre9_158	Pre9_194	Pre13_106	Pre13_118	Pre15_252	Pre15_256	Pre26_106	Pre26_118	Pre27_180	Pre27_182	Pre28_158	Pre28_164	Pre38_148	Pre38_148	Pre80_206	Pre80_214	Pre145_342	Pre145_344
G100964-G2	G100964	Guanapo	2	Caroni	Pre9_158	Pre9_194	Pre13_86	Pre13_110	Pre15_248	Pre15_264	Pre26_114	Pre26_202	Pre27_180	Pre27_180	Pre28_142	Pre28_164	Pre38_128	Pre38_162	Pre80_214	Pre80_220	Pre145_342	Pre145_348
G100964-G2	G100964	Guanapo	2	Caroni	Pre9_158	Pre9_194	Pre13_86	Pre13_110	Pre15_248	Pre15_264	Pre26_114	Pre26_202	Pre27_180	Pre27_180	Pre28_142	Pre28_164	Pre38_128	Pre38_162	Pre80_214	Pre80_220	Pre145_342	Pre145_348
G100964G2	G100964	Guanapo	2	Caroni	Pre9_158	Pre9_194	Pre13_86	Pre13_110	Pre15_248	Pre15_264	Pre26_114	Pre26_202	Pre27_180	Pre27_180	Pre28_142	Pre28_164	Pre38_128	Pre38_162	Pre80_214	Pre80_220	Pre145_342	Pre145_348
G100965G2	G100965	Guanapo	2	Caroni	Pre9_158	Pre9_182	Pre13_106	Pre13_110	Pre15_240	Pre15_248	Pre26_106	Pre26_174	Pre27_176	Pre27_186	Pre28_164	Pre28_166	Pre38_146	Pre38_148	Pre80_214	Pre80_214	Pre145_342	Pre145_344
G100966G2	G100966	Guanapo	2	Caroni	Pre9_158	Pre9_182	Pre13_86	Pre13_114	Pre15_224	Pre15_264	Pre26_118	Pre26_182	Pre27_176	Pre27_188	Pre28_166	Pre28_168	Pre38_148	Pre38_148	Pre80_220	Pre80_220	Pre145_342	Pre145_348
G100967G2	G100967	Guanapo	2	Caroni	Pre9_158	Pre9_158	Pre13_0	Pre13_0	Pre15_0	Pre15_0	Pre26_182	Pre26_182	Pre27_176	Pre27_190	Pre28_160	Pre28_166	Pre38_148	Pre38_148	Pre80_220	Pre80_220	Pre145_342	Pre145_342
G100968-G2	G100968	Guanapo	2	Caroni	Pre9_158	Pre9_158	Pre13_110	Pre13_110	Pre15_264	Pre15_264	Pre26_178	Pre26_182	Pre27_176	Pre27_182	Pre28_166	Pre28_168	Pre38_120	Pre38_148	Pre80_214	Pre80_220	Pre145_342	Pre145_342
G100969G2	G100969	Guanapo	2	Caroni	Pre9_194	Pre9_198	Pre13_102	Pre13_102	Pre15_0	Pre15_0	Pre26_0	Pre26_0	Pre27_188	Pre27_188	Pre28_160	Pre28_180	Pre38_146	Pre38_146	Pre80_214	Pre80_214	Pre145_342	Pre145_342
G100970-G2	G100970	Guanapo	2	Caroni	Pre9_158	Pre9_194	Pre13_110	Pre13_110	Pre15_252	Pre15_260	Pre26_178	Pre26_182	Pre27_176	Pre27_190	Pre28_164	Pre28_164	Pre38_148	Pre38_148	Pre80_214	Pre80_220	Pre145_342	Pre145_342
G100970-G2	G100970	Guanapo	2	Caroni	Pre9_158	Pre9_194	Pre13_110	Pre13_110	Pre15_252	Pre15_260	Pre26_178	Pre26_182	Pre27_176	Pre27_190	Pre28_164	Pre28_164	Pre38_148	Pre38_148	Pre80_214	Pre80_220	Pre145_342	Pre145_342
G100970G2	G100970	Guanapo	2	Caroni	Pre9_158	Pre9_194	Pre13_110	Pre13_110	Pre15_252	Pre15_260	Pre26_178	Pre26_182	Pre27_176	Pre27_190	Pre28_164	Pre28_164	Pre38_148	Pre38_148	Pre80_214	Pre80_220	Pre145_342	Pre145_342
G100971-G2	G100971	Guanapo	2	Caroni	Pre9_0	Pre9_0	Pre13_0	Pre13_0	Pre15_0	Pre15_0	Pre26_178	Pre26_206	Pre27_0	Pre27_0	Pre28_146	Pre28_170	Pre38_148	Pre38_148	Pre80_214	Pre80_220	Pre145_342	Pre145_342
G100972G2	G100972	Guanapo	2	Caroni	Pre9_158	Pre9_158	Pre13_86	Pre13_86	Pre15_236	Pre15_240	Pre26_182	Pre26_182	Pre27_188	Pre27_188	Pre28_164	Pre28_164	Pre38_148	Pre38_148	Pre80_220	Pre80_220	Pre145_342	Pre145_342
G100973-G2	G100973	Guanapo	2	Caroni	Pre9_214	Pre9_214	Pre13_110	Pre13_114	Pre15_224	Pre15_236	Pre26_114	Pre26_130	Pre27_180	Pre27_188	Pre28_148	Pre28_168	Pre38_148	Pre38_148	Pre80_208	Pre80_214	Pre145_340	Pre145_342
G100973-G2	G100973	Guanapo	2	Caroni	Pre9_214	Pre9_214	Pre13_110	Pre13_114	Pre15_224	Pre15_236	Pre26_114	Pre26_130	Pre27_180	Pre27_188	Pre28_148	Pre28_168	Pre38_148	Pre38_148	Pre80_208	Pre80_214	Pre145_340	Pre145_342
G100973-G2	G100973	Guanapo	2	Caroni	Pre9_214	Pre9_214	Pre13_110	Pre13_114	Pre15_224	Pre15_236	Pre26_114	Pre26_130	Pre27_180	Pre27_188	Pre28_148	Pre28_168	Pre38_148	Pre38_148	Pre80_208	Pre80_214	Pre145_340	Pre145_342
G100973-G2	G100973	Guanapo	2	Caroni	Pre9_214	Pre9_214	Pre13_110	Pre13_114	Pre15_224	Pre15_236	Pre26_114	Pre26_130	Pre27_180	Pre27_188	Pre28_148	Pre28_168	Pre38_148	Pre38_148	Pre80_208	Pre80_214	Pre145_340	Pre145_342
G100973-G2	G100973	Guanapo	2	Caroni	Pre9_214	Pre9_214	Pre13_110	Pre13_114	Pre15_224	Pre15_236	Pre26_114	Pre26_130	Pre27_180	Pre27_188	Pre28_148	Pre28_168	Pre38_148	Pre38_148	Pre80_208	Pre80_214	Pre145_340	Pre145_342
G100973G2	G100973	Guanapo	2	Caroni	Pre9_214	Pre9_214	Pre13_110	Pre13_114	Pre15_224	Pre15_236	Pre26_114	Pre26_130	Pre27_180	Pre27_188	Pre28_148	Pre28_168	Pre38_148	Pre38_148	Pre80_208	Pre80_214	Pre145_340	Pre145_342
G100974G2	G100974	Guanapo	2	Caroni	Pre9_158	Pre9_214	Pre13_86	Pre13_86	Pre15_236	Pre15_248	Pre26_182	Pre26_182	Pre27_188	Pre27_192	Pre28_148	Pre28_160	Pre38_148	Pre38_148	Pre80_214	Pre80_220	Pre145_340	Pre145_348
G100975-G2	G100975	Guanapo	2	Caroni	Pre9_158	Pre9_214	Pre13_86	Pre13_114	Pre15_236	Pre15_268	Pre26_174	Pre26_178	Pre27_176	Pre27_190	Pre28_150	Pre28_166	Pre38_148	Pre38_148	Pre80_214	Pre80_220	Pre145_342	Pre145_342
G100975-G2	G100975	Guanapo	2	Caroni	Pre9_158	Pre9_214	Pre13_86	Pre13_114	Pre15_236	Pre15_268	Pre26_174	Pre26_178	Pre27_176	Pre27_190	Pre28_150	Pre28_166	Pre38_148	Pre38_148	Pre80_214	Pre80_220	Pre145_342	Pre145_342
G100975G2	G100975	Guanapo	2	Caroni	Pre9_158	Pre9_214	Pre13_86	Pre13_114	Pre15_236	Pre15_268	Pre26_174	Pre26_178	Pre27_176	Pre27_190	Pre28_150	Pre28_166	Pre38_148	Pre38_148	Pre80_214	Pre80_220	Pre145_342	Pre145_342
G100976G2	G100976	Guanapo	2	Caroni	Pre9_158	Pre9_158	Pre13_86	Pre13_114	Pre15_224	Pre15_264	Pre26_182	Pre26_182	Pre27_182	Pre27_184	Pre28_148	Pre28_166	Pre38_148	Pre38_148	Pre80_220	Pre80_220	Pre145_342	Pre145_342
G100977G2	G100977	Guanapo	2	Caroni	Pre9_158	Pre9_218	Pre13_86	Pre13_102	Pre15_248	Pre15_272	Pre26_162	Pre26_182	Pre27_188	Pre27_188	Pre28_142	Pre28_170	Pre38_136	Pre38_148	Pre80_208	Pre80_214	Pre145_340	Pre145_342
G100978G2	G100978	Guanapo	2	Caroni	Pre9_190	Pre9_194	Pre13_86	Pre13_110	Pre15_228	Pre15_236	Pre26_178	Pre26_182	Pre27_0	Pre27_0	Pre28_142	Pre28_166	Pre38_128	Pre38_146	Pre80_200	Pre80_214	Pre145_340	Pre145_342
G100979-G2	G100979	Guanapo	2	Caroni	Pre9_158	Pre9_226	Pre13_0	Pre13_0	Pre15_0	Pre15_0	Pre26_106	Pre26_202	Pre27_0	Pre27_0	Pre28_154	Pre28_164	Pre38_120	Pre38_148	Pre80_214	Pre80_214	Pre145_340	Pre145_342
G100979-G2	G100979	Guanapo	2	Caroni	Pre9_158	Pre9_226	Pre13_0	Pre13_0	Pre15_0	Pre15_0	Pre26_106	Pre26_202	Pre27_0	Pre27_0	Pre28_154	Pre28_164	Pre38_120	Pre38_148	Pre80_214	Pre80_214	Pre145_340	Pre145_342
G100979G2	G100979	Guanapo	2	Caroni	Pre9_158	Pre9_226	Pre13_0	Pre13_0	Pre15_0	Pre15_0	Pre26_106	Pre26_202	Pre27_0	Pre27_0	Pre28_154	Pre28_164	Pre38_120	Pre38_148	Pre80_214	Pre80_214	Pre145_340	Pre145_342
G100980-G2	G100980	Guanapo	2	Caroni	Pre9_158	Pre9_158	Pre13_0	Pre13_0	Pre15_0	Pre15_0	Pre26_182	Pre26_182	Pre27_176	Pre27_188	Pre28_0	Pre28_0	Pre38_148	Pre38_148	Pre80_220	Pre80_222	Pre145_342	Pre145_342
G100980-G2	G100980	Guanapo	2	Caroni	Pre9_158	Pre9_158	Pre13_0	Pre13_0	Pre15_0	Pre15_0	Pre26_182	Pre26_182	Pre27_176	Pre27_188	Pre28_0	Pre28_0	Pre38_148	Pre38_148	Pre80_220	Pre80_222	Pre145_342	Pre145_342
G100980G2	G100980	Guanapo	2	Caroni	Pre9_158	Pre9_158	Pre13_0	Pre13_0	Pre15_0	Pre15_0	Pre26_182	Pre26_182	Pre27_176	Pre27_188	Pre28_0	Pre28_0	Pre38_148	Pre38_148	Pre80_220	Pre80_222	Pre145_342	Pre145_342
G100981G2	G100981	Guanapo	2	Caroni	Pre9_158	Pre9_214	Pre13_102	Pre13_102	Pre15_236	Pre15_260	Pre26_106	Pre26_110	Pre27_178	Pre27_200	Pre28_160	Pre28_168	Pre38_148	Pre38_148	Pre80_214	Pre80_214	Pre145_340	Pre145_340
G100982-G2	G100982	Guanapo	2	Caroni	Pre9_158	Pre9_158	Pre13_86	Pre13_114	Pre15_236	Pre15_240	Pre26_106	Pre26_106	Pre27_176	Pre27_188	Pre28_144	Pre28_168	Pre38_148	Pre38_148	Pre80_214	Pre80_220	Pre145_342	Pre145_342
G100982-G2	G100982	Guanapo	2	Caroni	Pre9_158	Pre9_158	Pre13_86	Pre13_114	Pre15_236	Pre15_240	Pre26_106	Pre26_106	Pre27_176	Pre27_188	Pre28_144	Pre28_168	Pre38_148	Pre38_148	Pre80_214	Pre80_220	Pre145_342	Pre145_342
G100982G2	G100982	Guanapo	2	Caroni	Pre9_158	Pre9_158	Pre13_86	Pre13_114	Pre15_236	Pre15_240	Pre26_106	Pre26_106	Pre27_176	Pre27_188	Pre28_144	Pre28_168	Pre38_148	Pre38_148	Pre80_214	Pre80_220	Pre145_342	Pre145_342
G100983-G2	G100983	Guanapo	2	Caroni	Pre9_158	Pre9_210	Pre13_110	Pre13_114	Pre15_248	Pre15_272	Pre26_182	Pre26_182	Pre27_180	Pre27_190	Pre28_148	Pre28_164	Pre38_140	Pre38_148	Pre80_214	Pre80_220	Pre145_340	Pre145_342
G100983-G2	G100983	Guanapo	2	Caroni	Pre9_158	Pre9_210	Pre13_110	Pre13_114	Pre15_248	Pre15_272	Pre26_182	Pre26_182	Pre27_180	Pre27_190	Pre28_148	Pre28_164	Pre38_140	Pre38_148	Pre80_214	Pre80_220	Pre145_340	Pre145_342
G100984-G2	G100984	Guanapo	2	Caroni	Pre9_158	Pre9_182	Pre13_86	Pre13_86	Pre15_220	Pre15_240	Pre26_106	Pre26_174	Pre27_182	Pre27_184	Pre28_166	Pre28_170	Pre38_148	Pre38_148	Pre80_214	Pre80_214	Pre145_340	Pre145_342
G100984-G2	G100984	Guanapo	2	Caroni	Pre9_158	Pre9_182	Pre13_86	Pre13_86	Pre15_220	Pre15_240	Pre26_106	Pre26_174	Pre27_182	Pre27_184	Pre28_166	Pre28_170	Pre38_148	Pre38_148	Pre80_214	Pre80_214	Pre145_340	Pre145_342
G100985-G2	G100985	Guanapo	2	Caroni	Pre9_158	Pre9_158	Pre13_86	Pre13_110	Pre15_236	Pre15_252	Pre26_178	Pre26_182	Pre27_178	Pre27_188	Pre28_146	Pre28_164	Pre38_148	Pre38_148	Pre80_220	Pre80_220	Pre145_342	Pre145_348
G100985G2	G100985	Guanapo	2	Caroni	Pre9_158	Pre9_158	Pre13_86	Pre13_110	Pre15_236	Pre15_252	Pre26_178	Pre26_182	Pre27_178	Pre27_188	Pre28_146	Pre28_164	Pre38_148	Pre38_148	Pre80_220	Pre80_220	Pre145_342	Pre145_348
G100986-G2	G100986	Guanapo	2	Caroni	Pre9_158	Pre9_194	Pre13_86	Pre13_114	Pre15_244	Pre15_268	Pre26_130	Pre26_182	Pre27_0	Pre27_0	Pre28_164	Pre28_164	Pre38_146	Pre38_148	Pre80_214	Pre80_214	Pre145_340	Pre145_342
G100986-G2	G100986	Guanapo	2	Caroni	Pre9_158	Pre9_194	Pre13_86	Pre13_114	Pre15_244	Pre15_268	Pre26_130	Pre26_182	Pre27_0	Pre27_0	Pre28_164	Pre28_164	Pre38_146	Pre38_148	Pre80_214	Pre80_214	Pre145_340	Pre145_342
G100987-G2	G100987	Guanapo	2	Caroni	Pre9_158	Pre9_194	Pre13_86	Pre13_114	Pre15_264	Pre15_272	Pre26_106	Pre26_182	Pre27_0	Pre27_0	Pre28_164	Pre28_164	Pre38_148	Pre38_148	Pre80_220	Pre80_220	Pre145_342	Pre145_344
G100987-G2	G100987	Guanapo	2	Caroni	Pre9_158	Pre9_194	Pre13_86	Pre13_114	Pre15_264	Pre15_272	Pre26_106	Pre26_182	Pre27_0	Pre27_0	Pre28_164	Pre28_164	Pre38_148	Pre38_148	Pre80_220	Pre80_220	Pre145_342	Pre145_344
G100988-G2	G100988	Guanapo	2	Caroni	Pre9_158	Pre9_186	Pre13_90	Pre13_110	Pre15_224	Pre15_264	Pre26_182	Pre26_206	Pre27_176	Pre27_192	Pre28_148	Pre28_184	Pre38_148	Pre38_148	Pre80_214	Pre80_220	Pre145_342	Pre145_342
G100988-G2	G100988	Guanapo	2	Caroni	Pre9_158	Pre9_186	Pre13_90	Pre13_110	Pre15_224	Pre15_264	Pre26_182	Pre26_206	Pre27_176	Pre27_192	Pre28_148	Pre28_184	Pre38_148	Pre38_148	Pre80_214	Pre80_220	Pre145_342	Pre145_342
G100989-G2	G100989	Guanapo	2	Caroni	Pre9_158	Pre9_230	Pre13_86	Pre13_102	Pre15_220	Pre15_244	Pre26_162	Pre26_182	Pre27_180	Pre27_188	Pre28_144	Pre28_166	Pre38_146	Pre38_148	Pre80_208	Pre80_220	Pre145_342	Pre145_344
G100989G2	G100989	Guanapo	2	Caroni	Pre9_158	Pre9_230	Pre13_86	Pre13_102	Pre15_220	Pre15_244	Pre26_162	Pre26_182	Pre27_180	Pre27_188	Pre28_144	Pre28_166	Pre38_146	Pre38_148	Pre80_208	Pre80_220	Pre145_342	Pre145_344
G100990-G2	G100990	Guanapo	2	Caroni	Pre9_158	Pre9_194	Pre13_114	Pre13_114	Pre15_248	Pre15_252	Pre26_106	Pre26_214	Pre27_178	Pre27_188	Pre28_166	Pre28_166	Pre38_148	Pre38_150	Pre80_214	Pre80_224	Pre145_342	Pre145_344
G100990G2	G100990	Guanapo	2	Caroni	Pre9_158	Pre9_194	Pre13_114	Pre13_114	Pre15_248	Pre15_252	Pre26_106	Pre26_214	Pre27_178	Pre27_188	Pre28_166	Pre28_166	Pre38_148	Pre38_150	Pre80_214	Pre80_224	Pre145_342	Pre145_344
Guayguayare Rd, pond-p3_6C	Guaygua	Guayguayare Rd, pond	0	SE	Pre9_160	Pre9_168	Pre13_122	Pre13_130	Pre15_206	Pre15_254	Pre26_158	Pre26_202	Pre27_216	Pre27_234	Pre28_148	Pre28_222	Pre38_156	Pre38_182	Pre80_208	Pre80_210	Pre145_342	Pre145_342
Guayguayare Rd, pond-p3_6D	Guaygua	Guayguayare Rd, pond	0	SE	Pre9_172	Pre9_192	Pre13_114	Pre13_130	Pre15_258	Pre15_282	Pre26_166	Pre26_174	Pre27_170	Pre27_230	Pre28_146	Pre28_152	Pre38_140	Pre38_156	Pre80_196	Pre80_212	Pre145_350	Pre145_350
Guayguayare Rd, pond-p3_6E	Guaygua	Guayguayare Rd, pond	0	SE	Pre9_168	Pre9_204	Pre13_122	Pre13_138	Pre15_206	Pre15_206	Pre26_138	Pre26_182	Pre27_202	Pre27_216	Pre28_156	Pre28_164	Pre38_156	Pre38_192	Pre80_208	Pre80_212	Pre145_336	Pre145_350
Guayguayare Rd, pond-p3_6E	Guaygua	Guayguayare Rd, pond	0	SE	Pre9_168	Pre9_204	Pre13_122	Pre13_138	Pre15_206	Pre15_206	Pre26_138	Pre26_182	Pre27_202	Pre27_216	Pre28_156	Pre28_164	Pre38_156	Pre38_192	Pre80_208	Pre80_212	Pre145_336	Pre145_350
Guayguayare Rd, pond-p3_6F	Guaygua	Guayguayare Rd, pond	0	SE	Pre9_168	Pre9_168	Pre13_122	Pre13_202	Pre15_258	Pre15_298	Pre26_162	Pre26_178	Pre27_170	Pre27_216	Pre28_156	Pre28_156	Pre38_156	Pre38_156	Pre80_210	Pre80_210	Pre145_340	Pre145_350
Guayguayare Rd, pond-p3_6G	Guaygua	Guayguayare Rd, pond	0	SE	Pre9_168	Pre9_168	Pre13_122	Pre13_226	Pre15_282	Pre15_282	Pre26_162	Pre26_194	Pre27_212	Pre27_230	Pre28_146	Pre28_154	Pre38_146	Pre38_154	Pre80_206	Pre80_208	Pre145_342	Pre145_344
Guayguayare Rd, pond-p3_6H	Guaygua	Guayguayare Rd, pond	0	SE	Pre9_160	Pre9_160	Pre13_162	Pre13_170	Pre15_250	Pre15_266	Pre26_134	Pre26_138	Pre27_170	Pre27_170	Pre28_154	Pre28_160	Pre38_156	Pre38_216	Pre80_198	Pre80_210	Pre145_340	Pre145_340
Guayguayare Rd, pond-p3_7A	Guaygua	Guayguayare Rd, pond	0	SE	Pre9_156	Pre9_168	Pre13_122	Pre13_126	Pre15_246	Pre15_274	Pre26_138	Pre26_166	Pre27_214	Pre27_234	Pre28_144	Pre28_154	Pre38_156	Pre38_156	Pre80_208	Pre80_208	Pre145_334	Pre145_334
Guayguayare Rd, pond-p3_7B	Guaygua	Guayguayare Rd, pond	0	SE	Pre9_156	Pre9_160	Pre13_122	Pre13_242	Pre15_278	Pre15_278	Pre26_178	Pre26_198	Pre27_172	Pre27_172	Pre28_146	Pre28_152	Pre38_156	Pre38_160	Pre80_208	Pre80_210	Pre145_342	Pre145_342
Guayguayare Rd, pond-p3_7C	Guaygua	Guayguayare Rd, pond	0	SE	Pre9_156	Pre9_168	Pre13_126	Pre13_126	Pre15_262	Pre15_290	Pre26_142	Pre26_202	Pre27_170	Pre27_176	Pre28_140	Pre28_146	Pre38_146	Pre38_160	Pre80_198	Pre80_208	Pre145_334	Pre145_334
Guayguayare Rd, pond-p3_7D	Guaygua	Guayguayare Rd, pond	0	SE	Pre9_164	Pre9_164	Pre13_162	Pre13_190	Pre15_210	Pre15_210	Pre26_138	Pre26_166	Pre27_204	Pre27_212	Pre28_146	Pre28_226	Pre38_154	Pre38_160	Pre80_208	Pre80_208	Pre145_334	Pre145_334
Guayguayare Rd, pond-p3_7E	Guaygua	Guayguayare Rd, pond	0	SE	Pre9_168	Pre9_208	Pre13_0	Pre13_0	Pre15_258	Pre15_258	Pre26_178	Pre26_198	Pre27_170	Pre27_212	Pre28_146	Pre28_168	Pre38_146	Pre38_156	Pre80_208	Pre80_210	Pre145_338	Pre145_342
Guayguayare Rd, pond-p3_7E	Guaygua	Guayguayare Rd, pond	0	SE	Pre9_168	Pre9_208	Pre13_0	Pre13_0	Pre15_258	Pre15_258	Pre26_178	Pre26_198	Pre27_170	Pre27_212	Pre28_146	Pre28_168	Pre38_146	Pre38_156	Pre80_208	Pre80_210	Pre145_338	Pre145_342
Guayguayare Rd, pond-p3_7F	Guaygua	Guayguayare Rd, pond	0	SE	Pre9_160	Pre9_208	Pre13_170	Pre13_170	Pre15_258	Pre15_262	Pre26_134	Pre26_146	Pre27_172	Pre27_176	Pre28_140	Pre28_146	Pre38_150	Pre38_156	Pre80_196	Pre80_202	Pre145_334	Pre145_340
Guayguayare Rd, pond-p3_7G	Guaygua	Guayguayare Rd, pond	0	SE	Pre9_160	Pre9_196	Pre13_110	Pre13_146	Pre15_254	Pre15_302	Pre26_186	Pre26_206	Pre27_230	Pre27_234	Pre28_184	Pre28_218	Pre38_146	Pre38_154	Pre80_194	Pre80_212	Pre145_334	Pre145_334
Guayguayare Rd, pond-p3_7H	Guaygua	Guayguayare Rd, pond	0	SE	Pre9_160	Pre9_160	Pre13_106	Pre13_150	Pre15_278	Pre15_282	Pre26_170	Pre26_178	Pre27_176	Pre27_176	Pre28_136	Pre28_140	Pre38_156	Pre38_156	Pre80_198	Pre80_210	Pre145_334	Pre145_334
Guayguayare Rd, pond-p3_8A	Guaygua	Guayguayare Rd, pond	0	SE	Pre9_168	Pre9_224	Pre13_182	Pre13_222	Pre15_246	Pre15_270	Pre26_130	Pre26_206	Pre27_230	Pre27_230	Pre28_156	Pre28_156	Pre38_156	Pre38_160	Pre80_208	Pre80_208	Pre145_350	Pre145_350
Guayguayare Rd, pond-p3_8B	Guaygua	Guayguayare Rd, pond	0	SE	Pre9_160	Pre9_212	Pre13_122	Pre13_230	Pre15_254	Pre15_258	Pre26_138	Pre26_202	Pre27_170	Pre27_230	Pre28_154	Pre28_154	Pre38_156	Pre38_156	Pre80_198	Pre80_200	Pre145_350	Pre145_350
Guayguayare Rd, pond-p3_8D	Guaygua	Guayguayare Rd, pond	0	SE	Pre9_160	Pre9_160	Pre13_226	Pre13_234	Pre15_250	Pre15_250	Pre26_182	Pre26_186	Pre27_170	Pre27_208	Pre28_156	Pre28_218	Pre38_156	Pre38_188	Pre80_206	Pre80_208	Pre145_346	Pre145_346
Guayguayare Rd, pond-p3_8E	Guaygua	Guayguayare Rd, pond	0	SE	Pre9_160	Pre9_168	Pre13_174	Pre13_242	Pre15_254	Pre15_298	Pre26_138	Pre26_194	Pre27_170	Pre27_222	Pre28_146	Pre28_148	Pre38_160	Pre38_192	Pre80_0	Pre80_0	Pre145_340	Pre145_340
Guayguayare Rd, pond-p3_8E	Guaygua	Guayguayare Rd, pond	0	SE	Pre9_160	Pre9_168	Pre13_174	Pre13_242	Pre15_254	Pre15_298	Pre26_138	Pre26_194	Pre27_170	Pre27_222	Pre28_146	Pre28_148	Pre38_160	Pre38_192	Pre80_0	Pre80_0	Pre145_340	Pre145_340
Guayguayare Rd, pond-p3_8F	Guaygua	Guayguayare Rd, pond	0	SE	Pre9_168	Pre9_172	Pre13_138	Pre13_138	Pre15_242	Pre15_270	Pre26_130	Pre26_138	Pre27_170	Pre27_170	Pre28_140	Pre28_154	Pre38_156	Pre38_192	Pre80_210	Pre80_212	Pre145_340	Pre145_342
Guayguayare Rd, pond-p3_8G	Guaygua	Guayguayare Rd, pond	0	SE	Pre9_160	Pre9_208	Pre13_162	Pre13_162	Pre15_250	Pre15_294	Pre26_174	Pre26_178	Pre27_170	Pre27_214	Pre28_154	Pre28_156	Pre38_144	Pre38_154	Pre80_196	Pre80_198	Pre145_350	Pre145_350
Guayguayare Rd, pond-p3_8H	Guaygua	Guayguayare Rd, pond	0	SE	Pre9_160	Pre9_168	Pre13_162	Pre13_162	Pre15_242	Pre15_246	Pre26_134	Pre26_162	Pre27_170	Pre27_170	Pre28_152	Pre28_152	Pre38_146	Pre38_156	Pre80_194	Pre80_198	Pre145_350	Pre145_350
Guayguayare Rd, pond-p3_9A	Guaygua	Guayguayare Rd, pond	0	SE	Pre9_160	Pre9_160	Pre13_162	Pre13_210	Pre15_254	Pre15_254	Pre26_138	Pre26_138	Pre27_168	Pre27_168	Pre28_146	Pre28_146	Pre38_154	Pre38_192	Pre80_202	Pre80_208	Pre145_344	Pre145_356
Guayguayare Rd, pond-p3_9B	Guaygua	Guayguayare Rd, pond	0	SE	Pre9_168	Pre9_168	Pre13_122	Pre13_122	Pre15_246	Pre15_246	Pre26_182	Pre26_206	Pre27_168	Pre27_168	Pre28_146	Pre28_146	Pre38_154	Pre38_216	Pre80_196	Pre80_212	Pre145_342	Pre145_352
Guayguayare Rd, pond-p3_9C	Guaygua	Guayguayare Rd, pond	0	SE	Pre9_160	Pre9_168	Pre13_158	Pre13_174	Pre15_254	Pre15_306	Pre26_138	Pre26_146	Pre27_208	Pre27_210	Pre28_152	Pre28_152	Pre38_154	Pre38_154	Pre80_196	Pre80_198	Pre145_342	Pre145_348
Guayguayare Rd, pond-p3_9D	Guaygua	Guayguayare Rd, pond	0	SE	Pre9_156	Pre9_160	Pre13_126	Pre13_126	Pre15_254	Pre15_278	Pre26_178	Pre26_202	Pre27_170	Pre27_170	Pre28_154	Pre28_168	Pre38_154	Pre38_154	Pre80_196	Pre80_198	Pre145_344	Pre145_352
Guayguayare Rd, pond-p3_9E	Guaygua	Guayguayare Rd, pond	0	SE	Pre9_156	Pre9_156	Pre13_118	Pre13_150	Pre15_266	Pre15_302	Pre26_166	Pre26_178	Pre27_174	Pre27_230	Pre28_146	Pre28_160	Pre38_148	Pre38_158	Pre80_206	Pre80_206	Pre145_344	Pre145_352
Guayguayare Rd, pond-p3_9E	Guaygua	Guayguayare Rd, pond	0	SE	Pre9_156	Pre9_156	Pre13_118	Pre13_150	Pre15_266	Pre15_302	Pre26_166	Pre26_178	Pre27_174	Pre27_230	Pre28_146	Pre28_160	Pre38_148	Pre38_158	Pre80_206	Pre80_206	Pre145_344	Pre145_352
Guayguayare Rd, pond-p3_9F	Guaygua	Guayguayare Rd, pond	0	SE	Pre9_160	Pre9_160	Pre13_0	Pre13_0	Pre15_250	Pre15_250	Pre26_162	Pre26_186	Pre27_170	Pre27_228	Pre28_146	Pre28_154	Pre38_144	Pre38_154	Pre80_208	Pre80_208	Pre145_342	Pre145_344
LS10	LS10	La Seiva	0	Oropouche	Pre9_198	Pre9_210	Pre13_102	Pre13_110	Pre15_236	Pre15_244	Pre26_106	Pre26_190	Pre27_176	Pre27_180	Pre28_168	Pre28_168	Pre38_140	Pre38_146	Pre80_200	Pre80_214	Pre145_348	Pre145_348
LS11	LS11	La Seiva	0	Oropouche	Pre9_158	Pre9_226	Pre13_102	Pre13_106	Pre15_236	Pre15_244	Pre26_106	Pre26_178	Pre27_176	Pre27_180	Pre28_160	Pre28_166	Pre38_148	Pre38_148	Pre80_0	Pre80_0	Pre145_344	Pre145_344
LS12	LS12	La Seiva	0	Oropouche	Pre9_0	Pre9_0	Pre13_0	Pre13_0	Pre15_232	Pre15_244	Pre26_118	Pre26_206	Pre27_190	Pre27_190	Pre28_0	Pre28_0	Pre38_148	Pre38_148	Pre80_0	Pre80_0	Pre145_342	Pre145_346
LS13	LS13	La Seiva	0	Oropouche	Pre9_158	Pre9_222	Pre13_102	Pre13_110	Pre15_240	Pre15_256	Pre26_106	Pre26_178	Pre27_184	Pre27_200	Pre28_144	Pre28_156	Pre38_148	Pre38_148	Pre80_214	Pre80_214	Pre145_344	Pre145_348
LS14	LS14	La Seiva	0	Oropouche	Pre9_162	Pre9_202	Pre13_110	Pre13_114	Pre15_204	Pre15_228	Pre26_106	Pre26_170	Pre27_184	Pre27_210	Pre28_160	Pre28_180	Pre38_132	Pre38_148	Pre80_206	Pre80_214	Pre145_346	Pre145_346
LS15	LS15	La Seiva	0	Oropouche	Pre9_158	Pre9_158	Pre13_98	Pre13_162	Pre15_172	Pre15_248	Pre26_106	Pre26_174	Pre27_150	Pre27_200	Pre28_148	Pre28_160	Pre38_148	Pre38_148	Pre80_214	Pre80_214	Pre145_340	Pre145_340
LS16	LS16	La Seiva	0	Oropouche	Pre9_198	Pre9_226	Pre13_110	Pre13_110	Pre15_232	Pre15_272	Pre26_106	Pre26_154	Pre27_190	Pre27_228	Pre28_166	Pre28_166	Pre38_148	Pre38_148	Pre80_200	Pre80_214	Pre145_340	Pre145_342
LS17	LS17	La Seiva	0	Oropouche	Pre9_158	Pre9_230	Pre13_166	Pre13_166	Pre15_260	Pre15_276	Pre26_106	Pre26_182	Pre27_188	Pre27_190	Pre28_166	Pre28_166	Pre38_124	Pre38_132	Pre80_214	Pre80_214	Pre145_340	Pre145_340
LS18	LS18	La Seiva	0	Oropouche	Pre9_158	Pre9_158	Pre13_110	Pre13_110	Pre15_244	Pre15_268	Pre26_106	Pre26_178	Pre27_176	Pre27_182	Pre28_150	Pre28_166	Pre38_146	Pre38_146	Pre80_200	Pre80_214	Pre145_342	Pre145_344
LS20	LS20	La Seiva	0	Oropouche	Pre9_210	Pre9_218	Pre13_0	Pre13_0	Pre15_268	Pre15_276	Pre26_106	Pre26_106	Pre27_192	Pre27_210	Pre28_150	Pre28_166	Pre38_122	Pre38_148	Pre80_200	Pre80_222	Pre145_342	Pre145_342
LS22	LS22	La Seiva	0	Oropouche	Pre9_182	Pre9_194	Pre13_0	Pre13_0	Pre15_256	Pre15_276	Pre26_106	Pre26_110	Pre27_190	Pre27_214	Pre28_0	Pre28_0	Pre38_140	Pre38_148	Pre80_200	Pre80_214	Pre145_0	Pre145_0
LS23	LS23	La Seiva	0	Oropouche	Pre9_194	Pre9_222	Pre13_106	Pre13_266	Pre15_228	Pre15_232	Pre26_170	Pre26_202	Pre27_190	Pre27_228	Pre28_164	Pre28_166	Pre38_146	Pre38_148	Pre80_200	Pre80_214	Pre145_340	Pre145_346
LS8	LS8	La Seiva	0	Oropouche	Pre9_182	Pre9_218	Pre13_106	Pre13_106	Pre15_240	Pre15_244	Pre26_106	Pre26_106	Pre27_194	Pre27_210	Pre28_160	Pre28_178	Pre38_148	Pre38_148	Pre80_214	Pre80_214	Pre145_342	Pre145_346
LS9	LS9	La Seiva	0	Oropouche	Pre9_158	Pre9_238	Pre13_98	Pre13_102	Pre15_244	Pre15_252	Pre26_114	Pre26_194	Pre27_176	Pre27_188	Pre28_166	Pre28_166	Pre38_146	Pre38_148	Pre80_214	Pre80_214	Pre145_340	Pre145_346
LS1	LS1	La Sieva		Oropouche	Pre9_202	Pre9_210	Pre13_90	Pre13_106	Pre15_244	Pre15_264	Pre26_106	Pre26_106	Pre27_0	Pre27_0	Pre28_166	Pre28_166	Pre38_148	Pre38_148	Pre80_214	Pre80_214	Pre145_346	Pre145_346
LS10	LS10	La Sieva		Oropouche	Pre9_198	Pre9_210	Pre13_102	Pre13_110	Pre15_236	Pre15_244	Pre26_106	Pre26_190	Pre27_176	Pre27_180	Pre28_168	Pre28_168	Pre38_140	Pre38_146	Pre80_200	Pre80_214	Pre145_348	Pre145_348
LS12	LS12	La Sieva		Oropouche	Pre9_0	Pre9_0	Pre13_0	Pre13_0	Pre15_232	Pre15_244	Pre26_118	Pre26_206	Pre27_190	Pre27_190	Pre28_0	Pre28_0	Pre38_148	Pre38_148	Pre80_0	Pre80_0	Pre145_342	Pre145_346
LS13	LS13	La Sieva		Oropouche	Pre9_158	Pre9_222	Pre13_102	Pre13_110	Pre15_240	Pre15_256	Pre26_106	Pre26_178	Pre27_184	Pre27_200	Pre28_144	Pre28_156	Pre38_148	Pre38_148	Pre80_214	Pre80_214	Pre145_344	Pre145_348
LS14	LS14	La Sieva		Oropouche	Pre9_162	Pre9_202	Pre13_110	Pre13_114	Pre15_204	Pre15_228	Pre26_106	Pre26_170	Pre27_184	Pre27_210	Pre28_160	Pre28_180	Pre38_132	Pre38_148	Pre80_206	Pre80_214	Pre145_346	Pre145_346
LS15	LS15	La Sieva		Oropouche	Pre9_158	Pre9_158	Pre13_98	Pre13_162	Pre15_172	Pre15_248	Pre26_106	Pre26_174	Pre27_150	Pre27_200	Pre28_148	Pre28_160	Pre38_148	Pre38_148	Pre80_214	Pre80_214	Pre145_340	Pre145_340
LS16	LS16	La Sieva		Oropouche	Pre9_198	Pre9_226	Pre13_110	Pre13_110	Pre15_232	Pre15_272	Pre26_106	Pre26_154	Pre27_190	Pre27_228	Pre28_166	Pre28_166	Pre38_148	Pre38_148	Pre80_200	Pre80_214	Pre145_340	Pre145_342
LS17	LS17	La Sieva		Oropouche	Pre9_158	Pre9_230	Pre13_166	Pre13_166	Pre15_260	Pre15_276	Pre26_106	Pre26_182	Pre27_188	Pre27_190	Pre28_166	Pre28_166	Pre38_124	Pre38_132	Pre80_214	Pre80_214	Pre145_340	Pre145_340
LS18	LS18	La Sieva		Oropouche	Pre9_158	Pre9_158	Pre13_110	Pre13_110	Pre15_244	Pre15_268	Pre26_106	Pre26_178	Pre27_176	Pre27_182	Pre28_150	Pre28_166	Pre38_146	Pre38_146	Pre80_200	Pre80_214	Pre145_342	Pre145_344
LS2	LS2	La Sieva		Oropouche	Pre9_162	Pre9_214	Pre13_0	Pre13_0	Pre15_232	Pre15_232	Pre26_106	Pre26_170	Pre27_210	Pre27_214	Pre28_136	Pre28_178	Pre38_132	Pre38_132	Pre80_194	Pre80_222	Pre145_346	Pre145_346
LS21	LS21	La Sieva		Oropouche	Pre9_158	Pre9_186	Pre13_0	Pre13_0	Pre15_184	Pre15_244	Pre26_206	Pre26_210	Pre27_178	Pre27_184	Pre28_166	Pre28_170	Pre38_148	Pre38_148	Pre80_200	Pre80_214	Pre145_342	Pre145_344
LS22	LS22	La Sieva		Oropouche	Pre9_182	Pre9_194	Pre13_0	Pre13_0	Pre15_256	Pre15_276	Pre26_106	Pre26_110	Pre27_190	Pre27_214	Pre28_0	Pre28_0	Pre38_140	Pre38_148	Pre80_200	Pre80_214	Pre145_0	Pre145_0
LS23	LS23	La Sieva		Oropouche	Pre9_194	Pre9_222	Pre13_106	Pre13_266	Pre15_228	Pre15_232	Pre26_170	Pre26_202	Pre27_190	Pre27_228	Pre28_164	Pre28_166	Pre38_146	Pre38_148	Pre80_200	Pre80_214	Pre145_340	Pre145_346
LS24	LS24	La Sieva		Oropouche	Pre9_194	Pre9_198	Pre13_278	Pre13_282	Pre15_240	Pre15_256	Pre26_106	Pre26_194	Pre27_166	Pre27_180	Pre28_148	Pre28_166	Pre38_146	Pre38_148	Pre80_210	Pre80_214	Pre145_340	Pre145_342
LS25	LS25	La Sieva		Oropouche	Pre9_158	Pre9_218	Pre13_102	Pre13_110	Pre15_172	Pre15_272	Pre26_106	Pre26_174	Pre27_166	Pre27_176	Pre28_166	Pre28_166	Pre38_146	Pre38_146	Pre80_214	Pre80_214	Pre145_340	Pre145_342
LS26	LS26	La Sieva		Oropouche	Pre9_158	Pre9_218	Pre13_106	Pre13_110	Pre15_244	Pre15_260	Pre26_106	Pre26_106	Pre27_190	Pre27_212	Pre28_166	Pre28_166	Pre38_128	Pre38_148	Pre80_0	Pre80_0	Pre145_342	Pre145_344
LS27	LS27	La Sieva		Oropouche	Pre9_158	Pre9_214	Pre13_114	Pre13_286	Pre15_232	Pre15_248	Pre26_106	Pre26_106	Pre27_178	Pre27_216	Pre28_0	Pre28_0	Pre38_132	Pre38_148	Pre80_214	Pre80_222	Pre145_342	Pre145_346
LS3	LS3	La Sieva		Oropouche	Pre9_194	Pre9_218	Pre13_110	Pre13_110	Pre15_260	Pre15_264	Pre26_106	Pre26_110	Pre27_190	Pre27_204	Pre28_136	Pre28_148	Pre38_148	Pre38_148	Pre80_220	Pre80_222	Pre145_344	Pre145_348
LS4	LS4	La Sieva		Oropouche	Pre9_158	Pre9_222	Pre13_0	Pre13_0	Pre15_260	Pre15_264	Pre26_106	Pre26_170	Pre27_176	Pre27_228	Pre28_164	Pre28_166	Pre38_124	Pre38_148	Pre80_198	Pre80_200	Pre145_342	Pre145_348
LS5	LS5	La Sieva		Oropouche	Pre9_158	Pre9_158	Pre13_98	Pre13_98	Pre15_244	Pre15_272	Pre26_106	Pre26_106	Pre27_178	Pre27_228	Pre28_146	Pre28_148	Pre38_148	Pre38_148	Pre80_214	Pre80_214	Pre145_342	Pre145_344
LS7	LS7	La Sieva		Oropouche	Pre9_158	Pre9_158	Pre13_86	Pre13_90	Pre15_240	Pre15_244	Pre26_106	Pre26_106	Pre27_188	Pre27_190	Pre28_146	Pre28_178	Pre38_148	Pre38_148	Pre80_214	Pre80_214	Pre145_342	Pre145_342
LS8	LS8	La Sieva		Oropouche	Pre9_182	Pre9_218	Pre13_106	Pre13_106	Pre15_240	Pre15_244	Pre26_106	Pre26_106	Pre27_194	Pre27_210	Pre28_160	Pre28_178	Pre38_148	Pre38_148	Pre80_214	Pre80_214	Pre145_342	Pre145_346
LS9	LS9	La Sieva		Oropouche	Pre9_158	Pre9_238	Pre13_98	Pre13_102	Pre15_244	Pre15_252	Pre26_114	Pre26_194	Pre27_176	Pre27_188	Pre28_166	Pre28_166	Pre38_146	Pre38_148	Pre80_214	Pre80_214	Pre145_340	Pre145_346
LC1	LC1	Las Cuevas		North Slope	Pre9_186	Pre9_242	Pre13_98	Pre13_126	Pre15_280	Pre15_320	Pre26_158	Pre26_158	Pre27_212	Pre27_212	Pre28_156	Pre28_170	Pre38_120	Pre38_166	Pre80_212	Pre80_212	Pre145_342	Pre145_342
LC10	LC10	Las Cuevas		North Slope	Pre9_198	Pre9_250	Pre13_0	Pre13_0	Pre15_0	Pre15_0	Pre26_0	Pre26_0	Pre27_206	Pre27_210	Pre28_156	Pre28_156	Pre38_120	Pre38_120	Pre80_210	Pre80_212	Pre145_342	Pre145_342
LC11	LC11	Las Cuevas		North Slope	Pre9_190	Pre9_214	Pre13_110	Pre13_114	Pre15_272	Pre15_296	Pre26_182	Pre26_182	Pre27_202	Pre27_218	Pre28_164	Pre28_228	Pre38_120	Pre38_166	Pre80_212	Pre80_214	Pre145_342	Pre145_342
LC12	LC12	Las Cuevas		North Slope	Pre9_182	Pre9_214	Pre13_0	Pre13_0	Pre15_268	Pre15_276	Pre26_158	Pre26_170	Pre27_206	Pre27_214	Pre28_158	Pre28_160	Pre38_120	Pre38_120	Pre80_212	Pre80_212	Pre145_342	Pre145_342
LC13	LC13	Las Cuevas		North Slope	Pre9_190	Pre9_218	Pre13_98	Pre13_122	Pre15_268	Pre15_312	Pre26_174	Pre26_174	Pre27_210	Pre27_212	Pre28_158	Pre28_160	Pre38_120	Pre38_178	Pre80_208	Pre80_212	Pre145_0	Pre145_0
LC14	LC14	Las Cuevas		North Slope	Pre9_186	Pre9_246	Pre13_98	Pre13_122	Pre15_272	Pre15_276	Pre26_158	Pre26_158	Pre27_212	Pre27_214	Pre28_156	Pre28_222	Pre38_122	Pre38_122	Pre80_212	Pre80_214	Pre145_342	Pre145_344
LC15	LC15	Las Cuevas		North Slope	Pre9_230	Pre9_258	Pre13_98	Pre13_110	Pre15_0	Pre15_0	Pre26_170	Pre26_170	Pre27_212	Pre27_218	Pre28_160	Pre28_160	Pre38_120	Pre38_120	Pre80_212	Pre80_214	Pre145_342	Pre145_342
LC16	LC16	Las Cuevas		North Slope	Pre9_230	Pre9_242	Pre13_98	Pre13_110	Pre15_264	Pre15_312	Pre26_162	Pre26_174	Pre27_204	Pre27_210	Pre28_158	Pre28_172	Pre38_0	Pre38_0	Pre80_188	Pre80_212	Pre145_342	Pre145_342
LC17	LC17	Las Cuevas		North Slope	Pre9_206	Pre9_226	Pre13_98	Pre13_162	Pre15_0	Pre15_0	Pre26_170	Pre26_170	Pre27_200	Pre27_204	Pre28_152	Pre28_160	Pre38_166	Pre38_204	Pre80_212	Pre80_212	Pre145_342	Pre145_342
LC18	LC18	Las Cuevas		North Slope	Pre9_190	Pre9_218	Pre13_98	Pre13_110	Pre15_248	Pre15_292	Pre26_0	Pre26_0	Pre27_206	Pre27_208	Pre28_158	Pre28_158	Pre38_122	Pre38_122	Pre80_212	Pre80_212	Pre145_342	Pre145_342
LC19	LC19	Las Cuevas		North Slope	Pre9_198	Pre9_250	Pre13_0	Pre13_0	Pre15_0	Pre15_0	Pre26_162	Pre26_162	Pre27_204	Pre27_210	Pre28_158	Pre28_160	Pre38_122	Pre38_156	Pre80_212	Pre80_212	Pre145_0	Pre145_0
LC20	LC20	Las Cuevas		North Slope	Pre9_190	Pre9_250	Pre13_110	Pre13_118	Pre15_0	Pre15_0	Pre26_0	Pre26_0	Pre27_204	Pre27_208	Pre28_164	Pre28_226	Pre38_122	Pre38_122	Pre80_214	Pre80_214	Pre145_342	Pre145_342
LC21	LC21	Las Cuevas		North Slope	Pre9_178	Pre9_178	Pre13_134	Pre13_134	Pre15_252	Pre15_260	Pre26_0	Pre26_0	Pre27_204	Pre27_204	Pre28_156	Pre28_158	Pre38_122	Pre38_122	Pre80_188	Pre80_210	Pre145_336	Pre145_342
LC22	LC22	Las Cuevas		North Slope	Pre9_178	Pre9_178	Pre13_94	Pre13_166	Pre15_296	Pre15_316	Pre26_158	Pre26_158	Pre27_212	Pre27_214	Pre28_158	Pre28_158	Pre38_122	Pre38_168	Pre80_190	Pre80_212	Pre145_336	Pre145_344
LC23	LC23	Las Cuevas		North Slope	Pre9_218	Pre9_250	Pre13_94	Pre13_134	Pre15_280	Pre15_304	Pre26_0	Pre26_0	Pre27_202	Pre27_206	Pre28_158	Pre28_158	Pre38_122	Pre38_166	Pre80_212	Pre80_214	Pre145_342	Pre145_342
LC25	LC25	Las Cuevas		North Slope	Pre9_190	Pre9_250	Pre13_0	Pre13_0	Pre15_296	Pre15_296	Pre26_0	Pre26_0	Pre27_204	Pre27_208	Pre28_158	Pre28_174	Pre38_122	Pre38_122	Pre80_210	Pre80_210	Pre145_342	Pre145_342
LC26	LC26	Las Cuevas		North Slope	Pre9_190	Pre9_194	Pre13_0	Pre13_0	Pre15_268	Pre15_312	Pre26_174	Pre26_174	Pre27_206	Pre27_206	Pre28_158	Pre28_158	Pre38_122	Pre38_122	Pre80_212	Pre80_212	Pre145_342	Pre145_342
LC27	LC27	Las Cuevas		North Slope	Pre9_194	Pre9_198	Pre13_118	Pre13_166	Pre15_288	Pre15_292	Pre26_0	Pre26_0	Pre27_200	Pre27_206	Pre28_156	Pre28_156	Pre38_122	Pre38_166	Pre80_212	Pre80_214	Pre145_342	Pre145_342
LC29	LC29	Las Cuevas		North Slope	Pre9_190	Pre9_222	Pre13_0	Pre13_0	Pre15_0	Pre15_0	Pre26_170	Pre26_170	Pre27_202	Pre27_206	Pre28_156	Pre28_160	Pre38_122	Pre38_168	Pre80_190	Pre80_214	Pre145_336	Pre145_342
LC3	LC3	Las Cuevas		North Slope	Pre9_206	Pre9_218	Pre13_110	Pre13_134	Pre15_0	Pre15_0	Pre26_170	Pre26_170	Pre27_202	Pre27_212	Pre28_156	Pre28_158	Pre38_120	Pre38_120	Pre80_190	Pre80_214	Pre145_342	Pre145_342
LC4	LC4	Las Cuevas		North Slope	Pre9_214	Pre9_218	Pre13_94	Pre13_122	Pre15_0	Pre15_0	Pre26_158	Pre26_158	Pre27_212	Pre27_220	Pre28_160	Pre28_160	Pre38_120	Pre38_164	Pre80_212	Pre80_214	Pre145_342	Pre145_342
LC5	LC5	Las Cuevas		North Slope	Pre9_190	Pre9_198	Pre13_0	Pre13_0	Pre15_0	Pre15_0	Pre26_178	Pre26_178	Pre27_210	Pre27_212	Pre28_158	Pre28_160	Pre38_120	Pre38_178	Pre80_188	Pre80_214	Pre145_342	Pre145_344
LC6	LC6	Las Cuevas		North Slope	Pre9_190	Pre9_254	Pre13_106	Pre13_110	Pre15_0	Pre15_0	Pre26_0	Pre26_0	Pre27_212	Pre27_212	Pre28_158	Pre28_158	Pre38_120	Pre38_120	Pre80_212	Pre80_212	Pre145_342	Pre145_344
LC7	LC7	Las Cuevas		North Slope	Pre9_178	Pre9_222	Pre13_98	Pre13_102	Pre15_256	Pre15_292	Pre26_166	Pre26_170	Pre27_206	Pre27_210	Pre28_154	Pre28_168	Pre38_120	Pre38_120	Pre80_212	Pre80_214	Pre145_342	Pre145_342
LC8	LC8	Las Cuevas		North Slope	Pre9_182	Pre9_250	Pre13_118	Pre13_122	Pre15_280	Pre15_320	Pre26_158	Pre26_158	Pre27_206	Pre27_216	Pre28_158	Pre28_160	Pre38_120	Pre38_120	Pre80_212	Pre80_214	Pre145_342	Pre145_342
LC9	LC9	Las Cuevas		North Slope	Pre9_190	Pre9_250	Pre13_98	Pre13_110	Pre15_280	Pre15_296	Pre26_0	Pre26_0	Pre27_210	Pre27_220	Pre28_158	Pre28_186	Pre38_120	Pre38_120	Pre80_212	Pre80_214	Pre145_338	Pre145_338
G021219-Mad2	G021219	Madamas	2	North Slope	Pre9_166	Pre9_166	Pre13_210	Pre13_226	Pre15_240	Pre15_264	Pre26_198	Pre26_226	Pre27_172	Pre27_190	Pre28_200	Pre28_214	Pre38_164	Pre38_166	Pre80_206	Pre80_210	Pre145_338	Pre145_338
G021220-Mad2	G021220	Madamas	2	North Slope	Pre9_166	Pre9_166	Pre13_210	Pre13_214	Pre15_240	Pre15_248	Pre26_170	Pre26_170	Pre27_188	Pre27_190	Pre28_202	Pre28_208	Pre38_166	Pre38_166	Pre80_210	Pre80_210	Pre145_338	Pre145_342
G021228-Mad2	G021228	Madamas	2	North Slope	Pre9_166	Pre9_166	Pre13_0	Pre13_0	Pre15_244	Pre15_252	Pre26_170	Pre26_170	Pre27_0	Pre27_0	Pre28_0	Pre28_0	Pre38_0	Pre38_0	Pre80_210	Pre80_210	Pre145_0	Pre145_0
G100911-M3	G100911	Marianne	3	North Slope	Pre9_182	Pre9_186	Pre13_0	Pre13_0	Pre15_220	Pre15_232	Pre26_134	Pre26_142	Pre27_210	Pre27_214	Pre28_172	Pre28_172	Pre38_154	Pre38_154	Pre80_212	Pre80_212	Pre145_342	Pre145_342
G100911-M3	G100911	Marianne	3	North Slope	Pre9_182	Pre9_186	Pre13_0	Pre13_0	Pre15_220	Pre15_232	Pre26_134	Pre26_142	Pre27_210	Pre27_214	Pre28_172	Pre28_172	Pre38_154	Pre38_154	Pre80_212	Pre80_212	Pre145_342	Pre145_342
G100912-M3	G100912	Marianne	3	North Slope	Pre9_178	Pre9_186	Pre13_106	Pre13_106	Pre15_212	Pre15_220	Pre26_142	Pre26_142	Pre27_210	Pre27_214	Pre28_172	Pre28_172	Pre38_160	Pre38_160	Pre80_212	Pre80_212	Pre145_342	Pre145_342
G100912-M3	G100912	Marianne	3	North Slope	Pre9_178	Pre9_186	Pre13_106	Pre13_106	Pre15_212	Pre15_220	Pre26_142	Pre26_142	Pre27_210	Pre27_214	Pre28_172	Pre28_172	Pre38_160	Pre38_160	Pre80_212	Pre80_212	Pre145_342	Pre145_342
G100913-M3	G100913	Marianne	3	North Slope	Pre9_182	Pre9_186	Pre13_0	Pre13_0	Pre15_212	Pre15_216	Pre26_138	Pre26_142	Pre27_204	Pre27_214	Pre28_172	Pre28_172	Pre38_154	Pre38_160	Pre80_212	Pre80_212	Pre145_342	Pre145_342
G100913-M3	G100913	Marianne	3	North Slope	Pre9_182	Pre9_186	Pre13_0	Pre13_0	Pre15_212	Pre15_216	Pre26_138	Pre26_142	Pre27_204	Pre27_214	Pre28_172	Pre28_172	Pre38_154	Pre38_160	Pre80_212	Pre80_212	Pre145_342	Pre145_342
G100914-M3	G100914	Marianne	3	North Slope	Pre9_182	Pre9_186	Pre13_0	Pre13_0	Pre15_212	Pre15_236	Pre26_138	Pre26_142	Pre27_202	Pre27_212	Pre28_172	Pre28_172	Pre38_154	Pre38_154	Pre80_212	Pre80_212	Pre145_342	Pre145_342
G100914-M3	G100914	Marianne	3	North Slope	Pre9_182	Pre9_186	Pre13_0	Pre13_0	Pre15_212	Pre15_236	Pre26_138	Pre26_142	Pre27_202	Pre27_212	Pre28_172	Pre28_172	Pre38_154	Pre38_154	Pre80_212	Pre80_212	Pre145_342	Pre145_342
G100915-M3	G100915	Marianne	3	North Slope	Pre9_0	Pre9_0	Pre13_106	Pre13_106	Pre15_188	Pre15_212	Pre26_142	Pre26_142	Pre27_210	Pre27_214	Pre28_172	Pre28_172	Pre38_154	Pre38_154	Pre80_212	Pre80_212	Pre145_342	Pre145_342
G100915-M3	G100915	Marianne	3	North Slope	Pre9_0	Pre9_0	Pre13_106	Pre13_106	Pre15_188	Pre15_212	Pre26_142	Pre26_142	Pre27_210	Pre27_214	Pre28_172	Pre28_172	Pre38_154	Pre38_154	Pre80_212	Pre80_212	Pre145_342	Pre145_342
G100916-M3	G100916	Marianne	3	North Slope	Pre9_178	Pre9_186	Pre13_110	Pre13_134	Pre15_220	Pre15_236	Pre26_134	Pre26_142	Pre27_178	Pre27_214	Pre28_172	Pre28_172	Pre38_154	Pre38_154	Pre80_212	Pre80_212	Pre145_342	Pre145_342
G100916-M3	G100916	Marianne	3	North Slope	Pre9_178	Pre9_186	Pre13_110	Pre13_134	Pre15_220	Pre15_236	Pre26_134	Pre26_142	Pre27_178	Pre27_214	Pre28_172	Pre28_172	Pre38_154	Pre38_154	Pre80_212	Pre80_212	Pre145_342	Pre145_342
G100917-M3	G100917	Marianne	3	North Slope	Pre9_186	Pre9_186	Pre13_94	Pre13_130	Pre15_212	Pre15_212	Pre26_142	Pre26_142	Pre27_204	Pre27_214	Pre28_172	Pre28_172	Pre38_154	Pre38_154	Pre80_212	Pre80_212	Pre145_342	Pre145_342
G100917-M3	G100917	Marianne	3	North Slope	Pre9_186	Pre9_186	Pre13_94	Pre13_130	Pre15_212	Pre15_212	Pre26_142	Pre26_142	Pre27_204	Pre27_214	Pre28_172	Pre28_172	Pre38_154	Pre38_154	Pre80_212	Pre80_212	Pre145_342	Pre145_342
G100918-M3	G100918	Marianne	3	North Slope	Pre9_182	Pre9_182	Pre13_110	Pre13_114	Pre15_212	Pre15_212	Pre26_142	Pre26_182	Pre27_204	Pre27_210	Pre28_172	Pre28_172	Pre38_154	Pre38_154	Pre80_0	Pre80_0	Pre145_342	Pre145_342
G100918-M3	G100918	Marianne	3	North Slope	Pre9_182	Pre9_182	Pre13_110	Pre13_114	Pre15_212	Pre15_212	Pre26_142	Pre26_182	Pre27_204	Pre27_210	Pre28_172	Pre28_172	Pre38_154	Pre38_154	Pre80_0	Pre80_0	Pre145_342	Pre145_342
G100919-M3	G100919	Marianne	3	North Slope	Pre9_178	Pre9_182	Pre13_106	Pre13_110	Pre15_212	Pre15_212	Pre26_138	Pre26_146	Pre27_216	Pre27_216	Pre28_172	Pre28_172	Pre38_154	Pre38_154	Pre80_0	Pre80_0	Pre145_0	Pre145_0
G100923-M3	G100923	Marianne	3	North Slope	Pre9_0	Pre9_0	Pre13_94	Pre13_94	Pre15_216	Pre15_236	Pre26_0	Pre26_0	Pre27_208	Pre27_212	Pre28_172	Pre28_172	Pre38_154	Pre38_160	Pre80_212	Pre80_212	Pre145_342	Pre145_342
G100923-M3	G100923	Marianne	3	North Slope	Pre9_0	Pre9_0	Pre13_94	Pre13_94	Pre15_216	Pre15_236	Pre26_0	Pre26_0	Pre27_208	Pre27_212	Pre28_172	Pre28_172	Pre38_154	Pre38_160	Pre80_212	Pre80_212	Pre145_342	Pre145_342
G100929-M3	G100929	Marianne	3	North Slope	Pre9_178	Pre9_178	Pre13_106	Pre13_106	Pre15_212	Pre15_212	Pre26_138	Pre26_142	Pre27_212	Pre27_212	Pre28_172	Pre28_176	Pre38_154	Pre38_154	Pre80_212	Pre80_212	Pre145_342	Pre145_342
G100941-M3	G100941	Marianne	3	North Slope	Pre9_182	Pre9_186	Pre13_0	Pre13_0	Pre15_212	Pre15_220	Pre26_142	Pre26_146	Pre27_202	Pre27_212	Pre28_172	Pre28_172	Pre38_154	Pre38_154	Pre80_212	Pre80_212	Pre145_342	Pre145_342
Marianne #3-p1_1D	Mariann	Marianne	3	North Slope	Pre9_184	Pre9_188	Pre13_134	Pre13_134	Pre15_210	Pre15_210	Pre26_134	Pre26_146	Pre27_210	Pre27_210	Pre28_168	Pre28_170	Pre38_154	Pre38_154	Pre80_212	Pre80_212	Pre145_342	Pre145_342
G100911M3	G100911	Marianne	3	North slope	Pre9_182	Pre9_186	Pre13_0	Pre13_0	Pre15_220	Pre15_232	Pre26_134	Pre26_142	Pre27_210	Pre27_214	Pre28_172	Pre28_172	Pre38_154	Pre38_154	Pre80_212	Pre80_212	Pre145_342	Pre145_342
G100912M3	G100912	Marianne	3	North slope	Pre9_178	Pre9_186	Pre13_106	Pre13_106	Pre15_212	Pre15_220	Pre26_142	Pre26_142	Pre27_210	Pre27_214	Pre28_172	Pre28_172	Pre38_160	Pre38_160	Pre80_212	Pre80_212	Pre145_342	Pre145_342
G100913M3	G100913	Marianne	3	North slope	Pre9_182	Pre9_186	Pre13_0	Pre13_0	Pre15_212	Pre15_216	Pre26_138	Pre26_142	Pre27_204	Pre27_214	Pre28_172	Pre28_172	Pre38_154	Pre38_160	Pre80_212	Pre80_212	Pre145_342	Pre145_342
G100914M3	G100914	Marianne	3	North slope	Pre9_182	Pre9_186	Pre13_0	Pre13_0	Pre15_212	Pre15_236	Pre26_138	Pre26_142	Pre27_202	Pre27_212	Pre28_172	Pre28_172	Pre38_154	Pre38_154	Pre80_212	Pre80_212	Pre145_342	Pre145_342
G100915M3	G100915	Marianne	3	North slope	Pre9_0	Pre9_0	Pre13_106	Pre13_106	Pre15_188	Pre15_212	Pre26_142	Pre26_142	Pre27_210	Pre27_214	Pre28_172	Pre28_172	Pre38_154	Pre38_154	Pre80_212	Pre80_212	Pre145_342	Pre145_342
G100916M3	G100916	Marianne	3	North slope	Pre9_178	Pre9_186	Pre13_110	Pre13_134	Pre15_220	Pre15_236	Pre26_134	Pre26_142	Pre27_178	Pre27_214	Pre28_172	Pre28_172	Pre38_154	Pre38_154	Pre80_212	Pre80_212	Pre145_342	Pre145_342
G100917M3	G100917	Marianne	3	North slope	Pre9_186	Pre9_186	Pre13_94	Pre13_130	Pre15_212	Pre15_212	Pre26_142	Pre26_142	Pre27_204	Pre27_214	Pre28_172	Pre28_172	Pre38_154	Pre38_154	Pre80_212	Pre80_212	Pre145_342	Pre145_342
G100918M3	G100918	Marianne	3	North slope	Pre9_182	Pre9_182	Pre13_110	Pre13_114	Pre15_212	Pre15_212	Pre26_142	Pre26_182	Pre27_204	Pre27_210	Pre28_172	Pre28_172	Pre38_154	Pre38_154	Pre80_0	Pre80_0	Pre145_342	Pre145_342
G100920M3	G100920	Marianne	3	North slope	Pre9_0	Pre9_0	Pre13_98	Pre13_134	Pre15_212	Pre15_220	Pre26_142	Pre26_142	Pre27_210	Pre27_214	Pre28_172	Pre28_172	Pre38_154	Pre38_160	Pre80_212	Pre80_212	Pre145_342	Pre145_342
G100921M3	G100921	Marianne	3	North slope	Pre9_178	Pre9_178	Pre13_94	Pre13_106	Pre15_212	Pre15_216	Pre26_134	Pre26_134	Pre27_178	Pre27_208	Pre28_172	Pre28_172	Pre38_154	Pre38_160	Pre80_212	Pre80_212	Pre145_342	Pre145_342
G100922M3	G100922	Marianne	3	North slope	Pre9_0	Pre9_0	Pre13_106	Pre13_110	Pre15_212	Pre15_216	Pre26_142	Pre26_146	Pre27_214	Pre27_214	Pre28_0	Pre28_0	Pre38_154	Pre38_160	Pre80_212	Pre80_212	Pre145_0	Pre145_0
G100923M3	G100923	Marianne	3	North slope	Pre9_0	Pre9_0	Pre13_94	Pre13_94	Pre15_216	Pre15_236	Pre26_0	Pre26_0	Pre27_208	Pre27_212	Pre28_172	Pre28_172	Pre38_154	Pre38_160	Pre80_212	Pre80_212	Pre145_342	Pre145_342
G100924M3	G100924	Marianne	3	North slope	Pre9_0	Pre9_0	Pre13_134	Pre13_134	Pre15_212	Pre15_212	Pre26_138	Pre26_182	Pre27_204	Pre27_214	Pre28_172	Pre28_172	Pre38_154	Pre38_160	Pre80_212	Pre80_212	Pre145_342	Pre145_342
G100925M3	G100925	Marianne	3	North slope	Pre9_178	Pre9_178	Pre13_94	Pre13_94	Pre15_212	Pre15_212	Pre26_138	Pre26_138	Pre27_210	Pre27_214	Pre28_172	Pre28_174	Pre38_154	Pre38_154	Pre80_212	Pre80_212	Pre145_342	Pre145_342
G100926M3	G100926	Marianne	3	North slope	Pre9_0	Pre9_0	Pre13_106	Pre13_106	Pre15_212	Pre15_216	Pre26_0	Pre26_0	Pre27_180	Pre27_214	Pre28_170	Pre28_176	Pre38_154	Pre38_154	Pre80_228	Pre80_230	Pre145_342	Pre145_342
G100927M3	G100927	Marianne	3	North slope	Pre9_178	Pre9_186	Pre13_110	Pre13_134	Pre15_212	Pre15_236	Pre26_142	Pre26_146	Pre27_202	Pre27_204	Pre28_172	Pre28_174	Pre38_154	Pre38_154	Pre80_212	Pre80_212	Pre145_342	Pre145_342
G100928M3	G100928	Marianne	3	North slope	Pre9_182	Pre9_186	Pre13_106	Pre13_106	Pre15_216	Pre15_216	Pre26_142	Pre26_142	Pre27_214	Pre27_214	Pre28_172	Pre28_172	Pre38_154	Pre38_154	Pre80_212	Pre80_212	Pre145_342	Pre145_342
G100930M3	G100930	Marianne	3	North slope	Pre9_0	Pre9_0	Pre13_94	Pre13_106	Pre15_240	Pre15_304	Pre26_0	Pre26_0	Pre27_208	Pre27_216	Pre28_172	Pre28_172	Pre38_154	Pre38_154	Pre80_212	Pre80_212	Pre145_342	Pre145_342
G100931M3	G100931	Marianne	3	North slope	Pre9_186	Pre9_186	Pre13_106	Pre13_106	Pre15_220	Pre15_236	Pre26_138	Pre26_142	Pre27_208	Pre27_216	Pre28_172	Pre28_176	Pre38_154	Pre38_160	Pre80_212	Pre80_212	Pre145_342	Pre145_342
G100932M3	G100932	Marianne	3	North slope	Pre9_182	Pre9_186	Pre13_94	Pre13_94	Pre15_212	Pre15_220	Pre26_146	Pre26_146	Pre27_202	Pre27_212	Pre28_172	Pre28_172	Pre38_154	Pre38_154	Pre80_212	Pre80_212	Pre145_342	Pre145_342
G100933M3	G100933	Marianne	3	North slope	Pre9_182	Pre9_182	Pre13_106	Pre13_106	Pre15_212	Pre15_236	Pre26_138	Pre26_138	Pre27_202	Pre27_212	Pre28_172	Pre28_172	Pre38_154	Pre38_154	Pre80_212	Pre80_212	Pre145_342	Pre145_342
G100934M3	G100934	Marianne	3	North slope	Pre9_0	Pre9_0	Pre13_94	Pre13_106	Pre15_212	Pre15_220	Pre26_134	Pre26_142	Pre27_202	Pre27_202	Pre28_172	Pre28_172	Pre38_154	Pre38_154	Pre80_212	Pre80_212	Pre145_342	Pre145_342
G100935M3	G100935	Marianne	3	North slope	Pre9_178	Pre9_190	Pre13_94	Pre13_110	Pre15_232	Pre15_236	Pre26_142	Pre26_142	Pre27_212	Pre27_212	Pre28_172	Pre28_172	Pre38_154	Pre38_160	Pre80_212	Pre80_212	Pre145_342	Pre145_342
G100936M3	G100936	Marianne	3	North slope	Pre9_182	Pre9_186	Pre13_94	Pre13_110	Pre15_0	Pre15_0	Pre26_142	Pre26_146	Pre27_212	Pre27_212	Pre28_0	Pre28_0	Pre38_0	Pre38_0	Pre80_0	Pre80_0	Pre145_0	Pre145_0
G100937M3	G100937	Marianne	3	North slope	Pre9_0	Pre9_0	Pre13_94	Pre13_134	Pre15_212	Pre15_236	Pre26_138	Pre26_142	Pre27_202	Pre27_212	Pre28_172	Pre28_172	Pre38_154	Pre38_154	Pre80_212	Pre80_212	Pre145_342	Pre145_342
G100938M3	G100938	Marianne	3	North slope	Pre9_182	Pre9_182	Pre13_106	Pre13_134	Pre15_224	Pre15_304	Pre26_142	Pre26_182	Pre27_212	Pre27_212	Pre28_172	Pre28_172	Pre38_154	Pre38_160	Pre80_0	Pre80_0	Pre145_342	Pre145_342
G100939M3	G100939	Marianne	3	North slope	Pre9_182	Pre9_186	Pre13_134	Pre13_134	Pre15_212	Pre15_220	Pre26_138	Pre26_182	Pre27_202	Pre27_208	Pre28_172	Pre28_174	Pre38_154	Pre38_154	Pre80_212	Pre80_212	Pre145_342	Pre145_342
Marianne #3-p1_1A	Mariann	Marianne	3	North Slope	Pre9_180	Pre9_188	Pre13_98	Pre13_110	Pre15_214	Pre15_226	Pre26_142	Pre26_146	Pre27_200	Pre27_210	Pre28_170	Pre28_172	Pre38_154	Pre38_160	Pre80_212	Pre80_212	Pre145_342	Pre145_342
Marianne #3-p1_1B	Mariann	Marianne	3	North Slope	Pre9_204	Pre9_204	Pre13_106	Pre13_106	Pre15_210	Pre15_234	Pre26_142	Pre26_142	Pre27_200	Pre27_206	Pre28_170	Pre28_170	Pre38_154	Pre38_154	Pre80_0	Pre80_0	Pre145_342	Pre145_342
Marianne #3-p1_1C	Mariann	Marianne	3	North Slope	Pre9_180	Pre9_188	Pre13_98	Pre13_106	Pre15_214	Pre15_218	Pre26_142	Pre26_146	Pre27_200	Pre27_210	Pre28_172	Pre28_172	Pre38_154	Pre38_154	Pre80_212	Pre80_212	Pre145_342	Pre145_342
Marianne #3-p1_1D	Mariann	Marianne	3	North Slope	Pre9_184	Pre9_188	Pre13_134	Pre13_134	Pre15_210	Pre15_210	Pre26_134	Pre26_146	Pre27_210	Pre27_210	Pre28_168	Pre28_170	Pre38_154	Pre38_154	Pre80_212	Pre80_212	Pre145_342	Pre145_342
Marianne #3-p1_1E	Mariann	Marianne	3	North Slope	Pre9_184	Pre9_204	Pre13_94	Pre13_106	Pre15_210	Pre15_214	Pre26_134	Pre26_146	Pre27_200	Pre27_210	Pre28_170	Pre28_172	Pre38_154	Pre38_154	Pre80_212	Pre80_212	Pre145_342	Pre145_342
Marianne #3-p1_1F	Mariann	Marianne	3	North Slope	Pre9_180	Pre9_204	Pre13_106	Pre13_106	Pre15_210	Pre15_214	Pre26_134	Pre26_182	Pre27_200	Pre27_210	Pre28_170	Pre28_170	Pre38_154	Pre38_154	Pre80_212	Pre80_212	Pre145_342	Pre145_342
Marianne #3-p1_1G	Mariann	Marianne	3	North Slope	Pre9_180	Pre9_180	Pre13_94	Pre13_106	Pre15_210	Pre15_210	Pre26_142	Pre26_142	Pre27_200	Pre27_210	Pre28_170	Pre28_172	Pre38_154	Pre38_154	Pre80_212	Pre80_212	Pre145_342	Pre145_342
Marianne #3-p1_1H	Mariann	Marianne	3	North Slope	Pre9_180	Pre9_180	Pre13_106	Pre13_106	Pre15_210	Pre15_218	Pre26_146	Pre26_182	Pre27_200	Pre27_210	Pre28_168	Pre28_170	Pre38_154	Pre38_154	Pre80_212	Pre80_212	Pre145_342	Pre145_342
Marianne #3-p1_2A	Mariann	Marianne	3	North Slope	Pre9_180	Pre9_188	Pre13_102	Pre13_106	Pre15_210	Pre15_214	Pre26_138	Pre26_138	Pre27_200	Pre27_214	Pre28_170	Pre28_174	Pre38_154	Pre38_160	Pre80_212	Pre80_212	Pre145_342	Pre145_342
Marianne #3-p1_2B	Mariann	Marianne	3	North Slope	Pre9_180	Pre9_188	Pre13_134	Pre13_158	Pre15_210	Pre15_214	Pre26_142	Pre26_182	Pre27_206	Pre27_210	Pre28_170	Pre28_170	Pre38_154	Pre38_160	Pre80_212	Pre80_212	Pre145_342	Pre145_342
Marianne #3-p1_2C	Mariann	Marianne	3	North Slope	Pre9_184	Pre9_188	Pre13_106	Pre13_134	Pre15_210	Pre15_226	Pre26_134	Pre26_138	Pre27_200	Pre27_210	Pre28_170	Pre28_174	Pre38_154	Pre38_154	Pre80_212	Pre80_212	Pre145_342	Pre145_342
Marianne #3-p1_2D	Mariann	Marianne	3	North Slope	Pre9_184	Pre9_188	Pre13_106	Pre13_106	Pre15_210	Pre15_210	Pre26_142	Pre26_142	Pre27_206	Pre27_210	Pre28_168	Pre28_170	Pre38_154	Pre38_154	Pre80_212	Pre80_212	Pre145_342	Pre145_342
Marianne #3-p1_2E	Mariann	Marianne	3	North Slope	Pre9_180	Pre9_180	Pre13_98	Pre13_106	Pre15_210	Pre15_210	Pre26_142	Pre26_182	Pre27_200	Pre27_200	Pre28_168	Pre28_170	Pre38_154	Pre38_154	Pre80_212	Pre80_212	Pre145_342	Pre145_342
Marianne #3-p1_2G	Mariann	Marianne	3	North Slope	Pre9_180	Pre9_184	Pre13_106	Pre13_106	Pre15_210	Pre15_214	Pre26_142	Pre26_146	Pre27_200	Pre27_206	Pre28_170	Pre28_174	Pre38_154	Pre38_154	Pre80_212	Pre80_212	Pre145_342	Pre145_342
Marianne #3-p1_2H	Mariann	Marianne	3	North Slope	Pre9_180	Pre9_188	Pre13_98	Pre13_106	Pre15_210	Pre15_210	Pre26_134	Pre26_182	Pre27_200	Pre27_206	Pre28_168	Pre28_170	Pre38_154	Pre38_160	Pre80_212	Pre80_212	Pre145_342	Pre145_342
Marianne #3-p1_3A	Mariann	Marianne	3	North Slope	Pre9_184	Pre9_184	Pre13_106	Pre13_110	Pre15_210	Pre15_214	Pre26_142	Pre26_146	Pre27_200	Pre27_200	Pre28_170	Pre28_174	Pre38_154	Pre38_160	Pre80_212	Pre80_212	Pre145_342	Pre145_342
Marianne #3-p1_3B	Mariann	Marianne	3	North Slope	Pre9_184	Pre9_188	Pre13_94	Pre13_106	Pre15_210	Pre15_210	Pre26_142	Pre26_146	Pre27_206	Pre27_210	Pre28_168	Pre28_170	Pre38_154	Pre38_154	Pre80_212	Pre80_212	Pre145_342	Pre145_342
Marianne #3-p1_3C	Mariann	Marianne	3	North Slope	Pre9_180	Pre9_188	Pre13_134	Pre13_162	Pre15_210	Pre15_218	Pre26_134	Pre26_142	Pre27_200	Pre27_206	Pre28_168	Pre28_170	Pre38_154	Pre38_160	Pre80_212	Pre80_212	Pre145_342	Pre145_342
Marianne #3-p1_3D	Mariann	Marianne	3	North Slope	Pre9_180	Pre9_188	Pre13_94	Pre13_102	Pre15_210	Pre15_214	Pre26_134	Pre26_138	Pre27_200	Pre27_210	Pre28_170	Pre28_172	Pre38_154	Pre38_160	Pre80_212	Pre80_212	Pre145_342	Pre145_342
Marianne #3-p1_3E	Mariann	Marianne	3	North Slope	Pre9_180	Pre9_188	Pre13_94	Pre13_94	Pre15_210	Pre15_210	Pre26_142	Pre26_142	Pre27_200	Pre27_210	Pre28_170	Pre28_170	Pre38_154	Pre38_154	Pre80_212	Pre80_212	Pre145_342	Pre145_342
Marianne #3-p1_3E	Mariann	Marianne	3	North Slope	Pre9_180	Pre9_188	Pre13_94	Pre13_94	Pre15_210	Pre15_210	Pre26_142	Pre26_142	Pre27_200	Pre27_210	Pre28_170	Pre28_170	Pre38_154	Pre38_154	Pre80_212	Pre80_212	Pre145_342	Pre145_342
Marianne #3-p1_3F	Mariann	Marianne	3	North Slope	Pre9_184	Pre9_188	Pre13_106	Pre13_134	Pre15_210	Pre15_214	Pre26_146	Pre26_146	Pre27_200	Pre27_206	Pre28_170	Pre28_170	Pre38_154	Pre38_154	Pre80_212	Pre80_212	Pre145_342	Pre145_342
Marianne #3-p1_3G	Mariann	Marianne	3	North Slope	Pre9_188	Pre9_204	Pre13_94	Pre13_106	Pre15_210	Pre15_214	Pre26_182	Pre26_182	Pre27_200	Pre27_206	Pre28_170	Pre28_170	Pre38_154	Pre38_154	Pre80_212	Pre80_212	Pre145_342	Pre145_342
Marianne #3-p1_3H	Mariann	Marianne	3	North Slope	Pre9_180	Pre9_184	Pre13_94	Pre13_106	Pre15_210	Pre15_218	Pre26_154	Pre26_182	Pre27_200	Pre27_210	Pre28_168	Pre28_170	Pre38_154	Pre38_160	Pre80_212	Pre80_212	Pre145_342	Pre145_342
Marianne #3-p1_4A	Mariann	Marianne	3	North Slope	Pre9_184	Pre9_188	Pre13_106	Pre13_106	Pre15_210	Pre15_210	Pre26_138	Pre26_146	Pre27_206	Pre27_210	Pre28_170	Pre28_170	Pre38_160	Pre38_160	Pre80_0	Pre80_0	Pre145_342	Pre145_342
Marianne #3-p1_4B	Mariann	Marianne	3	North Slope	Pre9_184	Pre9_184	Pre13_94	Pre13_110	Pre15_214	Pre15_214	Pre26_134	Pre26_146	Pre27_200	Pre27_210	Pre28_170	Pre28_174	Pre38_154	Pre38_154	Pre80_0	Pre80_0	Pre145_342	Pre145_342
G100859-M4	G100859	Marianne	4	North Slope	Pre9_178	Pre9_178	Pre13_106	Pre13_110	Pre15_0	Pre15_0	Pre26_142	Pre26_146	Pre27_216	Pre27_216	Pre28_0	Pre28_0	Pre38_154	Pre38_154	Pre80_0	Pre80_0	Pre145_342	Pre145_342
G100858M4	G100858	Marianne	4	North slope	Pre9_178	Pre9_178	Pre13_106	Pre13_106	Pre15_228	Pre15_228	Pre26_142	Pre26_146	Pre27_176	Pre27_216	Pre28_172	Pre28_172	Pre38_154	Pre38_154	Pre80_212	Pre80_212	Pre145_342	Pre145_348
G100860M4	G100860	Marianne	4	North slope	Pre9_178	Pre9_186	Pre13_106	Pre13_106	Pre15_212	Pre15_228	Pre26_146	Pre26_146	Pre27_202	Pre27_216	Pre28_178	Pre28_180	Pre38_154	Pre38_154	Pre80_212	Pre80_212	Pre145_342	Pre145_342
G100861M4	G100861	Marianne	4	North slope	Pre9_0	Pre9_0	Pre13_106	Pre13_110	Pre15_228	Pre15_228	Pre26_142	Pre26_146	Pre27_202	Pre27_202	Pre28_172	Pre28_182	Pre38_154	Pre38_154	Pre80_212	Pre80_212	Pre145_342	Pre145_342
G100862M4	G100862	Marianne	4	North slope	Pre9_178	Pre9_178	Pre13_102	Pre13_106	Pre15_228	Pre15_228	Pre26_146	Pre26_146	Pre27_216	Pre27_216	Pre28_172	Pre28_182	Pre38_154	Pre38_160	Pre80_212	Pre80_212	Pre145_342	Pre145_342
G100863M4	G100863	Marianne	4	North slope	Pre9_178	Pre9_178	Pre13_102	Pre13_102	Pre15_228	Pre15_228	Pre26_146	Pre26_146	Pre27_216	Pre27_216	Pre28_172	Pre28_172	Pre38_154	Pre38_154	Pre80_212	Pre80_212	Pre145_342	Pre145_342
G100864M4	G100864	Marianne	4	North slope	Pre9_178	Pre9_178	Pre13_102	Pre13_110	Pre15_228	Pre15_232	Pre26_142	Pre26_146	Pre27_202	Pre27_216	Pre28_0	Pre28_0	Pre38_154	Pre38_154	Pre80_0	Pre80_0	Pre145_342	Pre145_342
G100865M4	G100865	Marianne	4	North slope	Pre9_178	Pre9_178	Pre13_102	Pre13_102	Pre15_228	Pre15_228	Pre26_146	Pre26_182	Pre27_202	Pre27_216	Pre28_172	Pre28_172	Pre38_154	Pre38_154	Pre80_212	Pre80_212	Pre145_342	Pre145_342
G100866M4	G100866	Marianne	4	North slope	Pre9_178	Pre9_178	Pre13_102	Pre13_110	Pre15_212	Pre15_228	Pre26_142	Pre26_146	Pre27_216	Pre27_216	Pre28_172	Pre28_172	Pre38_154	Pre38_154	Pre80_0	Pre80_0	Pre145_342	Pre145_342
G100867M4	G100867	Marianne	4	North slope	Pre9_178	Pre9_178	Pre13_98	Pre13_106	Pre15_228	Pre15_232	Pre26_146	Pre26_182	Pre27_202	Pre27_216	Pre28_0	Pre28_0	Pre38_154	Pre38_154	Pre80_212	Pre80_212	Pre145_342	Pre145_342
G100868M4	G100868	Marianne	4	North slope	Pre9_0	Pre9_0	Pre13_98	Pre13_106	Pre15_228	Pre15_232	Pre26_146	Pre26_182	Pre27_176	Pre27_216	Pre28_0	Pre28_0	Pre38_154	Pre38_154	Pre80_212	Pre80_212	Pre145_342	Pre145_346
G100869M4	G100869	Marianne	4	North slope	Pre9_178	Pre9_178	Pre13_106	Pre13_110	Pre15_228	Pre15_304	Pre26_146	Pre26_146	Pre27_202	Pre27_216	Pre28_172	Pre28_176	Pre38_154	Pre38_154	Pre80_212	Pre80_212	Pre145_342	Pre145_342
G100870M4	G100870	Marianne	4	North slope	Pre9_178	Pre9_178	Pre13_102	Pre13_102	Pre15_228	Pre15_232	Pre26_142	Pre26_142	Pre27_204	Pre27_216	Pre28_182	Pre28_182	Pre38_154	Pre38_154	Pre80_212	Pre80_212	Pre145_342	Pre145_342
G100871M4	G100871	Marianne	4	North slope	Pre9_178	Pre9_178	Pre13_102	Pre13_106	Pre15_228	Pre15_232	Pre26_146	Pre26_146	Pre27_216	Pre27_216	Pre28_172	Pre28_172	Pre38_154	Pre38_154	Pre80_212	Pre80_212	Pre145_342	Pre145_342
G100873M4	G100873	Marianne	4	North slope	Pre9_178	Pre9_178	Pre13_110	Pre13_134	Pre15_228	Pre15_240	Pre26_146	Pre26_146	Pre27_202	Pre27_208	Pre28_172	Pre28_172	Pre38_154	Pre38_154	Pre80_212	Pre80_212	Pre145_342	Pre145_342
G100874M4	G100874	Marianne	4	North slope	Pre9_178	Pre9_178	Pre13_102	Pre13_102	Pre15_228	Pre15_232	Pre26_146	Pre26_146	Pre27_202	Pre27_216	Pre28_172	Pre28_172	Pre38_154	Pre38_154	Pre80_212	Pre80_212	Pre145_342	Pre145_342
G100875M4	G100875	Marianne	4	North slope	Pre9_178	Pre9_186	Pre13_102	Pre13_106	Pre15_0	Pre15_0	Pre26_0	Pre26_0	Pre27_202	Pre27_216	Pre28_172	Pre28_176	Pre38_154	Pre38_154	Pre80_212	Pre80_212	Pre145_340	Pre145_342
G100876M4	G100876	Marianne	4	North slope	Pre9_178	Pre9_178	Pre13_102	Pre13_102	Pre15_228	Pre15_228	Pre26_142	Pre26_146	Pre27_216	Pre27_216	Pre28_172	Pre28_176	Pre38_154	Pre38_154	Pre80_0	Pre80_0	Pre145_342	Pre145_342
G100877M4	G100877	Marianne	4	North slope	Pre9_0	Pre9_0	Pre13_102	Pre13_106	Pre15_228	Pre15_228	Pre26_146	Pre26_146	Pre27_216	Pre27_216	Pre28_172	Pre28_172	Pre38_154	Pre38_154	Pre80_212	Pre80_212	Pre145_342	Pre145_342
G100878M4	G100878	Marianne	4	North slope	Pre9_0	Pre9_0	Pre13_102	Pre13_110	Pre15_228	Pre15_228	Pre26_146	Pre26_146	Pre27_216	Pre27_216	Pre28_172	Pre28_172	Pre38_154	Pre38_154	Pre80_212	Pre80_212	Pre145_0	Pre145_0
G100879M4	G100879	Marianne	4	North slope	Pre9_0	Pre9_0	Pre13_102	Pre13_106	Pre15_228	Pre15_232	Pre26_142	Pre26_146	Pre27_176	Pre27_202	Pre28_172	Pre28_182	Pre38_154	Pre38_154	Pre80_212	Pre80_212	Pre145_342	Pre145_342
G100880M4	G100880	Marianne	4	North slope	Pre9_178	Pre9_178	Pre13_106	Pre13_106	Pre15_228	Pre15_232	Pre26_142	Pre26_146	Pre27_216	Pre27_216	Pre28_172	Pre28_172	Pre38_154	Pre38_154	Pre80_212	Pre80_212	Pre145_342	Pre145_342
G100881M4	G100881	Marianne	4	North slope	Pre9_178	Pre9_178	Pre13_0	Pre13_0	Pre15_228	Pre15_228	Pre26_146	Pre26_146	Pre27_216	Pre27_216	Pre28_172	Pre28_172	Pre38_154	Pre38_154	Pre80_212	Pre80_212	Pre145_342	Pre145_342
G100882M4	G100882	Marianne	4	North slope	Pre9_0	Pre9_0	Pre13_0	Pre13_0	Pre15_0	Pre15_0	Pre26_138	Pre26_146	Pre27_216	Pre27_216	Pre28_0	Pre28_0	Pre38_154	Pre38_154	Pre80_212	Pre80_212	Pre145_342	Pre145_342
G100883M4	G100883	Marianne	4	North slope	Pre9_178	Pre9_178	Pre13_102	Pre13_110	Pre15_228	Pre15_228	Pre26_146	Pre26_146	Pre27_216	Pre27_216	Pre28_172	Pre28_172	Pre38_154	Pre38_154	Pre80_0	Pre80_0	Pre145_342	Pre145_342
G100884M4	G100884	Marianne	4	North slope	Pre9_178	Pre9_178	Pre13_110	Pre13_134	Pre15_228	Pre15_228	Pre26_138	Pre26_146	Pre27_216	Pre27_216	Pre28_172	Pre28_172	Pre38_154	Pre38_154	Pre80_0	Pre80_0	Pre145_342	Pre145_342
G100885M4	G100885	Marianne	4	North slope	Pre9_178	Pre9_186	Pre13_102	Pre13_102	Pre15_228	Pre15_232	Pre26_138	Pre26_146	Pre27_202	Pre27_216	Pre28_172	Pre28_182	Pre38_154	Pre38_154	Pre80_212	Pre80_212	Pre145_342	Pre145_342
G100886M4	G100886	Marianne	4	North slope	Pre9_178	Pre9_178	Pre13_102	Pre13_102	Pre15_220	Pre15_232	Pre26_138	Pre26_146	Pre27_176	Pre27_212	Pre28_172	Pre28_182	Pre38_154	Pre38_154	Pre80_212	Pre80_212	Pre145_342	Pre145_342
G100887M4	G100887	Marianne	4	North slope	Pre9_178	Pre9_178	Pre13_102	Pre13_106	Pre15_228	Pre15_228	Pre26_146	Pre26_146	Pre27_202	Pre27_216	Pre28_0	Pre28_0	Pre38_154	Pre38_154	Pre80_212	Pre80_212	Pre145_0	Pre145_0
G100888M4	G100888	Marianne	4	North slope	Pre9_178	Pre9_186	Pre13_102	Pre13_110	Pre15_228	Pre15_228	Pre26_146	Pre26_146	Pre27_216	Pre27_216	Pre28_172	Pre28_172	Pre38_154	Pre38_154	Pre80_0	Pre80_0	Pre145_342	Pre145_342
G100889M4	G100889	Marianne	4	North slope	Pre9_0	Pre9_0	Pre13_102	Pre13_102	Pre15_228	Pre15_240	Pre26_146	Pre26_146	Pre27_202	Pre27_216	Pre28_172	Pre28_176	Pre38_154	Pre38_154	Pre80_212	Pre80_212	Pre145_342	Pre145_342
G100940M4	G100940	Marianne	4	North slope	Pre9_0	Pre9_0	Pre13_0	Pre13_0	Pre15_212	Pre15_216	Pre26_146	Pre26_182	Pre27_210	Pre27_212	Pre28_172	Pre28_172	Pre38_154	Pre38_154	Pre80_212	Pre80_212	Pre145_342	Pre145_342
G100942M4	G100942	Marianne	4	North slope	Pre9_178	Pre9_186	Pre13_106	Pre13_106	Pre15_212	Pre15_212	Pre26_142	Pre26_142	Pre27_208	Pre27_212	Pre28_0	Pre28_0	Pre38_154	Pre38_154	Pre80_212	Pre80_212	Pre145_342	Pre145_342
G101159-M10	G101159	Marianne	10	North Slope	Pre9_182	Pre9_190	Pre13_142	Pre13_142	Pre15_252	Pre15_276	Pre26_146	Pre26_146	Pre27_236	Pre27_238	Pre28_162	Pre28_162	Pre38_164	Pre38_164	Pre80_216	Pre80_218	Pre145_336	Pre145_336
G101159-M10	G101159	Marianne	10	North Slope	Pre9_182	Pre9_190	Pre13_142	Pre13_142	Pre15_252	Pre15_276	Pre26_146	Pre26_146	Pre27_236	Pre27_238	Pre28_162	Pre28_162	Pre38_164	Pre38_164	Pre80_216	Pre80_218	Pre145_336	Pre145_336
G101161-M10	G101161	Marianne	10	North Slope	Pre9_0	Pre9_0	Pre13_138	Pre13_154	Pre15_236	Pre15_236	Pre26_142	Pre26_146	Pre27_222	Pre27_234	Pre28_162	Pre28_168	Pre38_164	Pre38_164	Pre80_212	Pre80_214	Pre145_336	Pre145_336
G101165-M10	G101165	Marianne	10	North Slope	Pre9_0	Pre9_0	Pre13_150	Pre13_150	Pre15_252	Pre15_256	Pre26_0	Pre26_0	Pre27_232	Pre27_238	Pre28_162	Pre28_162	Pre38_164	Pre38_164	Pre80_212	Pre80_214	Pre145_336	Pre145_336
G101165-M10	G101165	Marianne	10	North Slope	Pre9_0	Pre9_0	Pre13_150	Pre13_150	Pre15_252	Pre15_256	Pre26_0	Pre26_0	Pre27_232	Pre27_238	Pre28_162	Pre28_162	Pre38_164	Pre38_164	Pre80_212	Pre80_214	Pre145_336	Pre145_336
G101166-M10	G101166	Marianne	10	North Slope	Pre9_182	Pre9_186	Pre13_130	Pre13_158	Pre15_244	Pre15_252	Pre26_0	Pre26_0	Pre27_226	Pre27_232	Pre28_162	Pre28_168	Pre38_154	Pre38_164	Pre80_212	Pre80_214	Pre145_336	Pre145_336
G101170-M10	G101170	Marianne	10	North Slope	Pre9_178	Pre9_182	Pre13_150	Pre13_154	Pre15_260	Pre15_284	Pre26_0	Pre26_0	Pre27_218	Pre27_226	Pre28_162	Pre28_162	Pre38_164	Pre38_164	Pre80_212	Pre80_216	Pre145_336	Pre145_336
G101170-M10	G101170	Marianne	10	North Slope	Pre9_178	Pre9_182	Pre13_150	Pre13_154	Pre15_260	Pre15_284	Pre26_0	Pre26_0	Pre27_218	Pre27_226	Pre28_162	Pre28_162	Pre38_164	Pre38_164	Pre80_212	Pre80_216	Pre145_336	Pre145_336
G101172-M10	G101172	Marianne	10	North Slope	Pre9_182	Pre9_190	Pre13_134	Pre13_138	Pre15_248	Pre15_256	Pre26_150	Pre26_150	Pre27_174	Pre27_228	Pre28_154	Pre28_162	Pre38_164	Pre38_164	Pre80_212	Pre80_212	Pre145_336	Pre145_336
G101172-M10	G101172	Marianne	10	North Slope	Pre9_182	Pre9_190	Pre13_134	Pre13_138	Pre15_248	Pre15_256	Pre26_150	Pre26_150	Pre27_174	Pre27_228	Pre28_154	Pre28_162	Pre38_164	Pre38_164	Pre80_212	Pre80_212	Pre145_336	Pre145_336
G101173-M10	G101173	Marianne	10	North Slope	Pre9_182	Pre9_186	Pre13_110	Pre13_142	Pre15_228	Pre15_244	Pre26_0	Pre26_0	Pre27_226	Pre27_238	Pre28_158	Pre28_162	Pre38_164	Pre38_164	Pre80_212	Pre80_216	Pre145_336	Pre145_336
G101173-M10	G101173	Marianne	10	North Slope	Pre9_182	Pre9_186	Pre13_110	Pre13_142	Pre15_228	Pre15_244	Pre26_0	Pre26_0	Pre27_226	Pre27_238	Pre28_158	Pre28_162	Pre38_164	Pre38_164	Pre80_212	Pre80_216	Pre145_336	Pre145_336
G101192-M10	G101192	Marianne	10	North Slope	Pre9_186	Pre9_186	Pre13_114	Pre13_146	Pre15_260	Pre15_280	Pre26_0	Pre26_0	Pre27_218	Pre27_218	Pre28_162	Pre28_168	Pre38_164	Pre38_164	Pre80_212	Pre80_216	Pre145_336	Pre145_336
G101192-M10	G101192	Marianne	10	North Slope	Pre9_186	Pre9_186	Pre13_114	Pre13_146	Pre15_260	Pre15_280	Pre26_0	Pre26_0	Pre27_218	Pre27_218	Pre28_162	Pre28_168	Pre38_164	Pre38_164	Pre80_212	Pre80_216	Pre145_336	Pre145_336
G101193-M10	G101193	Marianne	10	North Slope	Pre9_0	Pre9_0	Pre13_0	Pre13_0	Pre15_240	Pre15_264	Pre26_0	Pre26_0	Pre27_230	Pre27_230	Pre28_164	Pre28_168	Pre38_164	Pre38_164	Pre80_0	Pre80_0	Pre145_336	Pre145_336
G101193-M10	G101193	Marianne	10	North Slope	Pre9_0	Pre9_0	Pre13_0	Pre13_0	Pre15_240	Pre15_264	Pre26_0	Pre26_0	Pre27_230	Pre27_230	Pre28_164	Pre28_168	Pre38_164	Pre38_164	Pre80_0	Pre80_0	Pre145_336	Pre145_336
G101159M10	G101159	Marianne	10	North slope	Pre9_182	Pre9_190	Pre13_142	Pre13_142	Pre15_252	Pre15_276	Pre26_146	Pre26_146	Pre27_236	Pre27_238	Pre28_162	Pre28_162	Pre38_164	Pre38_164	Pre80_216	Pre80_218	Pre145_336	Pre145_336
G101160M10	G101160	Marianne	10	North slope	Pre9_178	Pre9_194	Pre13_0	Pre13_0	Pre15_244	Pre15_256	Pre26_142	Pre26_150	Pre27_232	Pre27_232	Pre28_0	Pre28_0	Pre38_164	Pre38_164	Pre80_208	Pre80_216	Pre145_336	Pre145_336
G101161M10	G101161	Marianne	10	North slope	Pre9_0	Pre9_0	Pre13_138	Pre13_154	Pre15_236	Pre15_236	Pre26_142	Pre26_146	Pre27_222	Pre27_234	Pre28_162	Pre28_168	Pre38_164	Pre38_164	Pre80_212	Pre80_214	Pre145_336	Pre145_336
G101162M10	G101162	Marianne	10	North slope	Pre9_0	Pre9_0	Pre13_138	Pre13_154	Pre15_232	Pre15_224	Pre26_0	Pre26_0	Pre27_174	Pre27_218	Pre28_162	Pre28_168	Pre38_164	Pre38_164	Pre80_212	Pre80_216	Pre145_0	Pre145_0
G101163M10	G101163	Marianne	10	North slope	Pre9_0	Pre9_0	Pre13_134	Pre13_146	Pre15_248	Pre15_264	Pre26_0	Pre26_0	Pre27_226	Pre27_232	Pre28_162	Pre28_168	Pre38_164	Pre38_168	Pre80_208	Pre80_216	Pre145_336	Pre145_336
G101164M10	G101164	Marianne	10	North slope	Pre9_186	Pre9_190	Pre13_138	Pre13_158	Pre15_244	Pre15_256	Pre26_142	Pre26_146	Pre27_236	Pre27_236	Pre28_162	Pre28_162	Pre38_164	Pre38_164	Pre80_212	Pre80_216	Pre145_336	Pre145_336
G101165M10	G101165	Marianne	10	North slope	Pre9_0	Pre9_0	Pre13_150	Pre13_150	Pre15_252	Pre15_256	Pre26_0	Pre26_0	Pre27_232	Pre27_238	Pre28_162	Pre28_162	Pre38_164	Pre38_164	Pre80_212	Pre80_214	Pre145_336	Pre145_336
G101167M10	G101167	Marianne	10	North slope	Pre9_186	Pre9_190	Pre13_146	Pre13_166	Pre15_248	Pre15_260	Pre26_142	Pre26_150	Pre27_230	Pre27_234	Pre28_162	Pre28_162	Pre38_164	Pre38_164	Pre80_212	Pre80_216	Pre145_336	Pre145_342
G101168M10	G101168	Marianne	10	North slope	Pre9_186	Pre9_186	Pre13_146	Pre13_146	Pre15_236	Pre15_264	Pre26_0	Pre26_0	Pre27_218	Pre27_236	Pre28_0	Pre28_0	Pre38_164	Pre38_164	Pre80_212	Pre80_212	Pre145_336	Pre145_336
G101169M10	G101169	Marianne	10	North slope	Pre9_0	Pre9_0	Pre13_150	Pre13_154	Pre15_252	Pre15_264	Pre26_154	Pre26_154	Pre27_0	Pre27_0	Pre28_162	Pre28_162	Pre38_164	Pre38_164	Pre80_212	Pre80_212	Pre145_336	Pre145_336
G101170M10	G101170	Marianne	10	North slope	Pre9_178	Pre9_182	Pre13_150	Pre13_154	Pre15_260	Pre15_284	Pre26_0	Pre26_0	Pre27_218	Pre27_226	Pre28_162	Pre28_162	Pre38_164	Pre38_164	Pre80_212	Pre80_216	Pre145_336	Pre145_336
G101171M10	G101171	Marianne	10	North slope	Pre9_0	Pre9_0	Pre13_0	Pre13_0	Pre15_228	Pre15_264	Pre26_150	Pre26_150	Pre27_218	Pre27_232	Pre28_162	Pre28_162	Pre38_154	Pre38_164	Pre80_216	Pre80_216	Pre145_336	Pre145_342
G101172M10	G101172	Marianne	10	North slope	Pre9_182	Pre9_190	Pre13_134	Pre13_138	Pre15_248	Pre15_256	Pre26_150	Pre26_150	Pre27_174	Pre27_228	Pre28_154	Pre28_162	Pre38_164	Pre38_164	Pre80_212	Pre80_212	Pre145_336	Pre145_336
G101173M10	G101173	Marianne	10	North slope	Pre9_182	Pre9_186	Pre13_110	Pre13_142	Pre15_228	Pre15_244	Pre26_0	Pre26_0	Pre27_226	Pre27_238	Pre28_158	Pre28_162	Pre38_164	Pre38_164	Pre80_212	Pre80_216	Pre145_336	Pre145_336
G101175M10	G101175	Marianne	10	North slope	Pre9_182	Pre9_190	Pre13_158	Pre13_210	Pre15_256	Pre15_284	Pre26_150	Pre26_150	Pre27_218	Pre27_228	Pre28_162	Pre28_162	Pre38_164	Pre38_164	Pre80_212	Pre80_216	Pre145_336	Pre145_336
G101176M10	G101176	Marianne	10	North slope	Pre9_0	Pre9_0	Pre13_134	Pre13_146	Pre15_256	Pre15_256	Pre26_0	Pre26_0	Pre27_228	Pre27_232	Pre28_162	Pre28_164	Pre38_164	Pre38_166	Pre80_212	Pre80_212	Pre145_336	Pre145_336
G101177M10	G101177	Marianne	10	North slope	Pre9_0	Pre9_0	Pre13_0	Pre13_0	Pre15_248	Pre15_256	Pre26_0	Pre26_0	Pre27_226	Pre27_232	Pre28_162	Pre28_168	Pre38_164	Pre38_164	Pre80_216	Pre80_218	Pre145_336	Pre145_336
G101178M10	G101178	Marianne	10	North slope	Pre9_182	Pre9_198	Pre13_130	Pre13_146	Pre15_236	Pre15_284	Pre26_146	Pre26_146	Pre27_230	Pre27_232	Pre28_148	Pre28_162	Pre38_154	Pre38_164	Pre80_212	Pre80_216	Pre145_336	Pre145_336
G101179M10	G101179	Marianne	10	North slope	Pre9_186	Pre9_190	Pre13_130	Pre13_142	Pre15_248	Pre15_268	Pre26_0	Pre26_0	Pre27_216	Pre27_218	Pre28_162	Pre28_162	Pre38_164	Pre38_164	Pre80_212	Pre80_212	Pre145_336	Pre145_336
G101180M10	G101180	Marianne	10	North slope	Pre9_190	Pre9_194	Pre13_138	Pre13_154	Pre15_252	Pre15_256	Pre26_150	Pre26_150	Pre27_218	Pre27_234	Pre28_162	Pre28_168	Pre38_164	Pre38_164	Pre80_212	Pre80_212	Pre145_336	Pre145_336
G101181M10	G101181	Marianne	10	North slope	Pre9_182	Pre9_182	Pre13_130	Pre13_134	Pre15_240	Pre15_248	Pre26_0	Pre26_0	Pre27_222	Pre27_226	Pre28_162	Pre28_162	Pre38_164	Pre38_164	Pre80_216	Pre80_216	Pre145_336	Pre145_336
G101182M10	G101182	Marianne	10	North slope	Pre9_186	Pre9_186	Pre13_134	Pre13_158	Pre15_224	Pre15_244	Pre26_0	Pre26_0	Pre27_236	Pre27_236	Pre28_158	Pre28_162	Pre38_164	Pre38_166	Pre80_214	Pre80_216	Pre145_336	Pre145_336
G101192M10	G101192	Marianne	10	North slope	Pre9_186	Pre9_186	Pre13_114	Pre13_146	Pre15_260	Pre15_280	Pre26_0	Pre26_0	Pre27_218	Pre27_218	Pre28_162	Pre28_168	Pre38_164	Pre38_164	Pre80_212	Pre80_216	Pre145_336	Pre145_336
G101193M10	G101193	Marianne	10	North slope	Pre9_0	Pre9_0	Pre13_0	Pre13_0	Pre15_240	Pre15_264	Pre26_0	Pre26_0	Pre27_230	Pre27_230	Pre28_164	Pre28_168	Pre38_164	Pre38_164	Pre80_0	Pre80_0	Pre145_336	Pre145_336
G101194M10	G101194	Marianne	10	North slope	Pre9_178	Pre9_190	Pre13_126	Pre13_150	Pre15_248	Pre15_252	Pre26_0	Pre26_0	Pre27_220	Pre27_222	Pre28_162	Pre28_168	Pre38_164	Pre38_164	Pre80_216	Pre80_216	Pre145_336	Pre145_336
G100724-M16	G100724	Marianne	16	North Slope	Pre9_162	Pre9_190	Pre13_142	Pre13_142	Pre15_216	Pre15_228	Pre26_174	Pre26_174	Pre27_214	Pre27_228	Pre28_148	Pre28_152	Pre38_148	Pre38_148	Pre80_204	Pre80_204	Pre145_338	Pre145_342
G100732-M16	G100732	Marianne	16	North Slope	Pre9_162	Pre9_190	Pre13_118	Pre13_130	Pre15_216	Pre15_224	Pre26_154	Pre26_162	Pre27_0	Pre27_0	Pre28_146	Pre28_150	Pre38_148	Pre38_148	Pre80_204	Pre80_204	Pre145_338	Pre145_338
G100714M16	G100714	Marianne	16	North slope	Pre9_162	Pre9_198	Pre13_134	Pre13_134	Pre15_216	Pre15_220	Pre26_162	Pre26_178	Pre27_0	Pre27_0	Pre28_152	Pre28_152	Pre38_148	Pre38_148	Pre80_204	Pre80_204	Pre145_338	Pre145_342
G100715M16	G100715	Marianne	16	North slope	Pre9_0	Pre9_0	Pre13_134	Pre13_142	Pre15_216	Pre15_228	Pre26_162	Pre26_162	Pre27_216	Pre27_228	Pre28_152	Pre28_158	Pre38_148	Pre38_148	Pre80_204	Pre80_204	Pre145_338	Pre145_338
G100716M16	G100716	Marianne	16	North slope	Pre9_0	Pre9_0	Pre13_138	Pre13_142	Pre15_216	Pre15_228	Pre26_174	Pre26_174	Pre27_224	Pre27_228	Pre28_152	Pre28_152	Pre38_148	Pre38_148	Pre80_204	Pre80_204	Pre145_338	Pre145_338
G100717M16	G100717	Marianne	16	North slope	Pre9_0	Pre9_0	Pre13_98	Pre13_134	Pre15_220	Pre15_224	Pre26_154	Pre26_166	Pre27_222	Pre27_224	Pre28_0	Pre28_0	Pre38_148	Pre38_148	Pre80_204	Pre80_204	Pre145_338	Pre145_338
G100718M16	G100718	Marianne	16	North slope	Pre9_0	Pre9_0	Pre13_142	Pre13_150	Pre15_220	Pre15_224	Pre26_162	Pre26_182	Pre27_214	Pre27_224	Pre28_152	Pre28_152	Pre38_148	Pre38_148	Pre80_204	Pre80_204	Pre145_338	Pre145_338
G100719M16	G100719	Marianne	16	North slope	Pre9_0	Pre9_0	Pre13_134	Pre13_142	Pre15_224	Pre15_224	Pre26_146	Pre26_162	Pre27_228	Pre27_228	Pre28_0	Pre28_0	Pre38_148	Pre38_154	Pre80_0	Pre80_0	Pre145_338	Pre145_338
G100720M16	G100720	Marianne	16	North slope	Pre9_162	Pre9_178	Pre13_118	Pre13_142	Pre15_224	Pre15_228	Pre26_158	Pre26_178	Pre27_212	Pre27_214	Pre28_152	Pre28_152	Pre38_148	Pre38_154	Pre80_0	Pre80_0	Pre145_338	Pre145_338
G100721M16	G100721	Marianne	16	North slope	Pre9_170	Pre9_178	Pre13_130	Pre13_142	Pre15_220	Pre15_220	Pre26_154	Pre26_178	Pre27_0	Pre27_0	Pre28_152	Pre28_152	Pre38_148	Pre38_148	Pre80_204	Pre80_212	Pre145_338	Pre145_342
G100722M16	G100722	Marianne	16	North slope	Pre9_162	Pre9_162	Pre13_130	Pre13_130	Pre15_216	Pre15_216	Pre26_154	Pre26_166	Pre27_212	Pre27_214	Pre28_148	Pre28_148	Pre38_148	Pre38_148	Pre80_204	Pre80_204	Pre145_338	Pre145_338
G100723M16	G100723	Marianne	16	North slope	Pre9_178	Pre9_178	Pre13_134	Pre13_142	Pre15_0	Pre15_0	Pre26_146	Pre26_158	Pre27_228	Pre27_228	Pre28_0	Pre28_0	Pre38_148	Pre38_148	Pre80_204	Pre80_204	Pre145_340	Pre145_344
G100725M16	G100725	Marianne	16	North slope	Pre9_162	Pre9_206	Pre13_134	Pre13_154	Pre15_216	Pre15_224	Pre26_162	Pre26_174	Pre27_216	Pre27_230	Pre28_148	Pre28_152	Pre38_148	Pre38_148	Pre80_204	Pre80_204	Pre145_338	Pre145_342
G100726M16	G100726	Marianne	16	North slope	Pre9_162	Pre9_190	Pre13_118	Pre13_142	Pre15_216	Pre15_220	Pre26_158	Pre26_182	Pre27_0	Pre27_0	Pre28_148	Pre28_152	Pre38_148	Pre38_148	Pre80_204	Pre80_204	Pre145_338	Pre145_338
G100727M16	G100727	Marianne	16	North slope	Pre9_190	Pre9_190	Pre13_130	Pre13_142	Pre15_216	Pre15_220	Pre26_154	Pre26_182	Pre27_228	Pre27_228	Pre28_148	Pre28_148	Pre38_148	Pre38_148	Pre80_204	Pre80_204	Pre145_0	Pre145_0
G100728M16	G100728	Marianne	16	North slope	Pre9_162	Pre9_178	Pre13_130	Pre13_134	Pre15_220	Pre15_224	Pre26_158	Pre26_162	Pre27_0	Pre27_0	Pre28_152	Pre28_152	Pre38_148	Pre38_148	Pre80_204	Pre80_204	Pre145_338	Pre145_338
G100729M16	G100729	Marianne	16	North slope	Pre9_178	Pre9_178	Pre13_134	Pre13_142	Pre15_220	Pre15_220	Pre26_162	Pre26_178	Pre27_216	Pre27_216	Pre28_152	Pre28_176	Pre38_148	Pre38_148	Pre80_204	Pre80_204	Pre145_338	Pre145_338
G100730M16	G100730	Marianne	16	North slope	Pre9_0	Pre9_0	Pre13_118	Pre13_142	Pre15_220	Pre15_236	Pre26_154	Pre26_162	Pre27_228	Pre27_228	Pre28_134	Pre28_152	Pre38_148	Pre38_148	Pre80_204	Pre80_204	Pre145_338	Pre145_338
G100731M16	G100731	Marianne	16	North slope	Pre9_170	Pre9_202	Pre13_134	Pre13_150	Pre15_216	Pre15_228	Pre26_158	Pre26_174	Pre27_214	Pre27_224	Pre28_146	Pre28_150	Pre38_148	Pre38_148	Pre80_204	Pre80_204	Pre145_338	Pre145_338
G100732M16	G100732	Marianne	16	North slope	Pre9_162	Pre9_190	Pre13_118	Pre13_130	Pre15_216	Pre15_224	Pre26_154	Pre26_162	Pre27_0	Pre27_0	Pre28_146	Pre28_150	Pre38_148	Pre38_148	Pre80_204	Pre80_204	Pre145_338	Pre145_338
G100733M16	G100733	Marianne	16	North slope	Pre9_198	Pre9_198	Pre13_130	Pre13_142	Pre15_228	Pre15_232	Pre26_154	Pre26_178	Pre27_214	Pre27_226	Pre28_146	Pre28_156	Pre38_148	Pre38_154	Pre80_212	Pre80_214	Pre145_0	Pre145_0
G100734M16	G100734	Marianne	16	North slope	Pre9_178	Pre9_198	Pre13_130	Pre13_142	Pre15_220	Pre15_224	Pre26_0	Pre26_0	Pre27_214	Pre27_228	Pre28_150	Pre28_150	Pre38_148	Pre38_148	Pre80_190	Pre80_214	Pre145_338	Pre145_338
G100735M16	G100735	Marianne	16	North slope	Pre9_170	Pre9_190	Pre13_118	Pre13_146	Pre15_216	Pre15_228	Pre26_0	Pre26_0	Pre27_218	Pre27_232	Pre28_150	Pre28_176	Pre38_148	Pre38_148	Pre80_204	Pre80_204	Pre145_338	Pre145_338
G100736M16	G100736	Marianne	16	North slope	Pre9_190	Pre9_190	Pre13_130	Pre13_134	Pre15_220	Pre15_228	Pre26_0	Pre26_0	Pre27_216	Pre27_216	Pre28_132	Pre28_156	Pre38_148	Pre38_148	Pre80_204	Pre80_212	Pre145_338	Pre145_338
G100737M16	G100737	Marianne	16	North slope	Pre9_0	Pre9_0	Pre13_130	Pre13_134	Pre15_220	Pre15_228	Pre26_142	Pre26_150	Pre27_224	Pre27_228	Pre28_150	Pre28_150	Pre38_148	Pre38_148	Pre80_212	Pre80_212	Pre145_338	Pre145_338
G100738M16	G100738	Marianne	16	North slope	Pre9_170	Pre9_178	Pre13_134	Pre13_142	Pre15_216	Pre15_228	Pre26_154	Pre26_174	Pre27_214	Pre27_228	Pre28_150	Pre28_176	Pre38_148	Pre38_148	Pre80_204	Pre80_204	Pre145_338	Pre145_338
G100739M16	G100739	Marianne	16	North slope	Pre9_0	Pre9_0	Pre13_130	Pre13_142	Pre15_228	Pre15_228	Pre26_154	Pre26_158	Pre27_214	Pre27_214	Pre28_146	Pre28_150	Pre38_148	Pre38_148	Pre80_0	Pre80_0	Pre145_338	Pre145_338
G100740M16	G100740	Marianne	16	North slope	Pre9_190	Pre9_198	Pre13_110	Pre13_142	Pre15_220	Pre15_224	Pre26_166	Pre26_178	Pre27_230	Pre27_230	Pre28_154	Pre28_156	Pre38_148	Pre38_148	Pre80_204	Pre80_204	Pre145_0	Pre145_0
G100741M16	G100741	Marianne	16	North slope	Pre9_162	Pre9_198	Pre13_142	Pre13_154	Pre15_216	Pre15_216	Pre26_154	Pre26_162	Pre27_218	Pre27_226	Pre28_148	Pre28_150	Pre38_148	Pre38_154	Pre80_204	Pre80_204	Pre145_338	Pre145_338
G100742M16	G100742	Marianne	16	North slope	Pre9_0	Pre9_0	Pre13_114	Pre13_158	Pre15_220	Pre15_228	Pre26_154	Pre26_154	Pre27_216	Pre27_230	Pre28_150	Pre28_150	Pre38_148	Pre38_148	Pre80_204	Pre80_204	Pre145_338	Pre145_342
G100743M16	G100743	Marianne	16	North slope	Pre9_202	Pre9_206	Pre13_130	Pre13_134	Pre15_224	Pre15_228	Pre26_154	Pre26_178	Pre27_0	Pre27_0	Pre28_146	Pre28_150	Pre38_148	Pre38_154	Pre80_0	Pre80_0	Pre145_338	Pre145_338
G100744M16	G100744	Marianne	16	North slope	Pre9_190	Pre9_202	Pre13_134	Pre13_142	Pre15_216	Pre15_220	Pre26_178	Pre26_182	Pre27_0	Pre27_0	Pre28_146	Pre28_150	Pre38_148	Pre38_148	Pre80_204	Pre80_204	Pre145_338	Pre145_338
G100745M16	G100745	Marianne	16	North slope	Pre9_162	Pre9_170	Pre13_134	Pre13_138	Pre15_216	Pre15_220	Pre26_162	Pre26_174	Pre27_224	Pre27_226	Pre28_150	Pre28_150	Pre38_148	Pre38_148	Pre80_0	Pre80_0	Pre145_338	Pre145_338
Marianne #16-p1_10A	Mariann	Marianne	16	North Slope	Pre9_164	Pre9_200	Pre13_118	Pre13_134	Pre15_222	Pre15_226	Pre26_154	Pre26_162	Pre27_212	Pre27_228	Pre28_132	Pre28_174	Pre38_148	Pre38_148	Pre80_0	Pre80_0	Pre145_338	Pre145_338
Marianne #16-p1_10B	Mariann	Marianne	16	North Slope	Pre9_164	Pre9_172	Pre13_142	Pre13_154	Pre15_214	Pre15_214	Pre26_150	Pre26_178	Pre27_212	Pre27_224	Pre28_146	Pre28_148	Pre38_148	Pre38_148	Pre80_204	Pre80_204	Pre145_336	Pre145_336
Marianne #16-p1_10C	Mariann	Marianne	16	North Slope	Pre9_192	Pre9_200	Pre13_118	Pre13_142	Pre15_214	Pre15_226	Pre26_142	Pre26_154	Pre27_210	Pre27_212	Pre28_150	Pre28_150	Pre38_148	Pre38_148	Pre80_204	Pre80_204	Pre145_336	Pre145_336
Marianne #16-p1_10D	Mariann	Marianne	16	North Slope	Pre9_164	Pre9_180	Pre13_130	Pre13_134	Pre15_214	Pre15_226	Pre26_178	Pre26_178	Pre27_210	Pre27_212	Pre28_132	Pre28_156	Pre38_148	Pre38_148	Pre80_204	Pre80_204	Pre145_336	Pre145_336
Marianne #16-p1_10E	Mariann	Marianne	16	North Slope	Pre9_164	Pre9_204	Pre13_118	Pre13_122	Pre15_218	Pre15_222	Pre26_162	Pre26_178	Pre27_222	Pre27_226	Pre28_132	Pre28_174	Pre38_148	Pre38_148	Pre80_204	Pre80_204	Pre145_336	Pre145_336
Marianne #16-p1_10F	Mariann	Marianne	16	North Slope	Pre9_192	Pre9_192	Pre13_134	Pre13_150	Pre15_214	Pre15_218	Pre26_174	Pre26_178	Pre27_224	Pre27_226	Pre28_150	Pre28_150	Pre38_148	Pre38_148	Pre80_204	Pre80_204	Pre145_336	Pre145_336
Marianne #16-p1_10G	Mariann	Marianne	16	North Slope	Pre9_180	Pre9_204	Pre13_134	Pre13_142	Pre15_222	Pre15_234	Pre26_146	Pre26_154	Pre27_208	Pre27_212	Pre28_150	Pre28_150	Pre38_148	Pre38_148	Pre80_204	Pre80_204	Pre145_336	Pre145_336
Marianne #16-p1_11A	Mariann	Marianne	16	North Slope	Pre9_180	Pre9_204	Pre13_98	Pre13_150	Pre15_218	Pre15_226	Pre26_154	Pre26_162	Pre27_218	Pre27_224	Pre28_150	Pre28_150	Pre38_148	Pre38_148	Pre80_204	Pre80_204	Pre145_336	Pre145_336
Marianne #16-p1_11B	Mariann	Marianne	16	North Slope	Pre9_192	Pre9_200	Pre13_130	Pre13_142	Pre15_214	Pre15_222	Pre26_154	Pre26_154	Pre27_212	Pre27_226	Pre28_146	Pre28_150	Pre38_148	Pre38_148	Pre80_204	Pre80_204	Pre145_336	Pre145_336
Marianne #16-p1_11C	Mariann	Marianne	16	North Slope	Pre9_164	Pre9_180	Pre13_142	Pre13_154	Pre15_214	Pre15_218	Pre26_174	Pre26_178	Pre27_198	Pre27_200	Pre28_132	Pre28_156	Pre38_148	Pre38_148	Pre80_204	Pre80_204	Pre145_336	Pre145_336
Marianne #16-p1_11D	Mariann	Marianne	16	North Slope	Pre9_200	Pre9_204	Pre13_118	Pre13_134	Pre15_226	Pre15_226	Pre26_158	Pre26_162	Pre27_222	Pre27_226	Pre28_150	Pre28_156	Pre38_148	Pre38_148	Pre80_204	Pre80_204	Pre145_336	Pre145_336
Marianne #16-p1_11E	Mariann	Marianne	16	North Slope	Pre9_180	Pre9_204	Pre13_138	Pre13_142	Pre15_214	Pre15_222	Pre26_154	Pre26_158	Pre27_212	Pre27_214	Pre28_132	Pre28_146	Pre38_148	Pre38_148	Pre80_204	Pre80_204	Pre145_336	Pre145_336
Marianne #16-p1_11F	Mariann	Marianne	16	North Slope	Pre9_172	Pre9_180	Pre13_118	Pre13_154	Pre15_214	Pre15_214	Pre26_154	Pre26_182	Pre27_208	Pre27_212	Pre28_132	Pre28_150	Pre38_148	Pre38_148	Pre80_204	Pre80_204	Pre145_336	Pre145_336
Marianne #16-p1_11G	Mariann	Marianne	16	North Slope	Pre9_192	Pre9_204	Pre13_118	Pre13_154	Pre15_214	Pre15_222	Pre26_158	Pre26_162	Pre27_224	Pre27_226	Pre28_146	Pre28_150	Pre38_148	Pre38_148	Pre80_204	Pre80_204	Pre145_336	Pre145_336
Marianne #16-p1_11H	Mariann	Marianne	16	North Slope	Pre9_204	Pre9_204	Pre13_118	Pre13_142	Pre15_214	Pre15_222	Pre26_150	Pre26_162	Pre27_0	Pre27_0	Pre28_150	Pre28_174	Pre38_148	Pre38_148	Pre80_204	Pre80_204	Pre145_336	Pre145_336
Marianne #16-p1_12A	Mariann	Marianne	16	North Slope	Pre9_180	Pre9_180	Pre13_130	Pre13_134	Pre15_214	Pre15_218	Pre26_174	Pre26_178	Pre27_212	Pre27_220	Pre28_150	Pre28_174	Pre38_148	Pre38_154	Pre80_204	Pre80_204	Pre145_336	Pre145_336
Marianne #16-p1_12B	Mariann	Marianne	16	North Slope	Pre9_180	Pre9_204	Pre13_118	Pre13_154	Pre15_214	Pre15_218	Pre26_162	Pre26_162	Pre27_210	Pre27_214	Pre28_132	Pre28_150	Pre38_148	Pre38_148	Pre80_204	Pre80_204	Pre145_336	Pre145_336
Marianne #16-p1_12C	Mariann	Marianne	16	North Slope	Pre9_200	Pre9_204	Pre13_134	Pre13_138	Pre15_222	Pre15_226	Pre26_162	Pre26_174	Pre27_214	Pre27_218	Pre28_150	Pre28_174	Pre38_148	Pre38_148	Pre80_204	Pre80_204	Pre145_336	Pre145_336
Marianne #16-p1_8D	Mariann	Marianne	16	North Slope	Pre9_200	Pre9_204	Pre13_0	Pre13_0	Pre15_214	Pre15_214	Pre26_162	Pre26_178	Pre27_212	Pre27_226	Pre28_150	Pre28_150	Pre38_148	Pre38_148	Pre80_204	Pre80_204	Pre145_338	Pre145_340
Marianne #16-p1_8E	Mariann	Marianne	16	North Slope	Pre9_192	Pre9_204	Pre13_118	Pre13_130	Pre15_218	Pre15_222	Pre26_154	Pre26_154	Pre27_212	Pre27_212	Pre28_146	Pre28_150	Pre38_148	Pre38_148	Pre80_204	Pre80_204	Pre145_338	Pre145_340
Marianne #16-p1_8F	Mariann	Marianne	16	North Slope	Pre9_204	Pre9_204	Pre13_114	Pre13_134	Pre15_226	Pre15_226	Pre26_158	Pre26_178	Pre27_220	Pre27_224	Pre28_150	Pre28_150	Pre38_148	Pre38_148	Pre80_204	Pre80_204	Pre145_338	Pre145_338
Marianne #16-p1_8G	Mariann	Marianne	16	North Slope	Pre9_164	Pre9_204	Pre13_130	Pre13_142	Pre15_210	Pre15_214	Pre26_146	Pre26_174	Pre27_212	Pre27_226	Pre28_146	Pre28_224	Pre38_148	Pre38_148	Pre80_204	Pre80_204	Pre145_338	Pre145_338
Marianne #16-p1_8H	Mariann	Marianne	16	North Slope	Pre9_172	Pre9_200	Pre13_110	Pre13_118	Pre15_218	Pre15_222	Pre26_154	Pre26_158	Pre27_224	Pre27_226	Pre28_146	Pre28_146	Pre38_146	Pre38_146	Pre80_202	Pre80_202	Pre145_338	Pre145_338
Marianne #16-p1_9A	Mariann	Marianne	16	North Slope	Pre9_200	Pre9_204	Pre13_130	Pre13_134	Pre15_222	Pre15_226	Pre26_162	Pre26_162	Pre27_210	Pre27_212	Pre28_150	Pre28_150	Pre38_148	Pre38_154	Pre80_0	Pre80_0	Pre145_338	Pre145_342
Marianne #16-p1_9B	Mariann	Marianne	16	North Slope	Pre9_200	Pre9_200	Pre13_130	Pre13_142	Pre15_214	Pre15_222	Pre26_182	Pre26_182	Pre27_210	Pre27_212	Pre28_150	Pre28_150	Pre38_148	Pre38_154	Pre80_204	Pre80_212	Pre145_336	Pre145_336
Marianne #16-p1_9C	Mariann	Marianne	16	North Slope	Pre9_180	Pre9_200	Pre13_118	Pre13_154	Pre15_214	Pre15_218	Pre26_158	Pre26_162	Pre27_212	Pre27_226	Pre28_150	Pre28_150	Pre38_148	Pre38_154	Pre80_204	Pre80_204	Pre145_336	Pre145_340
Marianne #16-p1_9D	Mariann	Marianne	16	North Slope	Pre9_164	Pre9_200	Pre13_110	Pre13_142	Pre15_218	Pre15_230	Pre26_178	Pre26_182	Pre27_226	Pre27_226	Pre28_146	Pre28_150	Pre38_148	Pre38_154	Pre80_204	Pre80_204	Pre145_336	Pre145_336
Marianne #16-p1_9F	Mariann	Marianne	16	North Slope	Pre9_180	Pre9_204	Pre13_134	Pre13_134	Pre15_214	Pre15_226	Pre26_174	Pre26_182	Pre27_212	Pre27_224	Pre28_156	Pre28_170	Pre38_148	Pre38_148	Pre80_204	Pre80_204	Pre145_336	Pre145_336
Marianne #16-p1_9H	Mariann	Marianne	16	North Slope	Pre9_164	Pre9_208	Pre13_130	Pre13_142	Pre15_218	Pre15_226	Pre26_158	Pre26_166	Pre27_210	Pre27_212	Pre28_146	Pre28_150	Pre38_148	Pre38_154	Pre80_204	Pre80_212	Pre145_336	Pre145_336
Matura-p1_4F	Matura-	Matura	0	NE	Pre9_172	Pre9_176	Pre13_194	Pre13_194	Pre15_234	Pre15_310	Pre26_158	Pre26_166	Pre27_170	Pre27_170	Pre28_150	Pre28_154	Pre38_122	Pre38_166	Pre80_0	Pre80_0	Pre145_344	Pre145_346
Matura-p1_4H	Matura-	Matura	0	NE	Pre9_168	Pre9_184	Pre13_158	Pre13_246	Pre15_222	Pre15_270	Pre26_154	Pre26_186	Pre27_170	Pre27_194	Pre28_146	Pre28_146	Pre38_118	Pre38_158	Pre80_194	Pre80_202	Pre145_342	Pre145_352
Matura-p1_5A	Matura-	Matura	0	NE	Pre9_172	Pre9_172	Pre13_142	Pre13_194	Pre15_210	Pre15_234	Pre26_186	Pre26_190	Pre27_170	Pre27_200	Pre28_142	Pre28_150	Pre38_120	Pre38_166	Pre80_196	Pre80_196	Pre145_346	Pre145_346
Matura-p1_5B	Matura-	Matura	0	NE	Pre9_172	Pre9_188	Pre13_218	Pre13_218	Pre15_230	Pre15_274	Pre26_194	Pre26_206	Pre27_170	Pre27_188	Pre28_194	Pre28_200	Pre38_120	Pre38_120	Pre80_196	Pre80_216	Pre145_346	Pre145_346
Matura-p1_5C	Matura-	Matura	0	NE	Pre9_160	Pre9_212	Pre13_0	Pre13_0	Pre15_234	Pre15_250	Pre26_170	Pre26_194	Pre27_164	Pre27_170	Pre28_150	Pre28_210	Pre38_120	Pre38_120	Pre80_196	Pre80_212	Pre145_344	Pre145_346
Matura-p1_5D	Matura-	Matura	0	NE	Pre9_168	Pre9_168	Pre13_166	Pre13_166	Pre15_246	Pre15_254	Pre26_170	Pre26_182	Pre27_168	Pre27_170	Pre28_154	Pre28_182	Pre38_120	Pre38_122	Pre80_178	Pre80_196	Pre145_342	Pre145_346
Matura-p1_5E	Matura-	Matura	0	NE	Pre9_168	Pre9_188	Pre13_174	Pre13_174	Pre15_250	Pre15_266	Pre26_158	Pre26_182	Pre27_168	Pre27_170	Pre28_152	Pre28_186	Pre38_120	Pre38_120	Pre80_196	Pre80_206	Pre145_346	Pre145_350
Matura-p1_5F	Matura-	Matura	0	NE	Pre9_188	Pre9_216	Pre13_194	Pre13_194	Pre15_222	Pre15_278	Pre26_158	Pre26_194	Pre27_170	Pre27_170	Pre28_146	Pre28_182	Pre38_142	Pre38_166	Pre80_198	Pre80_210	Pre145_342	Pre145_346
Matura-p1_5G	Matura-	Matura	0	NE	Pre9_172	Pre9_172	Pre13_82	Pre13_162	Pre15_250	Pre15_250	Pre26_170	Pre26_194	Pre27_168	Pre27_192	Pre28_150	Pre28_150	Pre38_120	Pre38_142	Pre80_188	Pre80_196	Pre145_348	Pre145_350
Matura-p1_5H	Matura-	Matura	0	NE	Pre9_172	Pre9_188	Pre13_202	Pre13_202	Pre15_222	Pre15_286	Pre26_130	Pre26_198	Pre27_184	Pre27_186	Pre28_146	Pre28_146	Pre38_120	Pre38_120	Pre80_208	Pre80_210	Pre145_342	Pre145_354
Matura-p1_6A	Matura-	Matura	0	NE	Pre9_172	Pre9_192	Pre13_202	Pre13_202	Pre15_282	Pre15_302	Pre26_158	Pre26_170	Pre27_188	Pre27_288	Pre28_146	Pre28_150	Pre38_120	Pre38_120	Pre80_196	Pre80_210	Pre145_342	Pre145_354
Matura-p1_6B	Matura-	Matura	0	NE	Pre9_168	Pre9_196	Pre13_170	Pre13_170	Pre15_218	Pre15_226	Pre26_170	Pre26_186	Pre27_170	Pre27_212	Pre28_146	Pre28_226	Pre38_120	Pre38_142	Pre80_196	Pre80_212	Pre145_346	Pre145_346
Matura-p1_6C	Matura-	Matura	0	NE	Pre9_188	Pre9_188	Pre13_206	Pre13_214	Pre15_222	Pre15_246	Pre26_154	Pre26_206	Pre27_188	Pre27_288	Pre28_152	Pre28_182	Pre38_120	Pre38_142	Pre80_196	Pre80_196	Pre145_346	Pre145_350
Matura-p1_6D	Matura-	Matura	0	NE	Pre9_188	Pre9_220	Pre13_162	Pre13_162	Pre15_250	Pre15_266	Pre26_170	Pre26_186	Pre27_168	Pre27_188	Pre28_142	Pre28_142	Pre38_120	Pre38_166	Pre80_198	Pre80_210	Pre145_344	Pre145_346
Matura-p1_6E	Matura-	Matura	0	NE	Pre9_168	Pre9_188	Pre13_190	Pre13_198	Pre15_226	Pre15_246	Pre26_150	Pre26_170	Pre27_170	Pre27_190	Pre28_142	Pre28_142	Pre38_142	Pre38_176	Pre80_196	Pre80_204	Pre145_342	Pre145_348
Matura-p1_6F	Matura-	Matura	0	NE	Pre9_160	Pre9_188	Pre13_186	Pre13_186	Pre15_234	Pre15_262	Pre26_158	Pre26_158	Pre27_170	Pre27_170	Pre28_152	Pre28_152	Pre38_120	Pre38_174	Pre80_196	Pre80_210	Pre145_348	Pre145_354
Matura-p1_6G	Matura-	Matura	0	NE	Pre9_168	Pre9_220	Pre13_170	Pre13_170	Pre15_218	Pre15_234	Pre26_150	Pre26_166	Pre27_170	Pre27_170	Pre28_146	Pre28_152	Pre38_122	Pre38_138	Pre80_178	Pre80_196	Pre145_342	Pre145_346
Matura-p1_6H	Matura-	Matura	0	NE	Pre9_192	Pre9_200	Pre13_154	Pre13_162	Pre15_226	Pre15_226	Pre26_194	Pre26_206	Pre27_170	Pre27_188	Pre28_142	Pre28_152	Pre38_120	Pre38_150	Pre80_188	Pre80_196	Pre145_342	Pre145_346
Matura-p1_7A	Matura-	Matura	0	NE	Pre9_172	Pre9_196	Pre13_174	Pre13_190	Pre15_250	Pre15_258	Pre26_154	Pre26_154	Pre27_188	Pre27_190	Pre28_142	Pre28_150	Pre38_120	Pre38_122	Pre80_188	Pre80_210	Pre145_342	Pre145_346
Matura-p1_7B	Matura-	Matura	0	NE	Pre9_184	Pre9_188	Pre13_190	Pre13_190	Pre15_210	Pre15_250	Pre26_154	Pre26_182	Pre27_164	Pre27_170	Pre28_150	Pre28_152	Pre38_120	Pre38_182	Pre80_178	Pre80_198	Pre145_344	Pre145_346
Matura-p1_7C	Matura-	Matura	0	NE	Pre9_184	Pre9_188	Pre13_174	Pre13_182	Pre15_286	Pre15_290	Pre26_154	Pre26_154	Pre27_170	Pre27_188	Pre28_154	Pre28_208	Pre38_122	Pre38_142	Pre80_178	Pre80_196	Pre145_346	Pre145_348
Matura-p1_7D	Matura-	Matura	0	NE	Pre9_188	Pre9_212	Pre13_182	Pre13_218	Pre15_246	Pre15_274	Pre26_122	Pre26_166	Pre27_170	Pre27_192	Pre28_150	Pre28_152	Pre38_120	Pre38_160	Pre80_196	Pre80_196	Pre145_342	Pre145_344
Matura-p1_7E	Matura-	Matura	0	NE	Pre9_168	Pre9_192	Pre13_166	Pre13_166	Pre15_226	Pre15_290	Pre26_170	Pre26_178	Pre27_168	Pre27_170	Pre28_146	Pre28_152	Pre38_120	Pre38_120	Pre80_196	Pre80_224	Pre145_346	Pre145_346
Matura-p1_7F	Matura-	Matura	0	NE	Pre9_168	Pre9_208	Pre13_170	Pre13_190	Pre15_262	Pre15_294	Pre26_190	Pre26_194	Pre27_170	Pre27_226	Pre28_142	Pre28_192	Pre38_142	Pre38_174	Pre80_196	Pre80_210	Pre145_346	Pre145_348
Matura-p1_7F	Matura-	Matura	0	NE	Pre9_168	Pre9_208	Pre13_170	Pre13_190	Pre15_262	Pre15_294	Pre26_190	Pre26_194	Pre27_170	Pre27_226	Pre28_142	Pre28_192	Pre38_142	Pre38_174	Pre80_196	Pre80_210	Pre145_346	Pre145_348
Matura-p1_7G	Matura-	Matura	0	NE	Pre9_172	Pre9_172	Pre13_98	Pre13_202	Pre15_242	Pre15_302	Pre26_154	Pre26_166	Pre27_168	Pre27_170	Pre28_142	Pre28_186	Pre38_120	Pre38_120	Pre80_0	Pre80_0	Pre145_342	Pre145_346
Matura-p1_7H	Matura-	Matura	0	NE	Pre9_180	Pre9_188	Pre13_98	Pre13_98	Pre15_222	Pre15_294	Pre26_154	Pre26_154	Pre27_168	Pre27_170	Pre28_142	Pre28_146	Pre38_122	Pre38_166	Pre80_196	Pre80_210	Pre145_342	Pre145_350
Matura-p1_8A	Matura-	Matura	0	NE	Pre9_168	Pre9_192	Pre13_186	Pre13_194	Pre15_238	Pre15_306	Pre26_150	Pre26_166	Pre27_170	Pre27_288	Pre28_152	Pre28_194	Pre38_120	Pre38_120	Pre80_198	Pre80_210	Pre145_352	Pre145_354
Matura-p1_8B	Matura-	Matura	0	NE	Pre9_168	Pre9_192	Pre13_146	Pre13_162	Pre15_242	Pre15_282	Pre26_158	Pre26_170	Pre27_184	Pre27_192	Pre28_142	Pre28_150	Pre38_122	Pre38_142	Pre80_196	Pre80_196	Pre145_342	Pre145_348
Matura-p1_8C	Matura-	Matura	0	NE	Pre9_168	Pre9_168	Pre13_98	Pre13_114	Pre15_230	Pre15_290	Pre26_178	Pre26_202	Pre27_170	Pre27_212	Pre28_178	Pre28_216	Pre38_138	Pre38_142	Pre80_196	Pre80_214	Pre145_346	Pre145_348
Mission-p1_4C	Mission	Mission	0	North Slope	Pre9_180	Pre9_180	Pre13_134	Pre13_134	Pre15_242	Pre15_242	Pre26_170	Pre26_170	Pre27_200	Pre27_202	Pre28_146	Pre28_146	Pre38_140	Pre38_140	Pre80_0	Pre80_0	Pre145_354	Pre145_354
Mission-p1_4D	Mission	Mission	0	North Slope	Pre9_180	Pre9_180	Pre13_0	Pre13_0	Pre15_242	Pre15_242	Pre26_170	Pre26_206	Pre27_200	Pre27_202	Pre28_146	Pre28_146	Pre38_140	Pre38_140	Pre80_0	Pre80_0	Pre145_354	Pre145_354
Mission-p1_4E	Mission	Mission	0	North Slope	Pre9_180	Pre9_180	Pre13_106	Pre13_134	Pre15_242	Pre15_246	Pre26_170	Pre26_170	Pre27_186	Pre27_188	Pre28_146	Pre28_146	Pre38_140	Pre38_140	Pre80_0	Pre80_0	Pre145_354	Pre145_354
Mission-p1_4D	Mission	Mission		North Slope	Pre9_180	Pre9_180	Pre13_0	Pre13_0	Pre15_242	Pre15_242	Pre26_170	Pre26_206	Pre27_200	Pre27_202	Pre28_146	Pre28_146	Pre38_140	Pre38_140	Pre80_0	Pre80_0	Pre145_354	Pre145_354
Miss1	Miss1	Mission River		North Slope	Pre9_0	Pre9_0	Pre13_0	Pre13_0	Pre15_244	Pre15_244	Pre26_0	Pre26_0	Pre27_0	Pre27_0	Pre28_148	Pre28_148	Pre38_138	Pre38_144	Pre80_0	Pre80_0	Pre145_338	Pre145_354
Miss10	Miss10	Mission River		North Slope	Pre9_174	Pre9_178	Pre13_0	Pre13_0	Pre15_248	Pre15_252	Pre26_170	Pre26_170	Pre27_170	Pre27_204	Pre28_148	Pre28_176	Pre38_138	Pre38_138	Pre80_210	Pre80_230	Pre145_354	Pre145_354
Miss11	Miss11	Mission River		North Slope	Pre9_178	Pre9_178	Pre13_0	Pre13_0	Pre15_248	Pre15_248	Pre26_170	Pre26_170	Pre27_202	Pre27_202	Pre28_148	Pre28_148	Pre38_138	Pre38_138	Pre80_230	Pre80_230	Pre145_344	Pre145_356
Miss12	Miss12	Mission River		North Slope	Pre9_178	Pre9_178	Pre13_106	Pre13_134	Pre15_244	Pre15_244	Pre26_162	Pre26_170	Pre27_190	Pre27_204	Pre28_148	Pre28_148	Pre38_138	Pre38_138	Pre80_208	Pre80_234	Pre145_338	Pre145_356
Miss14	Miss14	Mission River		North Slope	Pre9_178	Pre9_218	Pre13_134	Pre13_134	Pre15_244	Pre15_244	Pre26_170	Pre26_170	Pre27_204	Pre27_204	Pre28_148	Pre28_176	Pre38_138	Pre38_138	Pre80_230	Pre80_230	Pre145_356	Pre145_358
Miss17	Miss17	Mission River		North Slope	Pre9_166	Pre9_178	Pre13_134	Pre13_134	Pre15_232	Pre15_244	Pre26_170	Pre26_214	Pre27_190	Pre27_204	Pre28_148	Pre28_176	Pre38_138	Pre38_138	Pre80_208	Pre80_232	Pre145_356	Pre145_356
Miss18	Miss18	Mission River		North Slope	Pre9_178	Pre9_178	Pre13_134	Pre13_134	Pre15_248	Pre15_248	Pre26_162	Pre26_170	Pre27_204	Pre27_204	Pre28_148	Pre28_148	Pre38_138	Pre38_138	Pre80_232	Pre80_232	Pre145_356	Pre145_356
Miss19	Miss19	Mission River		North Slope	Pre9_178	Pre9_178	Pre13_106	Pre13_134	Pre15_244	Pre15_244	Pre26_162	Pre26_170	Pre27_190	Pre27_204	Pre28_148	Pre28_148	Pre38_0	Pre38_0	Pre80_206	Pre80_230	Pre145_342	Pre145_356
Miss2	Miss2	Mission River		North Slope	Pre9_0	Pre9_0	Pre13_0	Pre13_0	Pre15_244	Pre15_244	Pre26_170	Pre26_170	Pre27_190	Pre27_204	Pre28_148	Pre28_148	Pre38_138	Pre38_138	Pre80_230	Pre80_230	Pre145_356	Pre145_356
Miss20	Miss20	Mission River		North Slope	Pre9_178	Pre9_178	Pre13_134	Pre13_134	Pre15_244	Pre15_248	Pre26_162	Pre26_170	Pre27_192	Pre27_206	Pre28_148	Pre28_170	Pre38_0	Pre38_0	Pre80_230	Pre80_230	Pre145_0	Pre145_0
Miss21	Miss21	Mission River		North Slope	Pre9_178	Pre9_218	Pre13_106	Pre13_134	Pre15_244	Pre15_252	Pre26_170	Pre26_190	Pre27_190	Pre27_190	Pre28_148	Pre28_148	Pre38_0	Pre38_0	Pre80_230	Pre80_230	Pre145_346	Pre145_358
Miss22	Miss22	Mission River		North Slope	Pre9_178	Pre9_178	Pre13_0	Pre13_0	Pre15_244	Pre15_248	Pre26_162	Pre26_190	Pre27_204	Pre27_204	Pre28_0	Pre28_0	Pre38_0	Pre38_0	Pre80_208	Pre80_232	Pre145_346	Pre145_356
Miss24	Miss24	Mission River		North Slope	Pre9_0	Pre9_0	Pre13_0	Pre13_0	Pre15_0	Pre15_0	Pre26_0	Pre26_0	Pre27_190	Pre27_204	Pre28_148	Pre28_148	Pre38_138	Pre38_172	Pre80_230	Pre80_230	Pre145_356	Pre145_356
Miss25	Miss25	Mission River		North Slope	Pre9_0	Pre9_0	Pre13_134	Pre13_134	Pre15_244	Pre15_244	Pre26_162	Pre26_190	Pre27_190	Pre27_204	Pre28_148	Pre28_176	Pre38_138	Pre38_140	Pre80_230	Pre80_232	Pre145_356	Pre145_356
Miss26	Miss26	Mission River		North Slope	Pre9_178	Pre9_218	Pre13_0	Pre13_0	Pre15_0	Pre15_0	Pre26_162	Pre26_170	Pre27_204	Pre27_204	Pre28_148	Pre28_176	Pre38_138	Pre38_138	Pre80_230	Pre80_230	Pre145_0	Pre145_0
Miss27	Miss27	Mission River		North Slope	Pre9_178	Pre9_178	Pre13_0	Pre13_0	Pre15_236	Pre15_244	Pre26_162	Pre26_170	Pre27_204	Pre27_204	Pre28_148	Pre28_176	Pre38_138	Pre38_138	Pre80_230	Pre80_232	Pre145_354	Pre145_356
Miss28	Miss28	Mission River		North Slope	Pre9_178	Pre9_178	Pre13_0	Pre13_0	Pre15_0	Pre15_0	Pre26_170	Pre26_190	Pre27_190	Pre27_204	Pre28_148	Pre28_148	Pre38_138	Pre38_138	Pre80_0	Pre80_0	Pre145_356	Pre145_356
Miss29	Miss29	Mission River		North Slope	Pre9_178	Pre9_178	Pre13_0	Pre13_0	Pre15_0	Pre15_0	Pre26_190	Pre26_194	Pre27_190	Pre27_204	Pre28_148	Pre28_148	Pre38_138	Pre38_138	Pre80_230	Pre80_230	Pre145_344	Pre145_356
Miss3	Miss3	Mission River		North Slope	Pre9_218	Pre9_230	Pre13_0	Pre13_0	Pre15_304	Pre15_304	Pre26_170	Pre26_170	Pre27_202	Pre27_202	Pre28_170	Pre28_176	Pre38_138	Pre38_172	Pre80_208	Pre80_230	Pre145_354	Pre145_354
Miss30	Miss30	Mission River		North Slope	Pre9_178	Pre9_178	Pre13_134	Pre13_134	Pre15_236	Pre15_248	Pre26_162	Pre26_170	Pre27_190	Pre27_204	Pre28_0	Pre28_0	Pre38_0	Pre38_0	Pre80_230	Pre80_232	Pre145_356	Pre145_356
Miss31	Miss31	Mission River		North Slope	Pre9_178	Pre9_178	Pre13_0	Pre13_0	Pre15_244	Pre15_244	Pre26_0	Pre26_0	Pre27_204	Pre27_204	Pre28_148	Pre28_148	Pre38_0	Pre38_0	Pre80_230	Pre80_230	Pre145_0	Pre145_0
Miss4	Miss4	Mission River		North Slope	Pre9_178	Pre9_178	Pre13_134	Pre13_134	Pre15_236	Pre15_244	Pre26_162	Pre26_170	Pre27_204	Pre27_204	Pre28_0	Pre28_0	Pre38_0	Pre38_0	Pre80_210	Pre80_234	Pre145_0	Pre145_0
Miss5	Miss5	Mission River		North Slope	Pre9_218	Pre9_230	Pre13_106	Pre13_134	Pre15_244	Pre15_248	Pre26_0	Pre26_0	Pre27_190	Pre27_204	Pre28_148	Pre28_148	Pre38_0	Pre38_0	Pre80_234	Pre80_234	Pre145_358	Pre145_358
Miss6	Miss6	Mission River		North Slope	Pre9_178	Pre9_218	Pre13_106	Pre13_134	Pre15_244	Pre15_244	Pre26_170	Pre26_190	Pre27_204	Pre27_204	Pre28_148	Pre28_148	Pre38_138	Pre38_138	Pre80_0	Pre80_0	Pre145_356	Pre145_356
Miss9	Miss9	Mission River		North Slope	Pre9_178	Pre9_178	Pre13_0	Pre13_0	Pre15_244	Pre15_248	Pre26_162	Pre26_170	Pre27_190	Pre27_204	Pre28_148	Pre28_170	Pre38_138	Pre38_138	Pre80_232	Pre80_232	Pre145_356	Pre145_356
G101777	G101777	Mondesir	0	SW	Pre9_188	Pre9_216	Pre13_94	Pre13_98	Pre15_264	Pre15_280	Pre26_202	Pre26_202	Pre27_176	Pre27_182	Pre28_180	Pre28_182	Pre38_114	Pre38_136	Pre80_206	Pre80_214	Pre145_344	Pre145_348
G101778	G101778	Mondesir	0	SW	Pre9_196	Pre9_232	Pre13_0	Pre13_0	Pre15_272	Pre15_272	Pre26_190	Pre26_210	Pre27_192	Pre27_194	Pre28_168	Pre28_240	Pre38_146	Pre38_150	Pre80_202	Pre80_202	Pre145_334	Pre145_346
G101781	G101781	Mondesir	0	SW	Pre9_196	Pre9_240	Pre13_134	Pre13_134	Pre15_248	Pre15_304	Pre26_182	Pre26_206	Pre27_196	Pre27_198	Pre28_136	Pre28_228	Pre38_138	Pre38_140	Pre80_204	Pre80_214	Pre145_342	Pre145_344
G101782	G101782	Mondesir	0	SW	Pre9_168	Pre9_180	Pre13_86	Pre13_114	Pre15_256	Pre15_276	Pre26_206	Pre26_226	Pre27_192	Pre27_194	Pre28_168	Pre28_252	Pre38_138	Pre38_138	Pre80_202	Pre80_210	Pre145_344	Pre145_346
G101783	G101783	Mondesir	0	SW	Pre9_196	Pre9_228	Pre13_106	Pre13_118	Pre15_284	Pre15_300	Pre26_190	Pre26_206	Pre27_198	Pre27_212	Pre28_142	Pre28_190	Pre38_138	Pre38_140	Pre80_202	Pre80_214	Pre145_344	Pre145_348
G101784	G101784	Mondesir	0	SW	Pre9_160	Pre9_168	Pre13_0	Pre13_0	Pre15_272	Pre15_320	Pre26_166	Pre26_182	Pre27_170	Pre27_194	Pre28_136	Pre28_136	Pre38_140	Pre38_152	Pre80_210	Pre80_228	Pre145_346	Pre145_348
G101785	G101785	Mondesir	0	SW	Pre9_160	Pre9_192	Pre13_134	Pre13_134	Pre15_260	Pre15_292	Pre26_170	Pre26_178	Pre27_196	Pre27_198	Pre28_138	Pre28_236	Pre38_138	Pre38_150	Pre80_204	Pre80_214	Pre145_342	Pre145_344
G101786	G101786	Mondesir	0	SW	Pre9_160	Pre9_228	Pre13_0	Pre13_0	Pre15_260	Pre15_272	Pre26_198	Pre26_230	Pre27_190	Pre27_250	Pre28_136	Pre28_206	Pre38_122	Pre38_138	Pre80_202	Pre80_202	Pre145_334	Pre145_344
G101787	G101787	Mondesir	0	SW	Pre9_160	Pre9_172	Pre13_166	Pre13_166	Pre15_312	Pre15_316	Pre26_198	Pre26_242	Pre27_194	Pre27_218	Pre28_166	Pre28_174	Pre38_136	Pre38_138	Pre80_202	Pre80_202	Pre145_344	Pre145_346
G101794	G101794	Mondesir	0	SW	Pre9_192	Pre9_228	Pre13_110	Pre13_142	Pre15_280	Pre15_284	Pre26_190	Pre26_198	Pre27_194	Pre27_194	Pre28_130	Pre28_230	Pre38_138	Pre38_138	Pre80_210	Pre80_210	Pre145_342	Pre145_342
G101795	G101795	Mondesir	0	SW	Pre9_192	Pre9_220	Pre13_126	Pre13_154	Pre15_272	Pre15_316	Pre26_198	Pre26_198	Pre27_194	Pre27_218	Pre28_188	Pre28_256	Pre38_114	Pre38_192	Pre80_202	Pre80_214	Pre145_346	Pre145_346
G101800	G101800	Mondesir	0	SW	Pre9_196	Pre9_208	Pre13_0	Pre13_0	Pre15_296	Pre15_396	Pre26_194	Pre26_198	Pre27_194	Pre27_206	Pre28_136	Pre28_168	Pre38_114	Pre38_192	Pre80_200	Pre80_202	Pre145_342	Pre145_346
G101802	G101802	Mondesir	0	SW	Pre9_160	Pre9_160	Pre13_114	Pre13_246	Pre15_276	Pre15_296	Pre26_190	Pre26_194	Pre27_196	Pre27_198	Pre28_136	Pre28_230	Pre38_114	Pre38_120	Pre80_210	Pre80_224	Pre145_344	Pre145_348
G101803	G101803	Mondesir	0	SW	Pre9_160	Pre9_228	Pre13_86	Pre13_122	Pre15_244	Pre15_264	Pre26_170	Pre26_202	Pre27_186	Pre27_256	Pre28_166	Pre28_238	Pre38_138	Pre38_140	Pre80_210	Pre80_214	Pre145_344	Pre145_344
G110049	G110049	Morne River	0	SW	Pre9_160	Pre9_220	Pre13_230	Pre13_230	Pre15_276	Pre15_280	Pre26_0	Pre26_0	Pre27_184	Pre27_220	Pre28_138	Pre28_182	Pre38_128	Pre38_136	Pre80_204	Pre80_204	Pre145_344	Pre145_344
G110090	G110090	Morne River	0	SW	Pre9_172	Pre9_192	Pre13_126	Pre13_126	Pre15_268	Pre15_292	Pre26_190	Pre26_210	Pre27_160	Pre27_192	Pre28_172	Pre28_204	Pre38_146	Pre38_148	Pre80_202	Pre80_210	Pre145_334	Pre145_342
G110091	G110091	Morne River	0	SW	Pre9_160	Pre9_208	Pre13_86	Pre13_86	Pre15_264	Pre15_304	Pre26_170	Pre26_198	Pre27_172	Pre27_192	Pre28_132	Pre28_164	Pre38_128	Pre38_132	Pre80_202	Pre80_210	Pre145_346	Pre145_346
G110092	G110092	Morne River	0	SW	Pre9_160	Pre9_212	Pre13_114	Pre13_226	Pre15_260	Pre15_284	Pre26_158	Pre26_206	Pre27_160	Pre27_186	Pre28_138	Pre28_224	Pre38_136	Pre38_182	Pre80_214	Pre80_214	Pre145_342	Pre145_348
G110093	G110093	Morne River	0	SW	Pre9_160	Pre9_192	Pre13_0	Pre13_0	Pre15_252	Pre15_276	Pre26_202	Pre26_226	Pre27_204	Pre27_216	Pre28_138	Pre28_138	Pre38_134	Pre38_148	Pre80_210	Pre80_216	Pre145_344	Pre145_346
G110095	G110095	Morne River	0	SW	Pre9_160	Pre9_168	Pre13_86	Pre13_118	Pre15_256	Pre15_280	Pre26_170	Pre26_198	Pre27_184	Pre27_192	Pre28_176	Pre28_228	Pre38_144	Pre38_144	Pre80_210	Pre80_214	Pre145_344	Pre145_344
G110096	G110096	Morne River	0	SW	Pre9_160	Pre9_184	Pre13_122	Pre13_122	Pre15_248	Pre15_264	Pre26_150	Pre26_198	Pre27_176	Pre27_192	Pre28_176	Pre28_206	Pre38_138	Pre38_148	Pre80_210	Pre80_214	Pre145_342	Pre145_344
G110097	G110097	Morne River	0	SW	Pre9_160	Pre9_220	Pre13_126	Pre13_126	Pre15_252	Pre15_268	Pre26_194	Pre26_206	Pre27_190	Pre27_190	Pre28_138	Pre28_218	Pre38_136	Pre38_144	Pre80_202	Pre80_210	Pre145_344	Pre145_346
G110098	G110098	Morne River	0	SW	Pre9_208	Pre9_220	Pre13_86	Pre13_118	Pre15_280	Pre15_288	Pre26_190	Pre26_218	Pre27_182	Pre27_226	Pre28_174	Pre28_204	Pre38_114	Pre38_190	Pre80_202	Pre80_210	Pre145_344	Pre145_348
G110120	G110120	Morne River	0	SW	Pre9_160	Pre9_212	Pre13_118	Pre13_118	Pre15_252	Pre15_300	Pre26_194	Pre26_206	Pre27_162	Pre27_192	Pre28_168	Pre28_188	Pre38_128	Pre38_136	Pre80_202	Pre80_214	Pre145_346	Pre145_346
G110121	G110121	Morne River	0	SW	Pre9_160	Pre9_188	Pre13_0	Pre13_0	Pre15_260	Pre15_264	Pre26_186	Pre26_230	Pre27_164	Pre27_196	Pre28_138	Pre28_178	Pre38_114	Pre38_150	Pre80_202	Pre80_210	Pre145_334	Pre145_342
G110122	G110122	Morne River	0	SW	Pre9_196	Pre9_208	Pre13_118	Pre13_118	Pre15_264	Pre15_320	Pre26_178	Pre26_202	Pre27_188	Pre27_192	Pre28_138	Pre28_172	Pre38_136	Pre38_190	Pre80_204	Pre80_210	Pre145_346	Pre145_350
G110337	G110337	Morne River	0	SW	Pre9_160	Pre9_188	Pre13_222	Pre13_222	Pre15_232	Pre15_264	Pre26_170	Pre26_170	Pre27_218	Pre27_218	Pre28_214	Pre28_214	Pre38_170	Pre38_176	Pre80_208	Pre80_210	Pre145_342	Pre145_344
G110338	G110338	Morne River	0	SW	Pre9_160	Pre9_232	Pre13_142	Pre13_142	Pre15_236	Pre15_268	Pre26_170	Pre26_194	Pre27_164	Pre27_190	Pre28_224	Pre28_224	Pre38_164	Pre38_170	Pre80_194	Pre80_210	Pre145_336	Pre145_344
G110339	G110339	Morne River	0	SW	Pre9_160	Pre9_224	Pre13_0	Pre13_0	Pre15_168	Pre15_256	Pre26_0	Pre26_0	Pre27_188	Pre27_188	Pre28_158	Pre28_226	Pre38_124	Pre38_166	Pre80_204	Pre80_212	Pre145_342	Pre145_344
G110362	G110362	Morne River	0	SW	Pre9_184	Pre9_220	Pre13_146	Pre13_186	Pre15_232	Pre15_232	Pre26_162	Pre26_206	Pre27_178	Pre27_188	Pre28_194	Pre28_226	Pre38_140	Pre38_148	Pre80_210	Pre80_210	Pre145_336	Pre145_342
G110366	G110366	Morne River	0	SW	Pre9_160	Pre9_188	Pre13_174	Pre13_174	Pre15_220	Pre15_256	Pre26_178	Pre26_182	Pre27_172	Pre27_204	Pre28_186	Pre28_218	Pre38_164	Pre38_178	Pre80_200	Pre80_212	Pre145_342	Pre145_344
G110367	G110367	Morne River	0	SW	Pre9_208	Pre9_232	Pre13_0	Pre13_0	Pre15_232	Pre15_244	Pre26_150	Pre26_198	Pre27_218	Pre27_232	Pre28_218	Pre28_232	Pre38_170	Pre38_182	Pre80_194	Pre80_210	Pre145_334	Pre145_344
G110368	G110368	Morne River	0	SW	Pre9_160	Pre9_160	Pre13_0	Pre13_0	Pre15_236	Pre15_272	Pre26_174	Pre26_190	Pre27_174	Pre27_202	Pre28_202	Pre28_220	Pre38_130	Pre38_188	Pre80_210	Pre80_212	Pre145_334	Pre145_344
G110369	G110369	Morne River	0	SW	Pre9_208	Pre9_220	Pre13_130	Pre13_130	Pre15_236	Pre15_244	Pre26_174	Pre26_182	Pre27_174	Pre27_188	Pre28_192	Pre28_220	Pre38_140	Pre38_196	Pre80_210	Pre80_210	Pre145_334	Pre145_344
G110370	G110370	Morne River	0	SW	Pre9_216	Pre9_236	Pre13_0	Pre13_0	Pre15_244	Pre15_276	Pre26_0	Pre26_0	Pre27_206	Pre27_206	Pre28_190	Pre28_224	Pre38_166	Pre38_192	Pre80_210	Pre80_210	Pre145_344	Pre145_346
G110385	G110385	Morne River	0	SW	Pre9_200	Pre9_220	Pre13_0	Pre13_0	Pre15_256	Pre15_300	Pre26_190	Pre26_198	Pre27_194	Pre27_218	Pre28_234	Pre28_236	Pre38_140	Pre38_178	Pre80_202	Pre80_210	Pre145_342	Pre145_346
G110386	G110386	Morne River	0	SW	Pre9_160	Pre9_216	Pre13_146	Pre13_146	Pre15_236	Pre15_276	Pre26_182	Pre26_218	Pre27_184	Pre27_192	Pre28_172	Pre28_222	Pre38_144	Pre38_148	Pre80_202	Pre80_222	Pre145_342	Pre145_350
G110387	G110387	Morne River	0	SW	Pre9_160	Pre9_188	Pre13_0	Pre13_0	Pre15_244	Pre15_264	Pre26_150	Pre26_154	Pre27_176	Pre27_192	Pre28_194	Pre28_204	Pre38_140	Pre38_186	Pre80_204	Pre80_210	Pre145_346	Pre145_348
G110391	G110391	Morne River	0	SW	Pre9_160	Pre9_240	Pre13_122	Pre13_130	Pre15_244	Pre15_256	Pre26_158	Pre26_170	Pre27_174	Pre27_212	Pre28_218	Pre28_228	Pre38_124	Pre38_166	Pre80_210	Pre80_210	Pre145_342	Pre145_344
G110392	G110392	Morne River	0	SW	Pre9_160	Pre9_180	Pre13_98	Pre13_154	Pre15_252	Pre15_272	Pre26_154	Pre26_170	Pre27_174	Pre27_182	Pre28_236	Pre28_236	Pre38_188	Pre38_192	Pre80_194	Pre80_210	Pre145_334	Pre145_342
G110394	G110394	Morne River	0	SW	Pre9_160	Pre9_220	Pre13_222	Pre13_222	Pre15_248	Pre15_264	Pre26_190	Pre26_226	Pre27_194	Pre27_200	Pre28_138	Pre28_234	Pre38_120	Pre38_144	Pre80_200	Pre80_202	Pre145_344	Pre145_348
G110395	G110395	Morne River	0	SW	Pre9_160	Pre9_208	Pre13_0	Pre13_0	Pre15_288	Pre15_292	Pre26_190	Pre26_206	Pre27_210	Pre27_210	Pre28_224	Pre28_240	Pre38_130	Pre38_152	Pre80_202	Pre80_204	Pre145_346	Pre145_350
G110396	G110396	Morne River	0	SW	Pre9_160	Pre9_196	Pre13_110	Pre13_122	Pre15_228	Pre15_284	Pre26_198	Pre26_230	Pre27_178	Pre27_192	Pre28_138	Pre28_224	Pre38_136	Pre38_146	Pre80_202	Pre80_206	Pre145_334	Pre145_342
G110397	G110397	Morne River	0	SW	Pre9_160	Pre9_168	Pre13_0	Pre13_0	Pre15_268	Pre15_304	Pre26_226	Pre26_238	Pre27_186	Pre27_232	Pre28_138	Pre28_176	Pre38_146	Pre38_190	Pre80_202	Pre80_202	Pre145_336	Pre145_346
G110398	G110398	Morne River	0	SW	Pre9_196	Pre9_208	Pre13_98	Pre13_98	Pre15_228	Pre15_284	Pre26_154	Pre26_194	Pre27_196	Pre27_196	Pre28_138	Pre28_228	Pre38_138	Pre38_150	Pre80_202	Pre80_222	Pre145_346	Pre145_346
G110399	G110399	Morne River	0	SW	Pre9_160	Pre9_208	Pre13_126	Pre13_126	Pre15_268	Pre15_276	Pre26_170	Pre26_182	Pre27_192	Pre27_216	Pre28_132	Pre28_138	Pre38_130	Pre38_140	Pre80_216	Pre80_228	Pre145_344	Pre145_346
G110403	G110403	Morne River	0	SW	Pre9_208	Pre9_220	Pre13_0	Pre13_0	Pre15_260	Pre15_260	Pre26_174	Pre26_198	Pre27_166	Pre27_192	Pre28_168	Pre28_242	Pre38_122	Pre38_122	Pre80_202	Pre80_210	Pre145_346	Pre145_348
G110405	G110405	Morne River	0	SW	Pre9_184	Pre9_204	Pre13_246	Pre13_246	Pre15_248	Pre15_308	Pre26_162	Pre26_170	Pre27_216	Pre27_220	Pre28_164	Pre28_230	Pre38_124	Pre38_166	Pre80_210	Pre80_212	Pre145_336	Pre145_342
G110406	G110406	Morne River	0	SW	Pre9_204	Pre9_232	Pre13_118	Pre13_118	Pre15_232	Pre15_256	Pre26_166	Pre26_170	Pre27_164	Pre27_172	Pre28_220	Pre28_220	Pre38_124	Pre38_182	Pre80_210	Pre80_210	Pre145_346	Pre145_344
G110407	G110407	Morne River	0	SW	Pre9_156	Pre9_184	Pre13_118	Pre13_118	Pre15_172	Pre15_224	Pre26_170	Pre26_174	Pre27_216	Pre27_220	Pre28_214	Pre28_214	Pre38_134	Pre38_174	Pre80_210	Pre80_210	Pre145_334	Pre145_342
G110408	G110408	Morne River	0	SW	Pre9_208	Pre9_232	Pre13_202	Pre13_202	Pre15_248	Pre15_272	Pre26_182	Pre26_202	Pre27_164	Pre27_196	Pre28_210	Pre28_210	Pre38_166	Pre38_176	Pre80_210	Pre80_212	Pre145_342	Pre145_342
G110090	G110090	Morne River	MR (2011)	SW	Pre9_172	Pre9_192	Pre13_126	Pre13_126	Pre15_268	Pre15_292	Pre26_190	Pre26_210	Pre27_160	Pre27_192	Pre28_172	Pre28_204	Pre38_146	Pre38_148	Pre80_202	Pre80_210	Pre145_334	Pre145_342
G110091	G110091	Morne River	MR (2011)	SW	Pre9_160	Pre9_208	Pre13_86	Pre13_86	Pre15_264	Pre15_304	Pre26_170	Pre26_198	Pre27_172	Pre27_192	Pre28_132	Pre28_164	Pre38_128	Pre38_132	Pre80_202	Pre80_210	Pre145_346	Pre145_346
G110092	G110092	Morne River	MR (2011)	SW	Pre9_160	Pre9_212	Pre13_114	Pre13_226	Pre15_260	Pre15_284	Pre26_158	Pre26_206	Pre27_160	Pre27_186	Pre28_138	Pre28_224	Pre38_136	Pre38_182	Pre80_214	Pre80_214	Pre145_342	Pre145_348
G110095	G110095	Morne River	MR (2011)	SW	Pre9_160	Pre9_168	Pre13_86	Pre13_118	Pre15_256	Pre15_280	Pre26_170	Pre26_198	Pre27_184	Pre27_192	Pre28_176	Pre28_228	Pre38_144	Pre38_144	Pre80_210	Pre80_214	Pre145_344	Pre145_344
G110096	G110096	Morne River	MR (2011)	SW	Pre9_160	Pre9_184	Pre13_122	Pre13_122	Pre15_248	Pre15_264	Pre26_150	Pre26_198	Pre27_176	Pre27_192	Pre28_176	Pre28_206	Pre38_138	Pre38_148	Pre80_210	Pre80_214	Pre145_342	Pre145_344
G110097	G110097	Morne River	MR (2011)	SW	Pre9_160	Pre9_220	Pre13_126	Pre13_126	Pre15_252	Pre15_268	Pre26_194	Pre26_206	Pre27_190	Pre27_190	Pre28_138	Pre28_218	Pre38_136	Pre38_144	Pre80_202	Pre80_210	Pre145_344	Pre145_346
G110098	G110098	Morne River	MR (2011)	SW	Pre9_208	Pre9_220	Pre13_86	Pre13_118	Pre15_280	Pre15_288	Pre26_190	Pre26_218	Pre27_182	Pre27_226	Pre28_174	Pre28_204	Pre38_114	Pre38_190	Pre80_202	Pre80_210	Pre145_344	Pre145_348
G110102	G110102	Morne River	NMR (2011)	SW	Pre9_172	Pre9_212	Pre13_98	Pre13_98	Pre15_248	Pre15_264	Pre26_170	Pre26_190	Pre27_182	Pre27_182	Pre28_138	Pre28_228	Pre38_160	Pre38_190	Pre80_202	Pre80_210	Pre145_336	Pre145_344
G110103	G110103	Morne River	NMR (2011)	SW	Pre9_160	Pre9_204	Pre13_86	Pre13_86	Pre15_264	Pre15_392	Pre26_178	Pre26_186	Pre27_184	Pre27_204	Pre28_138	Pre28_166	Pre38_134	Pre38_178	Pre80_202	Pre80_210	Pre145_334	Pre145_346
G110104	G110104	Morne River	NMR (2011)	SW	Pre9_160	Pre9_228	Pre13_86	Pre13_122	Pre15_252	Pre15_284	Pre26_194	Pre26_202	Pre27_166	Pre27_192	Pre28_138	Pre28_224	Pre38_136	Pre38_178	Pre80_202	Pre80_222	Pre145_342	Pre145_344
G110110	G110110	Morne River	NMR (2011)	SW	Pre9_172	Pre9_228	Pre13_0	Pre13_0	Pre15_284	Pre15_304	Pre26_170	Pre26_182	Pre27_182	Pre27_192	Pre28_182	Pre28_212	Pre38_114	Pre38_120	Pre80_216	Pre80_228	Pre145_342	Pre145_342
G110111	G110111	Morne River	NMR (2011)	SW	Pre9_172	Pre9_172	Pre13_110	Pre13_110	Pre15_224	Pre15_312	Pre26_194	Pre26_206	Pre27_180	Pre27_210	Pre28_164	Pre28_240	Pre38_114	Pre38_136	Pre80_202	Pre80_202	Pre145_342	Pre145_346
G110113	G110113	Morne River	NMR (2011)	SW	Pre9_160	Pre9_196	Pre13_0	Pre13_0	Pre15_252	Pre15_284	Pre26_178	Pre26_186	Pre27_192	Pre27_192	Pre28_164	Pre28_204	Pre38_136	Pre38_148	Pre80_204	Pre80_208	Pre145_342	Pre145_344
G110114	G110114	Morne River	NMR (2011)	SW	Pre9_232	Pre9_240	Pre13_0	Pre13_0	Pre15_232	Pre15_264	Pre26_178	Pre26_202	Pre27_192	Pre27_192	Pre28_166	Pre28_182	Pre38_150	Pre38_158	Pre80_202	Pre80_202	Pre145_342	Pre145_344
G110115	G110115	Morne River	NMR (2011)	SW	Pre9_188	Pre9_228	Pre13_122	Pre13_166	Pre15_236	Pre15_276	Pre26_190	Pre26_198	Pre27_162	Pre27_190	Pre28_138	Pre28_170	Pre38_138	Pre38_148	Pre80_210	Pre80_224	Pre145_342	Pre145_346
G110117	G110117	Morne River	NMR (2011)	SW	Pre9_160	Pre9_200	Pre13_0	Pre13_0	Pre15_264	Pre15_292	Pre26_198	Pre26_206	Pre27_182	Pre27_192	Pre28_138	Pre28_204	Pre38_148	Pre38_152	Pre80_204	Pre80_204	Pre145_334	Pre145_342
G110118	G110118	Morne River	NMR (2011)	SW	Pre9_160	Pre9_244	Pre13_0	Pre13_0	Pre15_256	Pre15_284	Pre26_194	Pre26_198	Pre27_192	Pre27_192	Pre28_224	Pre28_228	Pre38_136	Pre38_190	Pre80_202	Pre80_202	Pre145_344	Pre145_346
G110119	G110119	Morne River	NMR (2011)	SW	Pre9_160	Pre9_172	Pre13_0	Pre13_0	Pre15_248	Pre15_320	Pre26_194	Pre26_206	Pre27_176	Pre27_192	Pre28_132	Pre28_198	Pre38_114	Pre38_136	Pre80_204	Pre80_204	Pre145_334	Pre145_342
G110121	G110121	Morne River	NMR (2011)	SW	Pre9_160	Pre9_188	Pre13_0	Pre13_0	Pre15_260	Pre15_264	Pre26_186	Pre26_230	Pre27_164	Pre27_196	Pre28_138	Pre28_178	Pre38_114	Pre38_150	Pre80_202	Pre80_210	Pre145_334	Pre145_342
G110122	G110122	Morne River	NMR (2011)	SW	Pre9_196	Pre9_208	Pre13_118	Pre13_118	Pre15_264	Pre15_320	Pre26_178	Pre26_202	Pre27_188	Pre27_192	Pre28_138	Pre28_172	Pre38_136	Pre38_190	Pre80_204	Pre80_210	Pre145_346	Pre145_350
G110399	G110399	Morne River	NMR (2011)	SW	Pre9_160	Pre9_208	Pre13_126	Pre13_126	Pre15_268	Pre15_276	Pre26_170	Pre26_182	Pre27_192	Pre27_216	Pre28_132	Pre28_138	Pre38_130	Pre38_140	Pre80_216	Pre80_228	Pre145_344	Pre145_346
G110408	G110408	Morne River	NMR (2011)	SW	Pre9_208	Pre9_232	Pre13_202	Pre13_202	Pre15_248	Pre15_272	Pre26_182	Pre26_202	Pre27_164	Pre27_196	Pre28_210	Pre28_210	Pre38_166	Pre38_176	Pre80_210	Pre80_212	Pre145_342	Pre145_342
G110066	G110066	Vance River	NVR (2011)	SW	Pre9_160	Pre9_160	Pre13_126	Pre13_202	Pre15_240	Pre15_264	Pre26_190	Pre26_202	Pre27_218	Pre27_220	Pre28_224	Pre28_234	Pre38_166	Pre38_196	Pre80_210	Pre80_210	Pre145_336	Pre145_338
G110135	G110135	Vance River	NVR (2011)	SW	Pre9_192	Pre9_220	Pre13_126	Pre13_178	Pre15_236	Pre15_240	Pre26_166	Pre26_166	Pre27_214	Pre27_218	Pre28_216	Pre28_236	Pre38_124	Pre38_182	Pre80_194	Pre80_210	Pre145_342	Pre145_346
G110136	G110136	Vance River	NVR (2011)	SW	Pre9_184	Pre9_188	Pre13_94	Pre13_94	Pre15_172	Pre15_272	Pre26_158	Pre26_166	Pre27_164	Pre27_184	Pre28_186	Pre28_202	Pre38_124	Pre38_186	Pre80_210	Pre80_210	Pre145_334	Pre145_346
G110137	G110137	Vance River	NVR (2011)	SW	Pre9_160	Pre9_204	Pre13_158	Pre13_158	Pre15_252	Pre15_272	Pre26_170	Pre26_170	Pre27_182	Pre27_218	Pre28_212	Pre28_234	Pre38_174	Pre38_174	Pre80_210	Pre80_210	Pre145_342	Pre145_344
G110138	G110138	Vance River	NVR (2011)	SW	Pre9_180	Pre9_180	Pre13_122	Pre13_122	Pre15_232	Pre15_252	Pre26_170	Pre26_178	Pre27_176	Pre27_176	Pre28_206	Pre28_228	Pre38_124	Pre38_166	Pre80_214	Pre80_214	Pre145_342	Pre145_342
G110140	G110140	Vance River	NVR (2011)	SW	Pre9_160	Pre9_236	Pre13_146	Pre13_234	Pre15_252	Pre15_284	Pre26_170	Pre26_178	Pre27_172	Pre27_212	Pre28_214	Pre28_214	Pre38_132	Pre38_176	Pre80_210	Pre80_216	Pre145_336	Pre145_342
G110141	G110141	Vance River	NVR (2011)	SW	Pre9_160	Pre9_212	Pre13_0	Pre13_0	Pre15_172	Pre15_236	Pre26_170	Pre26_178	Pre27_182	Pre27_214	Pre28_206	Pre28_230	Pre38_172	Pre38_178	Pre80_194	Pre80_194	Pre145_338	Pre145_344
G110143	G110143	Vance River	NVR (2011)	SW	Pre9_160	Pre9_160	Pre13_146	Pre13_146	Pre15_248	Pre15_276	Pre26_170	Pre26_186	Pre27_174	Pre27_190	Pre28_220	Pre28_230	Pre38_132	Pre38_166	Pre80_206	Pre80_210	Pre145_344	Pre145_348
G110144	G110144	Vance River	NVR (2011)	SW	Pre9_160	Pre9_196	Pre13_110	Pre13_230	Pre15_0	Pre15_0	Pre26_0	Pre26_0	Pre27_176	Pre27_226	Pre28_226	Pre28_246	Pre38_174	Pre38_176	Pre80_212	Pre80_214	Pre145_336	Pre145_342
G110145	G110145	Vance River	NVR (2011)	SW	Pre9_180	Pre9_204	Pre13_210	Pre13_210	Pre15_224	Pre15_232	Pre26_170	Pre26_186	Pre27_182	Pre27_182	Pre28_202	Pre28_212	Pre38_134	Pre38_174	Pre80_210	Pre80_212	Pre145_336	Pre145_336
G110146	G110146	Vance River	NVR (2011)	SW	Pre9_160	Pre9_212	Pre13_206	Pre13_206	Pre15_224	Pre15_232	Pre26_0	Pre26_0	Pre27_222	Pre27_226	Pre28_222	Pre28_232	Pre38_174	Pre38_174	Pre80_196	Pre80_198	Pre145_342	Pre145_342
G110147	G110147	Vance River	NVR (2011)	SW	Pre9_156	Pre9_220	Pre13_150	Pre13_150	Pre15_172	Pre15_252	Pre26_154	Pre26_178	Pre27_224	Pre27_224	Pre28_218	Pre28_220	Pre38_132	Pre38_134	Pre80_0	Pre80_0	Pre145_336	Pre145_342
G110150	G110150	Vance River	NVR (2011)	SW	Pre9_208	Pre9_208	Pre13_214	Pre13_214	Pre15_240	Pre15_256	Pre26_166	Pre26_170	Pre27_172	Pre27_220	Pre28_206	Pre28_216	Pre38_150	Pre38_174	Pre80_194	Pre80_210	Pre145_342	Pre145_344
G110153	G110153	Vance River	NVR (2011)	SW	Pre9_160	Pre9_160	Pre13_0	Pre13_0	Pre15_228	Pre15_236	Pre26_170	Pre26_190	Pre27_0	Pre27_0	Pre28_198	Pre28_216	Pre38_124	Pre38_188	Pre80_194	Pre80_210	Pre145_342	Pre145_342
G110154	G110154	Vance River	NVR (2011)	SW	Pre9_204	Pre9_272	Pre13_106	Pre13_246	Pre15_248	Pre15_292	Pre26_186	Pre26_206	Pre27_170	Pre27_222	Pre28_178	Pre28_226	Pre38_124	Pre38_124	Pre80_210	Pre80_210	Pre145_342	Pre145_346
G110156	G110156	Vance River	NVR (2011)	SW	Pre9_160	Pre9_208	Pre13_98	Pre13_98	Pre15_236	Pre15_260	Pre26_170	Pre26_170	Pre27_178	Pre27_188	Pre28_234	Pre28_236	Pre38_124	Pre38_124	Pre80_202	Pre80_208	Pre145_336	Pre145_342
G110158	G110158	Vance River	NVR (2011)	SW	Pre9_208	Pre9_224	Pre13_210	Pre13_210	Pre15_236	Pre15_268	Pre26_162	Pre26_166	Pre27_178	Pre27_188	Pre28_206	Pre28_220	Pre38_134	Pre38_174	Pre80_210	Pre80_212	Pre145_344	Pre145_344
G110160	G110160	Vance River	NVR (2011)	SW	Pre9_184	Pre9_188	Pre13_218	Pre13_218	Pre15_236	Pre15_260	Pre26_162	Pre26_174	Pre27_164	Pre27_172	Pre28_224	Pre28_236	Pre38_124	Pre38_124	Pre80_210	Pre80_210	Pre145_344	Pre145_346
G110179	G110179	Vance River	NVR (2011)	SW	Pre9_160	Pre9_160	Pre13_254	Pre13_254	Pre15_248	Pre15_284	Pre26_182	Pre26_198	Pre27_176	Pre27_214	Pre28_156	Pre28_194	Pre38_124	Pre38_172	Pre80_210	Pre80_210	Pre145_342	Pre145_346
G110180	G110180	Vance River	NVR (2011)	SW	Pre9_204	Pre9_236	Pre13_190	Pre13_190	Pre15_244	Pre15_260	Pre26_178	Pre26_206	Pre27_178	Pre27_218	Pre28_226	Pre28_226	Pre38_176	Pre38_190	Pre80_194	Pre80_210	Pre145_346	Pre145_350
G110181	G110181	Vance River	NVR (2011)	SW	Pre9_160	Pre9_160	Pre13_0	Pre13_0	Pre15_0	Pre15_0	Pre26_0	Pre26_0	Pre27_188	Pre27_188	Pre28_164	Pre28_232	Pre38_0	Pre38_0	Pre80_210	Pre80_210	Pre145_334	Pre145_346
G110182	G110182	Vance River	NVR (2011)	SW	Pre9_160	Pre9_160	Pre13_114	Pre13_130	Pre15_240	Pre15_244	Pre26_166	Pre26_174	Pre27_174	Pre27_174	Pre28_220	Pre28_222	Pre38_124	Pre38_132	Pre80_202	Pre80_210	Pre145_338	Pre145_346
G110183	G110183	Vance River	NVR (2011)	SW	Pre9_204	Pre9_208	Pre13_0	Pre13_0	Pre15_228	Pre15_248	Pre26_158	Pre26_186	Pre27_180	Pre27_202	Pre28_220	Pre28_236	Pre38_124	Pre38_184	Pre80_202	Pre80_210	Pre145_344	Pre145_346
G110186	G110186	Vance River	NVR (2011)	SW	Pre9_160	Pre9_184	Pre13_174	Pre13_174	Pre15_256	Pre15_260	Pre26_170	Pre26_190	Pre27_204	Pre27_218	Pre28_172	Pre28_206	Pre38_186	Pre38_190	Pre80_202	Pre80_212	Pre145_342	Pre145_342
G110187	G110187	Vance River	NVR (2011)	SW	Pre9_160	Pre9_216	Pre13_198	Pre13_198	Pre15_240	Pre15_260	Pre26_162	Pre26_182	Pre27_172	Pre27_206	Pre28_188	Pre28_218	Pre38_124	Pre38_176	Pre80_194	Pre80_212	Pre145_336	Pre145_346
G110188	G110188	Vance River	NVR (2011)	SW	Pre9_160	Pre9_184	Pre13_0	Pre13_0	Pre15_244	Pre15_268	Pre26_178	Pre26_210	Pre27_166	Pre27_176	Pre28_196	Pre28_234	Pre38_124	Pre38_198	Pre80_210	Pre80_210	Pre145_344	Pre145_344
G110189	G110189	Vance River	NVR (2011)	SW	Pre9_208	Pre9_220	Pre13_142	Pre13_258	Pre15_240	Pre15_268	Pre26_174	Pre26_190	Pre27_174	Pre27_220	Pre28_220	Pre28_232	Pre38_124	Pre38_150	Pre80_210	Pre80_210	Pre145_342	Pre145_344
G110190	G110190	Vance River	NVR (2011)	SW	Pre9_184	Pre9_212	Pre13_122	Pre13_122	Pre15_252	Pre15_264	Pre26_166	Pre26_186	Pre27_176	Pre27_220	Pre28_220	Pre28_238	Pre38_174	Pre38_184	Pre80_202	Pre80_210	Pre145_344	Pre145_346
G110191	G110191	Vance River	NVR (2011)	SW	Pre9_160	Pre9_160	Pre13_190	Pre13_250	Pre15_228	Pre15_272	Pre26_182	Pre26_206	Pre27_174	Pre27_204	Pre28_186	Pre28_230	Pre38_176	Pre38_186	Pre80_210	Pre80_210	Pre145_344	Pre145_344
G110192	G110192	Vance River	NVR (2011)	SW	Pre9_208	Pre9_216	Pre13_142	Pre13_142	Pre15_236	Pre15_288	Pre26_170	Pre26_174	Pre27_178	Pre27_222	Pre28_200	Pre28_232	Pre38_124	Pre38_124	Pre80_210	Pre80_216	Pre145_344	Pre145_346
G110193	G110193	Vance River	NVR (2011)	SW	Pre9_160	Pre9_184	Pre13_126	Pre13_126	Pre15_228	Pre15_236	Pre26_154	Pre26_190	Pre27_166	Pre27_178	Pre28_194	Pre28_228	Pre38_174	Pre38_186	Pre80_202	Pre80_210	Pre145_342	Pre145_342
G110256	G110256	Vance River	NVR (2011)	SW	Pre9_192	Pre9_264	Pre13_122	Pre13_122	Pre15_232	Pre15_276	Pre26_186	Pre26_186	Pre27_180	Pre27_212	Pre28_216	Pre28_216	Pre38_124	Pre38_176	Pre80_210	Pre80_210	Pre145_344	Pre145_344
G110258	G110258	Vance River	NVR (2011)	SW	Pre9_160	Pre9_160	Pre13_0	Pre13_0	Pre15_240	Pre15_256	Pre26_170	Pre26_178	Pre27_184	Pre27_222	Pre28_196	Pre28_226	Pre38_124	Pre38_166	Pre80_208	Pre80_210	Pre145_344	Pre145_344
G110259	G110259	Vance River	NVR (2011)	SW	Pre9_160	Pre9_180	Pre13_130	Pre13_194	Pre15_240	Pre15_284	Pre26_166	Pre26_186	Pre27_176	Pre27_206	Pre28_172	Pre28_232	Pre38_176	Pre38_190	Pre80_204	Pre80_210	Pre145_344	Pre145_346
G110320	G110320	Vance River	NVR (2011)	SW	Pre9_160	Pre9_184	Pre13_134	Pre13_222	Pre15_236	Pre15_292	Pre26_166	Pre26_166	Pre27_206	Pre27_220	Pre28_196	Pre28_226	Pre38_124	Pre38_166	Pre80_208	Pre80_210	Pre145_336	Pre145_346
G110321	G110321	Vance River	NVR (2011)	SW	Pre9_184	Pre9_208	Pre13_0	Pre13_0	Pre15_244	Pre15_280	Pre26_186	Pre26_186	Pre27_180	Pre27_184	Pre28_234	Pre28_242	Pre38_124	Pre38_178	Pre80_194	Pre80_210	Pre145_346	Pre145_346
G110325	G110325	Vance River	NVR (2011)	SW	Pre9_160	Pre9_204	Pre13_222	Pre13_222	Pre15_252	Pre15_264	Pre26_158	Pre26_186	Pre27_166	Pre27_184	Pre28_188	Pre28_216	Pre38_124	Pre38_142	Pre80_194	Pre80_194	Pre145_342	Pre145_342
G110326	G110326	Vance River	NVR (2011)	SW	Pre9_160	Pre9_184	Pre13_0	Pre13_0	Pre15_240	Pre15_260	Pre26_170	Pre26_174	Pre27_178	Pre27_186	Pre28_136	Pre28_238	Pre38_122	Pre38_166	Pre80_210	Pre80_210	Pre145_344	Pre145_344
G110328	G110328	Vance River	NVR (2011)	SW	Pre9_160	Pre9_212	Pre13_0	Pre13_0	Pre15_236	Pre15_272	Pre26_0	Pre26_0	Pre27_188	Pre27_188	Pre28_214	Pre28_228	Pre38_182	Pre38_194	Pre80_202	Pre80_210	Pre145_342	Pre145_346
G110329	G110329	Vance River	NVR (2011)	SW	Pre9_188	Pre9_212	Pre13_0	Pre13_0	Pre15_236	Pre15_288	Pre26_158	Pre26_182	Pre27_170	Pre27_202	Pre28_192	Pre28_192	Pre38_124	Pre38_126	Pre80_210	Pre80_210	Pre145_334	Pre145_342
G110332	G110332	Vance River	NVR (2011)	SW	Pre9_160	Pre9_228	Pre13_226	Pre13_226	Pre15_232	Pre15_272	Pre26_170	Pre26_206	Pre27_180	Pre27_180	Pre28_226	Pre28_232	Pre38_124	Pre38_166	Pre80_210	Pre80_210	Pre145_338	Pre145_338
G110346	G110346	Vance River	NVR (2011)	SW	Pre9_160	Pre9_228	Pre13_214	Pre13_214	Pre15_212	Pre15_232	Pre26_166	Pre26_186	Pre27_184	Pre27_186	Pre28_184	Pre28_216	Pre38_134	Pre38_176	Pre80_210	Pre80_210	Pre145_346	Pre145_342
G110348	G110348	Vance River	NVR (2011)	SW	Pre9_160	Pre9_204	Pre13_0	Pre13_0	Pre15_172	Pre15_260	Pre26_174	Pre26_186	Pre27_158	Pre27_164	Pre28_218	Pre28_236	Pre38_142	Pre38_182	Pre80_194	Pre80_202	Pre145_344	Pre145_346
G110349	G110349	Vance River	NVR (2011)	SW	Pre9_160	Pre9_208	Pre13_142	Pre13_142	Pre15_244	Pre15_244	Pre26_166	Pre26_170	Pre27_164	Pre27_214	Pre28_196	Pre28_196	Pre38_124	Pre38_184	Pre80_210	Pre80_210	Pre145_334	Pre145_342
G110351	G110351	Vance River	NVR (2011)	SW	Pre9_220	Pre9_236	Pre13_0	Pre13_0	Pre15_236	Pre15_236	Pre26_154	Pre26_186	Pre27_216	Pre27_216	Pre28_164	Pre28_218	Pre38_124	Pre38_150	Pre80_210	Pre80_210	Pre145_346	Pre145_346
G110358	G110358	Vance River	NVR (2011)	SW	Pre9_196	Pre9_208	Pre13_230	Pre13_230	Pre15_232	Pre15_312	Pre26_166	Pre26_170	Pre27_170	Pre27_178	Pre28_164	Pre28_248	Pre38_124	Pre38_124	Pre80_194	Pre80_210	Pre145_342	Pre145_342
G110401	G110401	Vance River	NVR (2011)	SW	Pre9_160	Pre9_160	Pre13_330	Pre13_330	Pre15_252	Pre15_284	Pre26_170	Pre26_198	Pre27_190	Pre27_190	Pre28_174	Pre28_206	Pre38_122	Pre38_130	Pre80_202	Pre80_210	Pre145_334	Pre145_346
G110402	G110402	Vance River	NVR (2011)	SW	Pre9_160	Pre9_204	Pre13_122	Pre13_194	Pre15_248	Pre15_280	Pre26_210	Pre26_234	Pre27_192	Pre27_210	Pre28_138	Pre28_138	Pre38_136	Pre38_152	Pre80_202	Pre80_222	Pre145_342	Pre145_346
G110411	G110411	Vance River	NVR (2011)	SW	Pre9_228	Pre9_228	Pre13_0	Pre13_0	Pre15_272	Pre15_276	Pre26_194	Pre26_230	Pre27_186	Pre27_192	Pre28_208	Pre28_208	Pre38_116	Pre38_146	Pre80_202	Pre80_210	Pre145_344	Pre145_350
G110033	G110033	Vance River	0	SW	Pre9_160	Pre9_208	Pre13_0	Pre13_0	Pre15_244	Pre15_276	Pre26_162	Pre26_170	Pre27_180	Pre27_202	Pre28_156	Pre28_214	Pre38_172	Pre38_184	Pre80_208	Pre80_210	Pre145_344	Pre145_346
G110034	G110034	Vance River	0	SW	Pre9_160	Pre9_160	Pre13_214	Pre13_214	Pre15_264	Pre15_268	Pre26_162	Pre26_198	Pre27_182	Pre27_202	Pre28_214	Pre28_216	Pre38_132	Pre38_186	Pre80_210	Pre80_212	Pre145_342	Pre145_344
G110035	G110035	Vance River	0	SW	Pre9_160	Pre9_220	Pre13_230	Pre13_230	Pre15_280	Pre15_284	Pre26_162	Pre26_170	Pre27_164	Pre27_170	Pre28_206	Pre28_214	Pre38_124	Pre38_124	Pre80_210	Pre80_210	Pre145_336	Pre145_344
G110036	G110036	Vance River	0	SW	Pre9_160	Pre9_208	Pre13_0	Pre13_0	Pre15_264	Pre15_268	Pre26_158	Pre26_194	Pre27_170	Pre27_224	Pre28_164	Pre28_214	Pre38_142	Pre38_176	Pre80_194	Pre80_210	Pre145_344	Pre145_344
G110178	G110178	Vance River	0	SW	Pre9_204	Pre9_212	Pre13_0	Pre13_0	Pre15_248	Pre15_260	Pre26_170	Pre26_174	Pre27_178	Pre27_208	Pre28_222	Pre28_222	Pre38_172	Pre38_180	Pre80_204	Pre80_210	Pre145_332	Pre145_344
G110179	G110179	Vance River	0	SW	Pre9_160	Pre9_160	Pre13_254	Pre13_254	Pre15_248	Pre15_284	Pre26_182	Pre26_198	Pre27_176	Pre27_214	Pre28_156	Pre28_194	Pre38_124	Pre38_172	Pre80_210	Pre80_210	Pre145_342	Pre145_346
G110180	G110180	Vance River	0	SW	Pre9_204	Pre9_236	Pre13_190	Pre13_190	Pre15_244	Pre15_260	Pre26_178	Pre26_206	Pre27_178	Pre27_218	Pre28_226	Pre28_226	Pre38_176	Pre38_190	Pre80_194	Pre80_210	Pre145_346	Pre145_350
G110182	G110182	Vance River	0	SW	Pre9_160	Pre9_160	Pre13_114	Pre13_130	Pre15_240	Pre15_244	Pre26_166	Pre26_174	Pre27_174	Pre27_174	Pre28_220	Pre28_222	Pre38_124	Pre38_132	Pre80_202	Pre80_210	Pre145_338	Pre145_346
G110183	G110183	Vance River	0	SW	Pre9_204	Pre9_208	Pre13_0	Pre13_0	Pre15_228	Pre15_248	Pre26_158	Pre26_186	Pre27_180	Pre27_202	Pre28_220	Pre28_236	Pre38_124	Pre38_184	Pre80_202	Pre80_210	Pre145_344	Pre145_346
G110184	G110184	Vance River	0	SW	Pre9_208	Pre9_208	Pre13_0	Pre13_0	Pre15_248	Pre15_248	Pre26_150	Pre26_186	Pre27_204	Pre27_222	Pre28_212	Pre28_224	Pre38_180	Pre38_200	Pre80_210	Pre80_210	Pre145_336	Pre145_342
G110186	G110186	Vance River	0	SW	Pre9_160	Pre9_184	Pre13_174	Pre13_174	Pre15_256	Pre15_260	Pre26_170	Pre26_190	Pre27_204	Pre27_218	Pre28_172	Pre28_206	Pre38_186	Pre38_190	Pre80_202	Pre80_212	Pre145_342	Pre145_342
G110187	G110187	Vance River	0	SW	Pre9_160	Pre9_216	Pre13_198	Pre13_198	Pre15_240	Pre15_260	Pre26_162	Pre26_182	Pre27_172	Pre27_206	Pre28_188	Pre28_218	Pre38_124	Pre38_176	Pre80_194	Pre80_212	Pre145_336	Pre145_346
G110188	G110188	Vance River	0	SW	Pre9_160	Pre9_184	Pre13_0	Pre13_0	Pre15_244	Pre15_268	Pre26_178	Pre26_210	Pre27_166	Pre27_176	Pre28_196	Pre28_234	Pre38_124	Pre38_198	Pre80_210	Pre80_210	Pre145_344	Pre145_344
G110189	G110189	Vance River	0	SW	Pre9_208	Pre9_220	Pre13_142	Pre13_258	Pre15_240	Pre15_268	Pre26_174	Pre26_190	Pre27_174	Pre27_220	Pre28_220	Pre28_232	Pre38_124	Pre38_150	Pre80_210	Pre80_210	Pre145_342	Pre145_344
G110190	G110190	Vance River	0	SW	Pre9_184	Pre9_212	Pre13_122	Pre13_122	Pre15_252	Pre15_264	Pre26_166	Pre26_186	Pre27_176	Pre27_220	Pre28_220	Pre28_238	Pre38_174	Pre38_184	Pre80_202	Pre80_210	Pre145_344	Pre145_346
G110191	G110191	Vance River	0	SW	Pre9_160	Pre9_160	Pre13_190	Pre13_250	Pre15_228	Pre15_272	Pre26_182	Pre26_206	Pre27_174	Pre27_204	Pre28_186	Pre28_230	Pre38_176	Pre38_186	Pre80_210	Pre80_210	Pre145_344	Pre145_344
G110192	G110192	Vance River	0	SW	Pre9_208	Pre9_216	Pre13_142	Pre13_142	Pre15_236	Pre15_288	Pre26_170	Pre26_174	Pre27_178	Pre27_222	Pre28_200	Pre28_232	Pre38_124	Pre38_124	Pre80_210	Pre80_216	Pre145_344	Pre145_346
G110193	G110193	Vance River	0	SW	Pre9_160	Pre9_184	Pre13_126	Pre13_126	Pre15_228	Pre15_236	Pre26_154	Pre26_190	Pre27_166	Pre27_178	Pre28_194	Pre28_228	Pre38_174	Pre38_186	Pre80_202	Pre80_210	Pre145_342	Pre145_342
G110256	G110256	Vance River	0	SW	Pre9_192	Pre9_264	Pre13_122	Pre13_122	Pre15_232	Pre15_276	Pre26_186	Pre26_186	Pre27_180	Pre27_212	Pre28_216	Pre28_216	Pre38_124	Pre38_176	Pre80_210	Pre80_210	Pre145_344	Pre145_344
G110257	G110257	Vance River	0	SW	Pre9_160	Pre9_216	Pre13_178	Pre13_178	Pre15_184	Pre15_272	Pre26_166	Pre26_222	Pre27_176	Pre27_226	Pre28_218	Pre28_218	Pre38_124	Pre38_166	Pre80_210	Pre80_210	Pre145_334	Pre145_344
G110258	G110258	Vance River	0	SW	Pre9_160	Pre9_160	Pre13_0	Pre13_0	Pre15_240	Pre15_256	Pre26_170	Pre26_178	Pre27_184	Pre27_222	Pre28_196	Pre28_226	Pre38_124	Pre38_166	Pre80_208	Pre80_210	Pre145_344	Pre145_344
G110259	G110259	Vance River	0	SW	Pre9_160	Pre9_180	Pre13_130	Pre13_194	Pre15_240	Pre15_284	Pre26_166	Pre26_186	Pre27_176	Pre27_206	Pre28_172	Pre28_232	Pre38_176	Pre38_190	Pre80_204	Pre80_210	Pre145_344	Pre145_346
G110270	G110270	Vance River	0	SW	Pre9_160	Pre9_224	Pre13_130	Pre13_206	Pre15_172	Pre15_244	Pre26_134	Pre26_162	Pre27_166	Pre27_172	Pre28_220	Pre28_238	Pre38_124	Pre38_166	Pre80_210	Pre80_210	Pre145_342	Pre145_342
G110317	G110317	Vance River	0	SW	Pre9_212	Pre9_220	Pre13_126	Pre13_222	Pre15_224	Pre15_248	Pre26_182	Pre26_190	Pre27_204	Pre27_210	Pre28_218	Pre28_248	Pre38_142	Pre38_184	Pre80_210	Pre80_216	Pre145_342	Pre145_344
G110318	G110318	Vance River	0	SW	Pre9_184	Pre9_232	Pre13_226	Pre13_226	Pre15_232	Pre15_268	Pre26_166	Pre26_174	Pre27_206	Pre27_222	Pre28_200	Pre28_200	Pre38_138	Pre38_166	Pre80_210	Pre80_210	Pre145_334	Pre145_344
G110319	G110319	Vance River	0	SW	Pre9_184	Pre9_208	Pre13_0	Pre13_0	Pre15_236	Pre15_256	Pre26_190	Pre26_198	Pre27_204	Pre27_222	Pre28_186	Pre28_224	Pre38_124	Pre38_124	Pre80_210	Pre80_210	Pre145_336	Pre145_344
G110320	G110320	Vance River	0	SW	Pre9_160	Pre9_184	Pre13_134	Pre13_222	Pre15_236	Pre15_292	Pre26_166	Pre26_166	Pre27_206	Pre27_220	Pre28_196	Pre28_226	Pre38_124	Pre38_166	Pre80_208	Pre80_210	Pre145_336	Pre145_346
G110321	G110321	Vance River	0	SW	Pre9_184	Pre9_208	Pre13_0	Pre13_0	Pre15_244	Pre15_280	Pre26_186	Pre26_186	Pre27_180	Pre27_184	Pre28_234	Pre28_242	Pre38_124	Pre38_178	Pre80_194	Pre80_210	Pre145_346	Pre145_346
G110322	G110322	Vance River	0	SW	Pre9_184	Pre9_232	Pre13_130	Pre13_130	Pre15_240	Pre15_296	Pre26_186	Pre26_194	Pre27_176	Pre27_204	Pre28_164	Pre28_206	Pre38_124	Pre38_166	Pre80_194	Pre80_210	Pre145_334	Pre145_342
G110325	G110325	Vance River	0	SW	Pre9_160	Pre9_204	Pre13_222	Pre13_222	Pre15_252	Pre15_264	Pre26_158	Pre26_186	Pre27_166	Pre27_184	Pre28_188	Pre28_216	Pre38_124	Pre38_142	Pre80_194	Pre80_194	Pre145_342	Pre145_342
G110328	G110328	Vance River	0	SW	Pre9_160	Pre9_212	Pre13_0	Pre13_0	Pre15_236	Pre15_272	Pre26_0	Pre26_0	Pre27_188	Pre27_188	Pre28_214	Pre28_228	Pre38_182	Pre38_194	Pre80_202	Pre80_210	Pre145_342	Pre145_346
G110348	G110348	Vance River	0	SW	Pre9_160	Pre9_204	Pre13_0	Pre13_0	Pre15_172	Pre15_260	Pre26_174	Pre26_186	Pre27_158	Pre27_164	Pre28_218	Pre28_236	Pre38_142	Pre38_182	Pre80_194	Pre80_202	Pre145_344	Pre145_346
G110349	G110349	Vance River	0	SW	Pre9_160	Pre9_208	Pre13_142	Pre13_142	Pre15_244	Pre15_244	Pre26_166	Pre26_170	Pre27_164	Pre27_214	Pre28_196	Pre28_196	Pre38_124	Pre38_184	Pre80_210	Pre80_210	Pre145_334	Pre145_342
G110350	G110350	Vance River	0	SW	Pre9_186	Pre9_236	Pre13_0	Pre13_0	Pre15_240	Pre15_252	Pre26_194	Pre26_194	Pre27_200	Pre27_226	Pre28_214	Pre28_246	Pre38_172	Pre38_194	Pre80_202	Pre80_210	Pre145_344	Pre145_348
G110351	G110351	Vance River	0	SW	Pre9_220	Pre9_236	Pre13_0	Pre13_0	Pre15_236	Pre15_236	Pre26_154	Pre26_186	Pre27_216	Pre27_216	Pre28_164	Pre28_218	Pre38_124	Pre38_150	Pre80_210	Pre80_210	Pre145_346	Pre145_346
G110358	G110358	Vance River	0	SW	Pre9_196	Pre9_208	Pre13_230	Pre13_230	Pre15_232	Pre15_312	Pre26_166	Pre26_170	Pre27_170	Pre27_178	Pre28_164	Pre28_248	Pre38_124	Pre38_124	Pre80_194	Pre80_210	Pre145_342	Pre145_342
G110401	G110401	Vance River	0	SW	Pre9_160	Pre9_160	Pre13_330	Pre13_330	Pre15_252	Pre15_284	Pre26_170	Pre26_198	Pre27_190	Pre27_190	Pre28_174	Pre28_206	Pre38_122	Pre38_130	Pre80_202	Pre80_210	Pre145_334	Pre145_346
G110402	G110402	Vance River	0	SW	Pre9_160	Pre9_204	Pre13_122	Pre13_194	Pre15_248	Pre15_280	Pre26_210	Pre26_234	Pre27_192	Pre27_210	Pre28_138	Pre28_138	Pre38_136	Pre38_152	Pre80_202	Pre80_222	Pre145_342	Pre145_346
G110411	G110411	Vance River	0	SW	Pre9_228	Pre9_228	Pre13_0	Pre13_0	Pre15_272	Pre15_276	Pre26_194	Pre26_230	Pre27_186	Pre27_192	Pre28_208	Pre28_208	Pre38_116	Pre38_146	Pre80_202	Pre80_210	Pre145_344	Pre145_350
Oropuche South-p2_10A	Oropuch	Oropuche South	0	SE	Pre9_212	Pre9_216	Pre13_98	Pre13_182	Pre15_286	Pre15_330	Pre26_178	Pre26_198	Pre27_190	Pre27_192	Pre28_156	Pre28_224	Pre38_142	Pre38_172	Pre80_198	Pre80_206	Pre145_340	Pre145_342
Oropuche South-p2_10B	Oropuch	Oropuche South	0	SE	Pre9_216	Pre9_224	Pre13_130	Pre13_166	Pre15_258	Pre15_258	Pre26_202	Pre26_206	Pre27_186	Pre27_204	Pre28_154	Pre28_154	Pre38_128	Pre38_172	Pre80_210	Pre80_234	Pre145_336	Pre145_342
Oropuche South-p2_10C	Oropuch	Oropuche South	0	SE	Pre9_164	Pre9_176	Pre13_110	Pre13_110	Pre15_262	Pre15_274	Pre26_162	Pre26_202	Pre27_174	Pre27_196	Pre28_160	Pre28_190	Pre38_160	Pre38_174	Pre80_210	Pre80_230	Pre145_336	Pre145_340
Oropuche South-p2_10D	Oropuch	Oropuche South	0	SE	Pre9_160	Pre9_204	Pre13_142	Pre13_150	Pre15_250	Pre15_262	Pre26_162	Pre26_194	Pre27_180	Pre27_208	Pre28_194	Pre28_204	Pre38_144	Pre38_166	Pre80_198	Pre80_210	Pre145_336	Pre145_342
Oropuche South-p2_10E	Oropuch	Oropuche South	0	SE	Pre9_156	Pre9_224	Pre13_142	Pre13_162	Pre15_258	Pre15_318	Pre26_186	Pre26_210	Pre27_178	Pre27_192	Pre28_166	Pre28_200	Pre38_150	Pre38_158	Pre80_212	Pre80_214	Pre145_336	Pre145_336
Oropuche South-p2_10F	Oropuch	Oropuche South	0	SE	Pre9_152	Pre9_156	Pre13_0	Pre13_0	Pre15_246	Pre15_274	Pre26_170	Pre26_198	Pre27_192	Pre27_214	Pre28_148	Pre28_154	Pre38_148	Pre38_160	Pre80_0	Pre80_0	Pre145_342	Pre145_342
Oropuche South-p2_10G	Oropuch	Oropuche South	0	SE	Pre9_160	Pre9_240	Pre13_110	Pre13_142	Pre15_250	Pre15_250	Pre26_162	Pre26_194	Pre27_188	Pre27_200	Pre28_152	Pre28_154	Pre38_156	Pre38_174	Pre80_198	Pre80_210	Pre145_342	Pre145_342
Oropuche South-p2_7D	Oropuch	Oropuche South	0	SE	Pre9_160	Pre9_228	Pre13_122	Pre13_142	Pre15_274	Pre15_274	Pre26_198	Pre26_210	Pre27_188	Pre27_222	Pre28_152	Pre28_154	Pre38_146	Pre38_162	Pre80_210	Pre80_222	Pre145_338	Pre145_342
Oropuche South-p2_7E	Oropuch	Oropuche South	0	SE	Pre9_156	Pre9_212	Pre13_118	Pre13_142	Pre15_170	Pre15_218	Pre26_186	Pre26_206	Pre27_172	Pre27_224	Pre28_148	Pre28_180	Pre38_154	Pre38_166	Pre80_214	Pre80_214	Pre145_340	Pre145_348
Oropuche South-p2_7F	Oropuch	Oropuche South	0	SE	Pre9_156	Pre9_164	Pre13_146	Pre13_158	Pre15_290	Pre15_322	Pre26_166	Pre26_198	Pre27_174	Pre27_190	Pre28_158	Pre28_176	Pre38_146	Pre38_160	Pre80_230	Pre80_232	Pre145_336	Pre145_338
Oropuche South-p2_7G	Oropuch	Oropuche South	0	SE	Pre9_216	Pre9_220	Pre13_114	Pre13_166	Pre15_258	Pre15_270	Pre26_194	Pre26_206	Pre27_178	Pre27_206	Pre28_152	Pre28_154	Pre38_146	Pre38_172	Pre80_210	Pre80_210	Pre145_336	Pre145_336
Oropuche South-p2_7H	Oropuch	Oropuche South	0	SE	Pre9_168	Pre9_168	Pre13_94	Pre13_270	Pre15_206	Pre15_206	Pre26_162	Pre26_198	Pre27_162	Pre27_198	Pre28_186	Pre28_256	Pre38_156	Pre38_160	Pre80_210	Pre80_214	Pre145_342	Pre145_344
Oropuche South-p2_8A	Oropuch	Oropuche South	0	SE	Pre9_216	Pre9_224	Pre13_142	Pre13_182	Pre15_330	Pre15_330	Pre26_194	Pre26_198	Pre27_178	Pre27_190	Pre28_166	Pre28_220	Pre38_154	Pre38_172	Pre80_204	Pre80_204	Pre145_344	Pre145_344
Oropuche South-p2_8A	Oropuch	Oropuche South	0	SE	Pre9_216	Pre9_224	Pre13_142	Pre13_182	Pre15_330	Pre15_330	Pre26_194	Pre26_198	Pre27_178	Pre27_190	Pre28_166	Pre28_220	Pre38_154	Pre38_172	Pre80_204	Pre80_204	Pre145_344	Pre145_344
Oropuche South-p2_8B	Oropuch	Oropuche South	0	SE	Pre9_156	Pre9_164	Pre13_110	Pre13_134	Pre15_214	Pre15_214	Pre26_162	Pre26_198	Pre27_188	Pre27_194	Pre28_160	Pre28_160	Pre38_140	Pre38_160	Pre80_214	Pre80_250	Pre145_338	Pre145_342
Oropuche South-p2_8C	Oropuch	Oropuche South	0	SE	Pre9_208	Pre9_240	Pre13_126	Pre13_174	Pre15_254	Pre15_262	Pre26_194	Pre26_198	Pre27_154	Pre27_192	Pre28_164	Pre28_186	Pre38_128	Pre38_150	Pre80_214	Pre80_228	Pre145_352	Pre145_352
Oropuche South-p2_8D	Oropuch	Oropuche South	0	SE	Pre9_204	Pre9_224	Pre13_162	Pre13_242	Pre15_0	Pre15_0	Pre26_146	Pre26_206	Pre27_182	Pre27_202	Pre28_184	Pre28_204	Pre38_138	Pre38_146	Pre80_0	Pre80_0	Pre145_338	Pre145_356
Oropuche South-p2_8D	Oropuch	Oropuche South	0	SE	Pre9_204	Pre9_224	Pre13_162	Pre13_242	Pre15_0	Pre15_0	Pre26_146	Pre26_206	Pre27_182	Pre27_202	Pre28_184	Pre28_204	Pre38_138	Pre38_146	Pre80_0	Pre80_0	Pre145_338	Pre145_356
Oropuche South-p2_8E	Oropuch	Oropuche South	0	SE	Pre9_164	Pre9_232	Pre13_114	Pre13_122	Pre15_274	Pre15_274	Pre26_190	Pre26_198	Pre27_186	Pre27_252	Pre28_156	Pre28_192	Pre38_138	Pre38_142	Pre80_212	Pre80_212	Pre145_338	Pre145_348
Oropuche South-p2_8H	Oropuch	Oropuche South	0	SE	Pre9_164	Pre9_252	Pre13_162	Pre13_218	Pre15_226	Pre15_274	Pre26_186	Pre26_266	Pre27_188	Pre27_252	Pre28_154	Pre28_168	Pre38_126	Pre38_140	Pre80_204	Pre80_210	Pre145_342	Pre145_344
Oropuche South-p2_9A	Oropuch	Oropuche South	0	SE	Pre9_208	Pre9_212	Pre13_126	Pre13_162	Pre15_258	Pre15_282	Pre26_146	Pre26_162	Pre27_196	Pre27_204	Pre28_156	Pre28_162	Pre38_156	Pre38_162	Pre80_206	Pre80_232	Pre145_342	Pre145_350
Oropuche South-p2_9B	Oropuch	Oropuche South	0	SE	Pre9_156	Pre9_164	Pre13_110	Pre13_166	Pre15_246	Pre15_262	Pre26_190	Pre26_214	Pre27_186	Pre27_188	Pre28_152	Pre28_180	Pre38_128	Pre38_166	Pre80_210	Pre80_228	Pre145_342	Pre145_352
Oropuche South-p2_9C	Oropuch	Oropuche South	0	SE	Pre9_168	Pre9_240	Pre13_118	Pre13_146	Pre15_270	Pre15_270	Pre26_174	Pre26_222	Pre27_174	Pre27_192	Pre28_172	Pre28_218	Pre38_142	Pre38_176	Pre80_212	Pre80_228	Pre145_342	Pre145_342
Oropuche South-p2_9D	Oropuch	Oropuche South	0	SE	Pre9_176	Pre9_208	Pre13_118	Pre13_194	Pre15_210	Pre15_210	Pre26_166	Pre26_190	Pre27_190	Pre27_224	Pre28_156	Pre28_192	Pre38_126	Pre38_142	Pre80_206	Pre80_214	Pre145_338	Pre145_338
Oropuche South-p2_9E	Oropuch	Oropuche South	0	SE	Pre9_164	Pre9_224	Pre13_126	Pre13_142	Pre15_238	Pre15_270	Pre26_202	Pre26_214	Pre27_186	Pre27_192	Pre28_154	Pre28_186	Pre38_128	Pre38_128	Pre80_228	Pre80_234	Pre145_344	Pre145_350
Oropuche South-p2_9F	Oropuch	Oropuche South	0	SE	Pre9_168	Pre9_236	Pre13_110	Pre13_142	Pre15_270	Pre15_318	Pre26_146	Pre26_198	Pre27_210	Pre27_268	Pre28_206	Pre28_220	Pre38_146	Pre38_156	Pre80_210	Pre80_212	Pre145_336	Pre145_350
Oropuche South-p2_9G	Oropuch	Oropuche South	0	SE	Pre9_160	Pre9_160	Pre13_162	Pre13_162	Pre15_198	Pre15_198	Pre26_182	Pre26_198	Pre27_200	Pre27_214	Pre28_158	Pre28_158	Pre38_144	Pre38_156	Pre80_214	Pre80_228	Pre145_342	Pre145_350
Oropuche South-p2_9H	Oropuch	Oropuche South	0	SE	Pre9_160	Pre9_168	Pre13_130	Pre13_234	Pre15_242	Pre15_294	Pre26_198	Pre26_198	Pre27_196	Pre27_236	Pre28_160	Pre28_186	Pre38_164	Pre38_190	Pre80_204	Pre80_212	Pre145_336	Pre145_342
G020162	G020162	Paria	3	North Slope	Pre9_182	Pre9_190	Pre13_194	Pre13_206	Pre15_264	Pre15_268	Pre26_146	Pre26_150	Pre27_206	Pre27_218	Pre28_154	Pre28_174	Pre38_164	Pre38_164	Pre80_216	Pre80_216	Pre145_336	Pre145_342
G020163	G020163	Paria	3	North Slope	Pre9_186	Pre9_186	Pre13_138	Pre13_178	Pre15_0	Pre15_0	Pre26_150	Pre26_154	Pre27_210	Pre27_216	Pre28_150	Pre28_186	Pre38_154	Pre38_164	Pre80_216	Pre80_220	Pre145_0	Pre145_0
G020165	G020165	Paria	3	North Slope	Pre9_186	Pre9_206	Pre13_122	Pre13_126	Pre15_268	Pre15_268	Pre26_142	Pre26_142	Pre27_206	Pre27_216	Pre28_158	Pre28_158	Pre38_154	Pre38_164	Pre80_212	Pre80_220	Pre145_342	Pre145_342
G020166	G020166	Paria	3	North Slope	Pre9_182	Pre9_182	Pre13_134	Pre13_134	Pre15_256	Pre15_276	Pre26_154	Pre26_158	Pre27_220	Pre27_220	Pre28_154	Pre28_158	Pre38_156	Pre38_164	Pre80_212	Pre80_216	Pre145_342	Pre145_342
G020167	G020167	Paria	3	North Slope	Pre9_186	Pre9_186	Pre13_106	Pre13_178	Pre15_0	Pre15_0	Pre26_154	Pre26_154	Pre27_204	Pre27_220	Pre28_158	Pre28_186	Pre38_154	Pre38_164	Pre80_212	Pre80_220	Pre145_342	Pre145_342
G020169	G020169	Paria	3	North Slope	Pre9_182	Pre9_206	Pre13_122	Pre13_186	Pre15_252	Pre15_272	Pre26_142	Pre26_142	Pre27_0	Pre27_0	Pre28_150	Pre28_166	Pre38_164	Pre38_164	Pre80_198	Pre80_212	Pre145_342	Pre145_342
G020170	G020170	Paria	3	North Slope	Pre9_182	Pre9_194	Pre13_178	Pre13_182	Pre15_260	Pre15_280	Pre26_0	Pre26_0	Pre27_214	Pre27_224	Pre28_150	Pre28_186	Pre38_162	Pre38_166	Pre80_214	Pre80_220	Pre145_342	Pre145_342
G020171	G020171	Paria	3	North Slope	Pre9_186	Pre9_186	Pre13_178	Pre13_186	Pre15_264	Pre15_272	Pre26_0	Pre26_0	Pre27_206	Pre27_220	Pre28_154	Pre28_186	Pre38_164	Pre38_164	Pre80_214	Pre80_220	Pre145_0	Pre145_0
G020172	G020172	Paria	3	North Slope	Pre9_182	Pre9_182	Pre13_190	Pre13_190	Pre15_260	Pre15_272	Pre26_142	Pre26_142	Pre27_204	Pre27_220	Pre28_158	Pre28_164	Pre38_164	Pre38_164	Pre80_220	Pre80_220	Pre145_342	Pre145_342
G020173	G020173	Paria	3	North Slope	Pre9_182	Pre9_182	Pre13_110	Pre13_190	Pre15_268	Pre15_268	Pre26_142	Pre26_154	Pre27_216	Pre27_220	Pre28_152	Pre28_158	Pre38_154	Pre38_164	Pre80_212	Pre80_220	Pre145_342	Pre145_342
G020174	G020174	Paria	3	North Slope	Pre9_182	Pre9_186	Pre13_130	Pre13_194	Pre15_0	Pre15_0	Pre26_150	Pre26_154	Pre27_220	Pre27_224	Pre28_158	Pre28_158	Pre38_156	Pre38_160	Pre80_198	Pre80_212	Pre145_342	Pre145_342
G020176	G020176	Paria	3	North Slope	Pre9_182	Pre9_198	Pre13_194	Pre13_198	Pre15_252	Pre15_296	Pre26_146	Pre26_154	Pre27_220	Pre27_220	Pre28_184	Pre28_186	Pre38_154	Pre38_160	Pre80_220	Pre80_220	Pre145_342	Pre145_342
G020178	G020178	Paria	3	North Slope	Pre9_186	Pre9_186	Pre13_126	Pre13_186	Pre15_268	Pre15_284	Pre26_150	Pre26_150	Pre27_214	Pre27_214	Pre28_176	Pre28_186	Pre38_164	Pre38_164	Pre80_216	Pre80_220	Pre145_342	Pre145_342
G020179	G020179	Paria	3	North Slope	Pre9_182	Pre9_186	Pre13_110	Pre13_122	Pre15_268	Pre15_292	Pre26_142	Pre26_142	Pre27_206	Pre27_214	Pre28_150	Pre28_150	Pre38_154	Pre38_160	Pre80_216	Pre80_220	Pre145_342	Pre145_342
G020182	G020182	Paria	3	North Slope	Pre9_178	Pre9_186	Pre13_134	Pre13_170	Pre15_0	Pre15_0	Pre26_142	Pre26_146	Pre27_220	Pre27_222	Pre28_154	Pre28_186	Pre38_154	Pre38_154	Pre80_220	Pre80_220	Pre145_342	Pre145_342
G020184	G020184	Paria	3	North Slope	Pre9_182	Pre9_190	Pre13_134	Pre13_186	Pre15_264	Pre15_276	Pre26_150	Pre26_150	Pre27_208	Pre27_222	Pre28_168	Pre28_186	Pre38_154	Pre38_160	Pre80_216	Pre80_220	Pre145_342	Pre145_342
G020185	G020185	Paria	3	North Slope	Pre9_210	Pre9_210	Pre13_190	Pre13_194	Pre15_228	Pre15_268	Pre26_142	Pre26_142	Pre27_220	Pre27_222	Pre28_158	Pre28_158	Pre38_154	Pre38_164	Pre80_212	Pre80_220	Pre145_342	Pre145_342
G100166P7	G100166	Paria	7	Oropouche	Pre9_178	Pre9_182	Pre13_94	Pre13_106	Pre15_0	Pre15_0	Pre26_138	Pre26_138	Pre27_216	Pre27_220	Pre28_156	Pre28_176	Pre38_160	Pre38_160	Pre80_200	Pre80_214	Pre145_342	Pre145_342
G100167P7	G100167	Paria	7	Oropouche	Pre9_178	Pre9_178	Pre13_98	Pre13_98	Pre15_212	Pre15_220	Pre26_0	Pre26_0	Pre27_216	Pre27_216	Pre28_172	Pre28_176	Pre38_154	Pre38_160	Pre80_214	Pre80_214	Pre145_342	Pre145_342
G100168P7	G100168	Paria	7	Oropouche	Pre9_0	Pre9_0	Pre13_94	Pre13_126	Pre15_212	Pre15_228	Pre26_134	Pre26_146	Pre27_214	Pre27_218	Pre28_178	Pre28_178	Pre38_154	Pre38_160	Pre80_212	Pre80_212	Pre145_342	Pre145_342
G100169P7	G100169	Paria	7	Oropouche	Pre9_0	Pre9_0	Pre13_102	Pre13_106	Pre15_216	Pre15_220	Pre26_134	Pre26_210	Pre27_208	Pre27_212	Pre28_172	Pre28_178	Pre38_154	Pre38_160	Pre80_212	Pre80_212	Pre145_342	Pre145_342
G100170P7	G100170	Paria	7	Oropouche	Pre9_178	Pre9_186	Pre13_110	Pre13_130	Pre15_216	Pre15_236	Pre26_134	Pre26_142	Pre27_212	Pre27_212	Pre28_172	Pre28_176	Pre38_160	Pre38_160	Pre80_206	Pre80_212	Pre145_342	Pre145_342
G100171P7	G100171	Paria	7	Oropouche	Pre9_0	Pre9_0	Pre13_90	Pre13_130	Pre15_232	Pre15_316	Pre26_138	Pre26_138	Pre27_216	Pre27_216	Pre28_172	Pre28_172	Pre38_154	Pre38_160	Pre80_210	Pre80_212	Pre145_342	Pre145_342
G100172P7	G100172	Paria	7	Oropouche	Pre9_182	Pre9_186	Pre13_106	Pre13_106	Pre15_212	Pre15_224	Pre26_134	Pre26_182	Pre27_212	Pre27_216	Pre28_174	Pre28_180	Pre38_154	Pre38_160	Pre80_0	Pre80_0	Pre145_342	Pre145_342
G100173P7	G100173	Paria	7	Oropouche	Pre9_178	Pre9_190	Pre13_130	Pre13_138	Pre15_220	Pre15_232	Pre26_134	Pre26_138	Pre27_216	Pre27_220	Pre28_178	Pre28_178	Pre38_154	Pre38_154	Pre80_212	Pre80_212	Pre145_342	Pre145_342
G100174P7	G100174	Paria	7	Oropouche	Pre9_178	Pre9_178	Pre13_106	Pre13_138	Pre15_204	Pre15_232	Pre26_134	Pre26_142	Pre27_212	Pre27_216	Pre28_172	Pre28_176	Pre38_154	Pre38_160	Pre80_212	Pre80_212	Pre145_342	Pre145_342
G100175P7	G100175	Paria	7	Oropouche	Pre9_0	Pre9_0	Pre13_102	Pre13_102	Pre15_176	Pre15_224	Pre26_138	Pre26_138	Pre27_212	Pre27_216	Pre28_172	Pre28_178	Pre38_160	Pre38_160	Pre80_212	Pre80_212	Pre145_342	Pre145_344
G100176P7	G100176	Paria	7	Oropouche	Pre9_178	Pre9_202	Pre13_138	Pre13_138	Pre15_212	Pre15_228	Pre26_134	Pre26_142	Pre27_212	Pre27_216	Pre28_174	Pre28_178	Pre38_154	Pre38_154	Pre80_212	Pre80_212	Pre145_342	Pre145_342
G100177P7	G100177	Paria	7	Oropouche	Pre9_0	Pre9_0	Pre13_126	Pre13_134	Pre15_176	Pre15_312	Pre26_130	Pre26_134	Pre27_0	Pre27_0	Pre28_172	Pre28_176	Pre38_160	Pre38_160	Pre80_212	Pre80_212	Pre145_344	Pre145_344
G100178P7	G100178	Paria	7	Oropouche	Pre9_186	Pre9_198	Pre13_134	Pre13_194	Pre15_224	Pre15_308	Pre26_134	Pre26_142	Pre27_208	Pre27_212	Pre28_172	Pre28_172	Pre38_160	Pre38_160	Pre80_210	Pre80_212	Pre145_342	Pre145_342
G100179P7	G100179	Paria	7	Oropouche	Pre9_178	Pre9_182	Pre13_0	Pre13_0	Pre15_0	Pre15_0	Pre26_182	Pre26_182	Pre27_0	Pre27_0	Pre28_176	Pre28_176	Pre38_160	Pre38_160	Pre80_210	Pre80_212	Pre145_342	Pre145_342
G100180P7	G100180	Paria	7	Oropouche	Pre9_182	Pre9_182	Pre13_110	Pre13_138	Pre15_208	Pre15_232	Pre26_142	Pre26_142	Pre27_212	Pre27_216	Pre28_172	Pre28_172	Pre38_154	Pre38_160	Pre80_212	Pre80_212	Pre145_342	Pre145_342
G100181P7	G100181	Paria	7	Oropouche	Pre9_0	Pre9_0	Pre13_94	Pre13_106	Pre15_232	Pre15_240	Pre26_138	Pre26_182	Pre27_216	Pre27_216	Pre28_178	Pre28_178	Pre38_160	Pre38_160	Pre80_212	Pre80_212	Pre145_342	Pre145_342
G100182P7	G100182	Paria	7	Oropouche	Pre9_0	Pre9_0	Pre13_130	Pre13_130	Pre15_220	Pre15_228	Pre26_130	Pre26_134	Pre27_216	Pre27_220	Pre28_178	Pre28_178	Pre38_154	Pre38_160	Pre80_212	Pre80_212	Pre145_342	Pre145_342
G100183P7	G100183	Paria	7	Oropouche	Pre9_0	Pre9_0	Pre13_102	Pre13_110	Pre15_212	Pre15_224	Pre26_0	Pre26_0	Pre27_214	Pre27_216	Pre28_0	Pre28_0	Pre38_160	Pre38_160	Pre80_212	Pre80_212	Pre145_342	Pre145_342
G100184P7	G100184	Paria	7	Oropouche	Pre9_178	Pre9_206	Pre13_98	Pre13_102	Pre15_220	Pre15_220	Pre26_142	Pre26_142	Pre27_202	Pre27_212	Pre28_176	Pre28_178	Pre38_154	Pre38_154	Pre80_212	Pre80_212	Pre145_342	Pre145_342
G100185P7	G100185	Paria	7	Oropouche	Pre9_0	Pre9_0	Pre13_98	Pre13_106	Pre15_216	Pre15_224	Pre26_0	Pre26_0	Pre27_0	Pre27_0	Pre28_172	Pre28_176	Pre38_154	Pre38_154	Pre80_0	Pre80_0	Pre145_342	Pre145_342
G100186-P7	G100186	Paria	7	North Slope	Pre9_178	Pre9_198	Pre13_110	Pre13_110	Pre15_224	Pre15_236	Pre26_134	Pre26_134	Pre27_216	Pre27_216	Pre28_172	Pre28_178	Pre38_154	Pre38_160	Pre80_0	Pre80_0	Pre145_342	Pre145_342
G100186P7	G100186	Paria	7	Oropouche	Pre9_178	Pre9_198	Pre13_110	Pre13_110	Pre15_224	Pre15_236	Pre26_134	Pre26_134	Pre27_216	Pre27_216	Pre28_172	Pre28_178	Pre38_154	Pre38_160	Pre80_0	Pre80_0	Pre145_342	Pre145_342
G100187P7	G100187	Paria	7	Oropouche	Pre9_0	Pre9_0	Pre13_94	Pre13_106	Pre15_208	Pre15_220	Pre26_134	Pre26_134	Pre27_212	Pre27_216	Pre28_170	Pre28_176	Pre38_160	Pre38_160	Pre80_212	Pre80_212	Pre145_342	Pre145_344
G100188P7	G100188	Paria	7	Oropouche	Pre9_0	Pre9_0	Pre13_126	Pre13_126	Pre15_216	Pre15_220	Pre26_150	Pre26_182	Pre27_216	Pre27_216	Pre28_172	Pre28_174	Pre38_154	Pre38_154	Pre80_212	Pre80_212	Pre145_342	Pre145_342
G100189P7	G100189	Paria	7	Oropouche	Pre9_0	Pre9_0	Pre13_102	Pre13_134	Pre15_224	Pre15_236	Pre26_134	Pre26_134	Pre27_212	Pre27_220	Pre28_176	Pre28_176	Pre38_154	Pre38_154	Pre80_212	Pre80_212	Pre145_342	Pre145_342
G100190P7	G100190	Paria	7	Oropouche	Pre9_158	Pre9_186	Pre13_106	Pre13_110	Pre15_216	Pre15_216	Pre26_0	Pre26_0	Pre27_212	Pre27_218	Pre28_0	Pre28_0	Pre38_160	Pre38_160	Pre80_212	Pre80_212	Pre145_342	Pre145_342
G100191P7	G100191	Paria	7	Oropouche	Pre9_0	Pre9_0	Pre13_110	Pre13_130	Pre15_0	Pre15_0	Pre26_134	Pre26_134	Pre27_212	Pre27_216	Pre28_172	Pre28_176	Pre38_154	Pre38_154	Pre80_212	Pre80_212	Pre145_342	Pre145_342
G100192P7	G100192	Paria	7	Oropouche	Pre9_0	Pre9_0	Pre13_102	Pre13_138	Pre15_216	Pre15_304	Pre26_134	Pre26_138	Pre27_212	Pre27_216	Pre28_172	Pre28_178	Pre38_160	Pre38_160	Pre80_212	Pre80_212	Pre145_344	Pre145_344
G020521	G020521	Paria	8	North Slope	Pre9_186	Pre9_194	Pre13_110	Pre13_130	Pre15_176	Pre15_232	Pre26_134	Pre26_138	Pre27_210	Pre27_214	Pre28_170	Pre28_174	Pre38_154	Pre38_160	Pre80_212	Pre80_212	Pre145_342	Pre145_342
G020522	G020522	Paria	8	North Slope	Pre9_182	Pre9_186	Pre13_102	Pre13_114	Pre15_176	Pre15_232	Pre26_130	Pre26_138	Pre27_200	Pre27_210	Pre28_174	Pre28_174	Pre38_160	Pre38_160	Pre80_212	Pre80_212	Pre145_342	Pre145_342
G020523	G020523	Paria	8	North Slope	Pre9_202	Pre9_206	Pre13_114	Pre13_130	Pre15_176	Pre15_176	Pre26_134	Pre26_146	Pre27_210	Pre27_210	Pre28_176	Pre28_180	Pre38_160	Pre38_160	Pre80_210	Pre80_212	Pre145_342	Pre145_342
G020524	G020524	Paria	8	North Slope	Pre9_182	Pre9_186	Pre13_106	Pre13_130	Pre15_224	Pre15_232	Pre26_134	Pre26_134	Pre27_214	Pre27_214	Pre28_174	Pre28_176	Pre38_160	Pre38_160	Pre80_212	Pre80_212	Pre145_342	Pre145_342
G020525	G020525	Paria	8	North Slope	Pre9_182	Pre9_194	Pre13_98	Pre13_102	Pre15_176	Pre15_224	Pre26_130	Pre26_142	Pre27_210	Pre27_218	Pre28_174	Pre28_174	Pre38_154	Pre38_160	Pre80_210	Pre80_210	Pre145_342	Pre145_342
G020526	G020526	Paria	8	North Slope	Pre9_174	Pre9_174	Pre13_106	Pre13_110	Pre15_176	Pre15_224	Pre26_142	Pre26_142	Pre27_210	Pre27_218	Pre28_174	Pre28_174	Pre38_154	Pre38_160	Pre80_210	Pre80_214	Pre145_342	Pre145_342
G020527	G020527	Paria	8	North Slope	Pre9_174	Pre9_182	Pre13_126	Pre13_134	Pre15_176	Pre15_232	Pre26_130	Pre26_138	Pre27_210	Pre27_218	Pre28_174	Pre28_180	Pre38_160	Pre38_160	Pre80_210	Pre80_210	Pre145_342	Pre145_342
G020528	G020528	Paria	8	North Slope	Pre9_174	Pre9_194	Pre13_106	Pre13_126	Pre15_176	Pre15_224	Pre26_138	Pre26_146	Pre27_210	Pre27_210	Pre28_174	Pre28_180	Pre38_160	Pre38_160	Pre80_210	Pre80_212	Pre145_342	Pre145_342
G020530	G020530	Paria	8	North Slope	Pre9_174	Pre9_178	Pre13_98	Pre13_110	Pre15_176	Pre15_224	Pre26_138	Pre26_138	Pre27_210	Pre27_218	Pre28_172	Pre28_176	Pre38_154	Pre38_154	Pre80_212	Pre80_212	Pre145_342	Pre145_342
G020531	G020531	Paria	8	North Slope	Pre9_182	Pre9_186	Pre13_198	Pre13_198	Pre15_176	Pre15_176	Pre26_134	Pre26_138	Pre27_200	Pre27_210	Pre28_168	Pre28_176	Pre38_154	Pre38_160	Pre80_214	Pre80_214	Pre145_342	Pre145_342
G020532	G020532	Paria	8	North Slope	Pre9_174	Pre9_194	Pre13_102	Pre13_106	Pre15_212	Pre15_224	Pre26_138	Pre26_146	Pre27_206	Pre27_210	Pre28_174	Pre28_174	Pre38_160	Pre38_160	Pre80_210	Pre80_212	Pre145_342	Pre145_342
G020533	G020533	Paria	8	North Slope	Pre9_174	Pre9_194	Pre13_110	Pre13_130	Pre15_176	Pre15_224	Pre26_138	Pre26_146	Pre27_206	Pre27_210	Pre28_174	Pre28_180	Pre38_160	Pre38_160	Pre80_210	Pre80_210	Pre145_342	Pre145_342
G020536	G020536	Paria	8	North Slope	Pre9_174	Pre9_194	Pre13_0	Pre13_0	Pre15_176	Pre15_176	Pre26_134	Pre26_146	Pre27_210	Pre27_210	Pre28_174	Pre28_180	Pre38_160	Pre38_160	Pre80_210	Pre80_212	Pre145_342	Pre145_342
G020537	G020537	Paria	8	North Slope	Pre9_186	Pre9_206	Pre13_110	Pre13_126	Pre15_0	Pre15_0	Pre26_138	Pre26_138	Pre27_210	Pre27_210	Pre28_174	Pre28_178	Pre38_154	Pre38_160	Pre80_210	Pre80_212	Pre145_342	Pre145_342
G020544	G020544	Paria	8	North Slope	Pre9_182	Pre9_202	Pre13_0	Pre13_0	Pre15_176	Pre15_224	Pre26_146	Pre26_146	Pre27_0	Pre27_0	Pre28_0	Pre28_0	Pre38_0	Pre38_0	Pre80_212	Pre80_212	Pre145_0	Pre145_0
G020545	G020545	Paria	8	North Slope	Pre9_174	Pre9_194	Pre13_98	Pre13_130	Pre15_176	Pre15_224	Pre26_130	Pre26_142	Pre27_210	Pre27_218	Pre28_174	Pre28_180	Pre38_154	Pre38_160	Pre80_0	Pre80_0	Pre145_342	Pre145_342
G020547	G020547	Paria	8	North Slope	Pre9_174	Pre9_194	Pre13_98	Pre13_114	Pre15_228	Pre15_240	Pre26_134	Pre26_138	Pre27_208	Pre27_218	Pre28_170	Pre28_174	Pre38_160	Pre38_160	Pre80_212	Pre80_212	Pre145_342	Pre145_342
G020548	G020548	Paria	8	North Slope	Pre9_182	Pre9_182	Pre13_106	Pre13_110	Pre15_176	Pre15_220	Pre26_134	Pre26_134	Pre27_210	Pre27_210	Pre28_174	Pre28_174	Pre38_154	Pre38_160	Pre80_210	Pre80_210	Pre145_336	Pre145_342
G020550	G020550	Paria	8	North Slope	Pre9_182	Pre9_186	Pre13_110	Pre13_110	Pre15_232	Pre15_240	Pre26_134	Pre26_134	Pre27_210	Pre27_218	Pre28_174	Pre28_174	Pre38_154	Pre38_160	Pre80_212	Pre80_212	Pre145_342	Pre145_342
G020552	G020552	Paria	8	North Slope	Pre9_182	Pre9_194	Pre13_130	Pre13_130	Pre15_176	Pre15_176	Pre26_130	Pre26_134	Pre27_210	Pre27_210	Pre28_174	Pre28_176	Pre38_160	Pre38_162	Pre80_212	Pre80_212	Pre145_342	Pre145_342
G020921	G020921	Paria	12	North Slope	Pre9_186	Pre9_190	Pre13_94	Pre13_142	Pre15_252	Pre15_256	Pre26_146	Pre26_146	Pre27_216	Pre27_218	Pre28_158	Pre28_174	Pre38_154	Pre38_160	Pre80_214	Pre80_214	Pre145_342	Pre145_342
G020922	G020922	Paria	12	North Slope	Pre9_182	Pre9_186	Pre13_94	Pre13_126	Pre15_268	Pre15_308	Pre26_138	Pre26_146	Pre27_0	Pre27_0	Pre28_150	Pre28_170	Pre38_156	Pre38_164	Pre80_212	Pre80_220	Pre145_336	Pre145_342
G020931	G020931	Paria	12	North Slope	Pre9_182	Pre9_190	Pre13_106	Pre13_122	Pre15_228	Pre15_256	Pre26_146	Pre26_146	Pre27_216	Pre27_218	Pre28_150	Pre28_158	Pre38_160	Pre38_160	Pre80_198	Pre80_214	Pre145_342	Pre145_342
G020932	G020932	Paria	12	North Slope	Pre9_186	Pre9_186	Pre13_110	Pre13_182	Pre15_0	Pre15_0	Pre26_146	Pre26_154	Pre27_208	Pre27_222	Pre28_154	Pre28_166	Pre38_154	Pre38_164	Pre80_214	Pre80_216	Pre145_342	Pre145_342
G020934	G020934	Paria	12	North Slope	Pre9_174	Pre9_186	Pre13_130	Pre13_174	Pre15_264	Pre15_328	Pre26_0	Pre26_0	Pre27_216	Pre27_222	Pre28_168	Pre28_168	Pre38_160	Pre38_164	Pre80_214	Pre80_220	Pre145_336	Pre145_336
G020936	G020936	Paria	12	North Slope	Pre9_182	Pre9_210	Pre13_146	Pre13_146	Pre15_244	Pre15_280	Pre26_134	Pre26_146	Pre27_218	Pre27_222	Pre28_158	Pre28_166	Pre38_164	Pre38_164	Pre80_198	Pre80_216	Pre145_336	Pre145_342
G020939	G020939	Paria	12	North Slope	Pre9_174	Pre9_182	Pre13_134	Pre13_170	Pre15_268	Pre15_272	Pre26_146	Pre26_146	Pre27_216	Pre27_222	Pre28_150	Pre28_154	Pre38_160	Pre38_160	Pre80_214	Pre80_216	Pre145_342	Pre145_342
G020940	G020940	Paria	12	North Slope	Pre9_186	Pre9_190	Pre13_106	Pre13_110	Pre15_232	Pre15_256	Pre26_146	Pre26_146	Pre27_208	Pre27_224	Pre28_150	Pre28_172	Pre38_164	Pre38_164	Pre80_214	Pre80_216	Pre145_338	Pre145_342
G020941	G020941	Paria	12	North Slope	Pre9_182	Pre9_186	Pre13_0	Pre13_0	Pre15_248	Pre15_328	Pre26_0	Pre26_0	Pre27_218	Pre27_222	Pre28_164	Pre28_168	Pre38_164	Pre38_164	Pre80_214	Pre80_218	Pre145_336	Pre145_336
G020944	G020944	Paria	12	North Slope	Pre9_182	Pre9_182	Pre13_126	Pre13_190	Pre15_212	Pre15_256	Pre26_146	Pre26_146	Pre27_208	Pre27_222	Pre28_150	Pre28_172	Pre38_160	Pre38_164	Pre80_216	Pre80_220	Pre145_336	Pre145_342
G020947*	G020947	Paria	12	North Slope	Pre9_186	Pre9_206	Pre13_110	Pre13_178	Pre15_260	Pre15_272	Pre26_138	Pre26_150	Pre27_208	Pre27_208	Pre28_150	Pre28_156	Pre38_156	Pre38_164	Pre80_214	Pre80_218	Pre145_342	Pre145_342
G020948	G020948	Paria	12	North Slope	Pre9_182	Pre9_186	Pre13_102	Pre13_194	Pre15_268	Pre15_276	Pre26_138	Pre26_142	Pre27_216	Pre27_224	Pre28_150	Pre28_168	Pre38_160	Pre38_164	Pre80_214	Pre80_214	Pre145_336	Pre145_342
G020949	G020949	Paria	12	North Slope	Pre9_174	Pre9_190	Pre13_130	Pre13_134	Pre15_272	Pre15_288	Pre26_0	Pre26_0	Pre27_222	Pre27_222	Pre28_168	Pre28_168	Pre38_160	Pre38_164	Pre80_214	Pre80_220	Pre145_336	Pre145_342
G020950	G020950	Paria	12	North Slope	Pre9_182	Pre9_186	Pre13_110	Pre13_122	Pre15_272	Pre15_328	Pre26_142	Pre26_150	Pre27_212	Pre27_222	Pre28_150	Pre28_152	Pre38_0	Pre38_0	Pre80_214	Pre80_216	Pre145_342	Pre145_342
G020951	G020951	Paria	12	North Slope	Pre9_186	Pre9_190	Pre13_134	Pre13_194	Pre15_224	Pre15_264	Pre26_154	Pre26_154	Pre27_218	Pre27_222	Pre28_150	Pre28_164	Pre38_164	Pre38_164	Pre80_212	Pre80_220	Pre145_342	Pre145_342
G020953	G020953	Paria	12	North Slope	Pre9_182	Pre9_182	Pre13_94	Pre13_182	Pre15_276	Pre15_316	Pre26_142	Pre26_142	Pre27_218	Pre27_222	Pre28_150	Pre28_174	Pre38_154	Pre38_160	Pre80_218	Pre80_218	Pre145_336	Pre145_342
G020961	G020961	Paria	13	North Slope	Pre9_178	Pre9_182	Pre13_106	Pre13_110	Pre15_216	Pre15_252	Pre26_138	Pre26_146	Pre27_218	Pre27_222	Pre28_154	Pre28_176	Pre38_160	Pre38_164	Pre80_198	Pre80_216	Pre145_342	Pre145_342
G020962	G020962	Paria	13	North Slope	Pre9_174	Pre9_190	Pre13_134	Pre13_182	Pre15_216	Pre15_264	Pre26_134	Pre26_134	Pre27_220	Pre27_222	Pre28_154	Pre28_180	Pre38_164	Pre38_164	Pre80_198	Pre80_216	Pre145_342	Pre145_342
G020963	G020963	Paria	13	North Slope	Pre9_178	Pre9_194	Pre13_106	Pre13_110	Pre15_216	Pre15_240	Pre26_142	Pre26_142	Pre27_216	Pre27_218	Pre28_154	Pre28_158	Pre38_164	Pre38_164	Pre80_212	Pre80_216	Pre145_342	Pre145_342
G020964	G020964	Paria	13	North Slope	Pre9_182	Pre9_182	Pre13_126	Pre13_182	Pre15_232	Pre15_276	Pre26_134	Pre26_146	Pre27_210	Pre27_222	Pre28_166	Pre28_166	Pre38_160	Pre38_164	Pre80_216	Pre80_220	Pre145_342	Pre145_342
G020965	G020965	Paria	13	North Slope	Pre9_178	Pre9_186	Pre13_98	Pre13_106	Pre15_220	Pre15_220	Pre26_150	Pre26_150	Pre27_214	Pre27_216	Pre28_158	Pre28_158	Pre38_148	Pre38_164	Pre80_0	Pre80_0	Pre145_342	Pre145_342
G020966	G020966	Paria	13	North Slope	Pre9_182	Pre9_190	Pre13_102	Pre13_142	Pre15_296	Pre15_296	Pre26_154	Pre26_154	Pre27_212	Pre27_222	Pre28_170	Pre28_174	Pre38_0	Pre38_0	Pre80_212	Pre80_220	Pre145_342	Pre145_342
G020967	G020967	Paria	13	North Slope	Pre9_182	Pre9_194	Pre13_98	Pre13_98	Pre15_264	Pre15_268	Pre26_138	Pre26_138	Pre27_222	Pre27_222	Pre28_168	Pre28_168	Pre38_164	Pre38_164	Pre80_220	Pre80_220	Pre145_342	Pre145_342
G020968	G020968	Paria	13	North Slope	Pre9_182	Pre9_182	Pre13_106	Pre13_110	Pre15_240	Pre15_264	Pre26_142	Pre26_142	Pre27_216	Pre27_226	Pre28_154	Pre28_158	Pre38_0	Pre38_0	Pre80_212	Pre80_216	Pre145_342	Pre145_342
G020969	G020969	Paria	13	North Slope	Pre9_182	Pre9_206	Pre13_94	Pre13_106	Pre15_232	Pre15_252	Pre26_146	Pre26_146	Pre27_222	Pre27_222	Pre28_158	Pre28_166	Pre38_160	Pre38_164	Pre80_198	Pre80_216	Pre145_342	Pre145_342
G020970	G020970	Paria	13	North Slope	Pre9_186	Pre9_194	Pre13_86	Pre13_118	Pre15_216	Pre15_236	Pre26_150	Pre26_150	Pre27_212	Pre27_220	Pre28_170	Pre28_174	Pre38_0	Pre38_0	Pre80_212	Pre80_212	Pre145_342	Pre145_342
G020971	G020971	Paria	13	North Slope	Pre9_182	Pre9_182	Pre13_98	Pre13_106	Pre15_216	Pre15_240	Pre26_142	Pre26_142	Pre27_216	Pre27_224	Pre28_158	Pre28_174	Pre38_160	Pre38_164	Pre80_212	Pre80_216	Pre145_342	Pre145_342
G020972	G020972	Paria	13	North Slope	Pre9_178	Pre9_182	Pre13_98	Pre13_174	Pre15_252	Pre15_292	Pre26_138	Pre26_138	Pre27_218	Pre27_218	Pre28_154	Pre28_168	Pre38_156	Pre38_164	Pre80_212	Pre80_220	Pre145_342	Pre145_342
G020973	G020973	Paria	13	North Slope	Pre9_182	Pre9_194	Pre13_130	Pre13_174	Pre15_232	Pre15_292	Pre26_150	Pre26_150	Pre27_216	Pre27_222	Pre28_154	Pre28_162	Pre38_164	Pre38_164	Pre80_214	Pre80_214	Pre145_342	Pre145_342
G020974	G020974	Paria	13	North Slope	Pre9_182	Pre9_190	Pre13_102	Pre13_134	Pre15_272	Pre15_296	Pre26_146	Pre26_154	Pre27_212	Pre27_212	Pre28_170	Pre28_174	Pre38_160	Pre38_164	Pre80_214	Pre80_220	Pre145_342	Pre145_342
G020975	G020975	Paria	13	North Slope	Pre9_182	Pre9_182	Pre13_126	Pre13_174	Pre15_224	Pre15_276	Pre26_134	Pre26_134	Pre27_222	Pre27_222	Pre28_174	Pre28_186	Pre38_160	Pre38_164	Pre80_216	Pre80_220	Pre145_342	Pre145_342
G020976	G020976	Paria	13	North Slope	Pre9_178	Pre9_194	Pre13_98	Pre13_106	Pre15_252	Pre15_264	Pre26_138	Pre26_146	Pre27_222	Pre27_224	Pre28_168	Pre28_176	Pre38_164	Pre38_164	Pre80_198	Pre80_220	Pre145_342	Pre145_342
G020977	G020977	Paria	13	North Slope	Pre9_190	Pre9_202	Pre13_126	Pre13_134	Pre15_216	Pre15_256	Pre26_142	Pre26_142	Pre27_220	Pre27_222	Pre28_166	Pre28_180	Pre38_164	Pre38_164	Pre80_198	Pre80_212	Pre145_0	Pre145_0
G020978	G020978	Paria	13	North Slope	Pre9_186	Pre9_186	Pre13_98	Pre13_174	Pre15_264	Pre15_292	Pre26_138	Pre26_138	Pre27_216	Pre27_222	Pre28_168	Pre28_186	Pre38_156	Pre38_164	Pre80_214	Pre80_220	Pre145_342	Pre145_342
G020979	G020979	Paria	13	North Slope	Pre9_178	Pre9_182	Pre13_110	Pre13_186	Pre15_216	Pre15_272	Pre26_142	Pre26_142	Pre27_218	Pre27_222	Pre28_166	Pre28_172	Pre38_160	Pre38_164	Pre80_212	Pre80_216	Pre145_342	Pre145_342
G020981*	G020981	Paria	13	North Slope	Pre9_182	Pre9_186	Pre13_110	Pre13_178	Pre15_272	Pre15_328	Pre26_154	Pre26_154	Pre27_0	Pre27_0	Pre28_158	Pre28_172	Pre38_164	Pre38_164	Pre80_216	Pre80_218	Pre145_342	Pre145_342
G020982	G020982	Paria	13	North Slope	Pre9_182	Pre9_182	Pre13_98	Pre13_106	Pre15_216	Pre15_264	Pre26_0	Pre26_0	Pre27_222	Pre27_222	Pre28_154	Pre28_168	Pre38_156	Pre38_160	Pre80_216	Pre80_220	Pre145_342	Pre145_342
G020983	G020983	Paria	13	North Slope	Pre9_158	Pre9_186	Pre13_110	Pre13_110	Pre15_220	Pre15_296	Pre26_154	Pre26_154	Pre27_220	Pre27_222	Pre28_150	Pre28_162	Pre38_154	Pre38_164	Pre80_216	Pre80_216	Pre145_342	Pre145_342
G020984	G020984	Paria	13	North Slope	Pre9_178	Pre9_186	Pre13_114	Pre13_134	Pre15_264	Pre15_300	Pre26_134	Pre26_142	Pre27_222	Pre27_232	Pre28_158	Pre28_174	Pre38_164	Pre38_164	Pre80_214	Pre80_220	Pre145_342	Pre145_342
G020985	G020985	Paria	13	North Slope	Pre9_186	Pre9_186	Pre13_98	Pre13_106	Pre15_240	Pre15_264	Pre26_142	Pre26_142	Pre27_0	Pre27_0	Pre28_168	Pre28_174	Pre38_164	Pre38_164	Pre80_212	Pre80_216	Pre145_342	Pre145_342
G020986	G020986	Paria	13	North Slope	Pre9_182	Pre9_182	Pre13_0	Pre13_0	Pre15_264	Pre15_272	Pre26_142	Pre26_142	Pre27_222	Pre27_226	Pre28_150	Pre28_150	Pre38_164	Pre38_164	Pre80_212	Pre80_216	Pre145_342	Pre145_342
G020987	G020987	Paria	13	North Slope	Pre9_166	Pre9_182	Pre13_90	Pre13_102	Pre15_216	Pre15_216	Pre26_130	Pre26_142	Pre27_212	Pre27_216	Pre28_176	Pre28_180	Pre38_160	Pre38_160	Pre80_212	Pre80_212	Pre145_342	Pre145_342
G020988	G020988	Paria	13	North Slope	Pre9_182	Pre9_182	Pre13_134	Pre13_174	Pre15_220	Pre15_272	Pre26_154	Pre26_154	Pre27_212	Pre27_220	Pre28_154	Pre28_186	Pre38_164	Pre38_164	Pre80_212	Pre80_214	Pre145_342	Pre145_342
G020989	G020989	Paria	13	North Slope	Pre9_174	Pre9_182	Pre13_110	Pre13_118	Pre15_224	Pre15_264	Pre26_146	Pre26_146	Pre27_216	Pre27_216	Pre28_150	Pre28_180	Pre38_160	Pre38_160	Pre80_214	Pre80_216	Pre145_342	Pre145_342
G020990	G020990	Paria	13	North Slope	Pre9_182	Pre9_186	Pre13_110	Pre13_126	Pre15_276	Pre15_280	Pre26_142	Pre26_150	Pre27_220	Pre27_226	Pre28_162	Pre28_180	Pre38_164	Pre38_164	Pre80_212	Pre80_220	Pre145_342	Pre145_342
G020991	G020991	Paria	13	North Slope	Pre9_186	Pre9_190	Pre13_186	Pre13_194	Pre15_220	Pre15_224	Pre26_150	Pre26_150	Pre27_208	Pre27_208	Pre28_150	Pre28_166	Pre38_160	Pre38_164	Pre80_214	Pre80_220	Pre145_342	Pre145_342
G020992	G020992	Paria	13	North Slope	Pre9_186	Pre9_194	Pre13_126	Pre13_182	Pre15_256	Pre15_264	Pre26_134	Pre26_134	Pre27_222	Pre27_222	Pre28_150	Pre28_180	Pre38_164	Pre38_164	Pre80_198	Pre80_216	Pre145_342	Pre145_342
G020993	G020993	Paria	13	North Slope	Pre9_186	Pre9_190	Pre13_126	Pre13_138	Pre15_216	Pre15_276	Pre26_138	Pre26_138	Pre27_208	Pre27_222	Pre28_174	Pre28_180	Pre38_164	Pre38_164	Pre80_198	Pre80_220	Pre145_342	Pre145_342
PL1	PL1	Pitch Lake	0	SW	Pre9_198	Pre9_230	Pre13_154	Pre13_166	Pre15_220	Pre15_244	Pre26_182	Pre26_190	Pre27_184	Pre27_192	Pre28_224	Pre28_224	Pre38_146	Pre38_150	Pre80_212	Pre80_214	Pre145_346	Pre145_346
PL2	PL2	Pitch Lake	0	SW	Pre9_198	Pre9_210	Pre13_130	Pre13_146	Pre15_212	Pre15_236	Pre26_134	Pre26_166	Pre27_232	Pre27_238	Pre28_224	Pre28_224	Pre38_152	Pre38_154	Pre80_214	Pre80_214	Pre145_346	Pre145_350
PL25	PL25	Pitch Lake	0	SW	Pre9_190	Pre9_218	Pre13_142	Pre13_142	Pre15_228	Pre15_232	Pre26_162	Pre26_174	Pre27_180	Pre27_180	Pre28_168	Pre28_230	Pre38_142	Pre38_146	Pre80_212	Pre80_212	Pre145_346	Pre145_346
PL26	PL26	Pitch Lake	0	SW	Pre9_182	Pre9_210	Pre13_126	Pre13_166	Pre15_244	Pre15_256	Pre26_0	Pre26_0	Pre27_182	Pre27_186	Pre28_218	Pre28_224	Pre38_150	Pre38_152	Pre80_0	Pre80_0	Pre145_346	Pre145_350
PL27	PL27	Pitch Lake	0	SW	Pre9_190	Pre9_230	Pre13_0	Pre13_0	Pre15_224	Pre15_232	Pre26_170	Pre26_206	Pre27_180	Pre27_194	Pre28_166	Pre28_224	Pre38_150	Pre38_154	Pre80_214	Pre80_224	Pre145_346	Pre145_350
PL28	PL28	Pitch Lake	0	SW	Pre9_0	Pre9_0	Pre13_150	Pre13_150	Pre15_224	Pre15_224	Pre26_170	Pre26_178	Pre27_188	Pre27_228	Pre28_224	Pre28_224	Pre38_146	Pre38_148	Pre80_214	Pre80_224	Pre145_346	Pre145_346
PL29	PL29	Pitch Lake	0	SW	Pre9_202	Pre9_210	Pre13_202	Pre13_202	Pre15_240	Pre15_240	Pre26_166	Pre26_170	Pre27_186	Pre27_228	Pre28_224	Pre28_224	Pre38_146	Pre38_150	Pre80_212	Pre80_212	Pre145_344	Pre145_344
PL3	PL3	Pitch Lake	0	SW	Pre9_206	Pre9_214	Pre13_142	Pre13_142	Pre15_228	Pre15_236	Pre26_182	Pre26_206	Pre27_184	Pre27_192	Pre28_0	Pre28_0	Pre38_154	Pre38_166	Pre80_0	Pre80_0	Pre145_346	Pre145_346
PL30	PL30	Pitch Lake	0	SW	Pre9_174	Pre9_198	Pre13_122	Pre13_166	Pre15_240	Pre15_272	Pre26_0	Pre26_0	Pre27_188	Pre27_192	Pre28_216	Pre28_222	Pre38_118	Pre38_154	Pre80_212	Pre80_212	Pre145_344	Pre145_344
PL31	PL31	Pitch Lake	0	SW	Pre9_0	Pre9_0	Pre13_126	Pre13_138	Pre15_232	Pre15_240	Pre26_154	Pre26_166	Pre27_184	Pre27_190	Pre28_0	Pre28_0	Pre38_118	Pre38_144	Pre80_212	Pre80_212	Pre145_344	Pre145_348
PL32	PL32	Pitch Lake	0	SW	Pre9_198	Pre9_230	Pre13_158	Pre13_166	Pre15_232	Pre15_244	Pre26_174	Pre26_174	Pre27_186	Pre27_192	Pre28_224	Pre28_224	Pre38_146	Pre38_156	Pre80_212	Pre80_212	Pre145_344	Pre145_348
PL4	PL4	Pitch Lake	0	SW	Pre9_190	Pre9_202	Pre13_0	Pre13_0	Pre15_228	Pre15_240	Pre26_174	Pre26_190	Pre27_194	Pre27_236	Pre28_0	Pre28_0	Pre38_144	Pre38_154	Pre80_0	Pre80_0	Pre145_346	Pre145_346
PL5	PL5	Pitch Lake	0	SW	Pre9_190	Pre9_206	Pre13_162	Pre13_174	Pre15_248	Pre15_248	Pre26_134	Pre26_134	Pre27_194	Pre27_194	Pre28_224	Pre28_224	Pre38_140	Pre38_154	Pre80_212	Pre80_212	Pre145_346	Pre145_348
PL6	PL6	Pitch Lake	0	SW	Pre9_174	Pre9_198	Pre13_118	Pre13_214	Pre15_244	Pre15_244	Pre26_154	Pre26_154	Pre27_184	Pre27_192	Pre28_214	Pre28_224	Pre38_146	Pre38_154	Pre80_214	Pre80_224	Pre145_346	Pre145_346
PL8	PL8	Pitch Lake	0	SW	Pre9_178	Pre9_182	Pre13_166	Pre13_166	Pre15_228	Pre15_244	Pre26_146	Pre26_186	Pre27_196	Pre27_238	Pre28_182	Pre28_224	Pre38_154	Pre38_154	Pre80_214	Pre80_214	Pre145_346	Pre145_346
PL10	PL10	Pitch lake		SW	Pre9_202	Pre9_230	Pre13_202	Pre13_202	Pre15_228	Pre15_248	Pre26_178	Pre26_190	Pre27_182	Pre27_194	Pre28_166	Pre28_224	Pre38_154	Pre38_154	Pre80_210	Pre80_214	Pre145_346	Pre145_346
PL11	PL11	Pitch lake		SW	Pre9_194	Pre9_210	Pre13_134	Pre13_154	Pre15_244	Pre15_248	Pre26_142	Pre26_162	Pre27_188	Pre27_194	Pre28_0	Pre28_0	Pre38_150	Pre38_154	Pre80_212	Pre80_214	Pre145_346	Pre145_350
PL12	PL12	Pitch lake		SW	Pre9_198	Pre9_206	Pre13_138	Pre13_162	Pre15_220	Pre15_244	Pre26_154	Pre26_186	Pre27_186	Pre27_194	Pre28_224	Pre28_226	Pre38_140	Pre38_150	Pre80_214	Pre80_214	Pre145_346	Pre145_362
PL14	PL14	Pitch lake		SW	Pre9_190	Pre9_218	Pre13_122	Pre13_122	Pre15_224	Pre15_224	Pre26_134	Pre26_202	Pre27_182	Pre27_182	Pre28_216	Pre28_224	Pre38_140	Pre38_154	Pre80_212	Pre80_214	Pre145_346	Pre145_346
PL15	PL15	Pitch lake		SW	Pre9_182	Pre9_218	Pre13_134	Pre13_166	Pre15_216	Pre15_232	Pre26_162	Pre26_190	Pre27_192	Pre27_198	Pre28_166	Pre28_166	Pre38_150	Pre38_152	Pre80_214	Pre80_218	Pre145_346	Pre145_350
PL16	PL16	Pitch lake		SW	Pre9_182	Pre9_206	Pre13_166	Pre13_218	Pre15_224	Pre15_228	Pre26_178	Pre26_194	Pre27_186	Pre27_238	Pre28_224	Pre28_234	Pre38_118	Pre38_150	Pre80_212	Pre80_212	Pre145_350	Pre145_352
PL17	PL17	Pitch lake		SW	Pre9_194	Pre9_198	Pre13_138	Pre13_190	Pre15_228	Pre15_228	Pre26_166	Pre26_190	Pre27_200	Pre27_238	Pre28_0	Pre28_0	Pre38_150	Pre38_154	Pre80_212	Pre80_212	Pre145_346	Pre145_346
PL18	PL18	Pitch lake		SW	Pre9_182	Pre9_210	Pre13_166	Pre13_274	Pre15_224	Pre15_240	Pre26_162	Pre26_166	Pre27_192	Pre27_224	Pre28_224	Pre28_232	Pre38_154	Pre38_154	Pre80_212	Pre80_214	Pre145_346	Pre145_350
PL19	PL19	Pitch lake		SW	Pre9_174	Pre9_174	Pre13_146	Pre13_146	Pre15_240	Pre15_256	Pre26_178	Pre26_206	Pre27_180	Pre27_186	Pre28_172	Pre28_224	Pre38_140	Pre38_146	Pre80_214	Pre80_214	Pre145_346	Pre145_346
PL2	PL2	Pitch lake		SW	Pre9_198	Pre9_210	Pre13_130	Pre13_146	Pre15_212	Pre15_236	Pre26_134	Pre26_166	Pre27_232	Pre27_238	Pre28_224	Pre28_224	Pre38_152	Pre38_154	Pre80_214	Pre80_214	Pre145_346	Pre145_350
PL20	PL20	Pitch lake		SW	Pre9_202	Pre9_214	Pre13_150	Pre13_154	Pre15_240	Pre15_256	Pre26_170	Pre26_174	Pre27_192	Pre27_196	Pre28_218	Pre28_224	Pre38_154	Pre38_166	Pre80_212	Pre80_216	Pre145_346	Pre145_346
PL21	PL21	Pitch lake		SW	Pre9_202	Pre9_218	Pre13_154	Pre13_158	Pre15_236	Pre15_244	Pre26_154	Pre26_206	Pre27_192	Pre27_236	Pre28_180	Pre28_224	Pre38_154	Pre38_154	Pre80_212	Pre80_214	Pre145_338	Pre145_346
PL22	PL22	Pitch lake		SW	Pre9_202	Pre9_210	Pre13_206	Pre13_206	Pre15_228	Pre15_236	Pre26_190	Pre26_190	Pre27_184	Pre27_192	Pre28_214	Pre28_224	Pre38_146	Pre38_146	Pre80_214	Pre80_224	Pre145_346	Pre145_346
PL23	PL23	Pitch lake		SW	Pre9_210	Pre9_214	Pre13_146	Pre13_146	Pre15_228	Pre15_244	Pre26_158	Pre26_194	Pre27_188	Pre27_230	Pre28_166	Pre28_224	Pre38_148	Pre38_152	Pre80_206	Pre80_214	Pre145_346	Pre145_346
PL24	PL24	Pitch lake		SW	Pre9_194	Pre9_202	Pre13_0	Pre13_0	Pre15_236	Pre15_240	Pre26_174	Pre26_206	Pre27_194	Pre27_194	Pre28_222	Pre28_228	Pre38_118	Pre38_146	Pre80_214	Pre80_216	Pre145_346	Pre145_346
PL27	PL27	Pitch lake		SW	Pre9_190	Pre9_230	Pre13_0	Pre13_0	Pre15_224	Pre15_232	Pre26_170	Pre26_206	Pre27_180	Pre27_194	Pre28_166	Pre28_224	Pre38_150	Pre38_154	Pre80_214	Pre80_224	Pre145_346	Pre145_350
PL28	PL28	Pitch lake		SW	Pre9_0	Pre9_0	Pre13_150	Pre13_150	Pre15_224	Pre15_224	Pre26_170	Pre26_178	Pre27_188	Pre27_228	Pre28_224	Pre28_224	Pre38_146	Pre38_148	Pre80_214	Pre80_224	Pre145_346	Pre145_346
PL31	PL31	Pitch lake		SW	Pre9_0	Pre9_0	Pre13_126	Pre13_138	Pre15_232	Pre15_240	Pre26_154	Pre26_166	Pre27_184	Pre27_190	Pre28_0	Pre28_0	Pre38_118	Pre38_144	Pre80_212	Pre80_212	Pre145_344	Pre145_348
PL6	PL6	Pitch lake		SW	Pre9_174	Pre9_198	Pre13_118	Pre13_214	Pre15_244	Pre15_244	Pre26_154	Pre26_154	Pre27_184	Pre27_192	Pre28_214	Pre28_224	Pre38_146	Pre38_154	Pre80_214	Pre80_224	Pre145_346	Pre145_346
PL9	PL9	Pitch lake		SW	Pre9_206	Pre9_210	Pre13_154	Pre13_158	Pre15_224	Pre15_244	Pre26_170	Pre26_198	Pre27_184	Pre27_188	Pre28_224	Pre28_224	Pre38_150	Pre38_154	Pre80_212	Pre80_214	Pre145_346	Pre145_350
Poole River-p2_4E	Poole R	Poole River	0	Oropouche	Pre9_220	Pre9_220	Pre13_154	Pre13_158	Pre15_270	Pre15_330	Pre26_154	Pre26_174	Pre27_180	Pre27_182	Pre28_142	Pre28_164	Pre38_154	Pre38_156	Pre80_206	Pre80_206	Pre145_350	Pre145_350
Poole River-p2_4F	Poole R	Poole River	0	Oropouche	Pre9_168	Pre9_168	Pre13_118	Pre13_154	Pre15_242	Pre15_246	Pre26_162	Pre26_170	Pre27_162	Pre27_174	Pre28_142	Pre28_154	Pre38_146	Pre38_186	Pre80_206	Pre80_206	Pre145_342	Pre145_350
Poole River-p2_4G	Poole R	Poole River	0	Oropouche	Pre9_200	Pre9_224	Pre13_0	Pre13_0	Pre15_234	Pre15_234	Pre26_142	Pre26_162	Pre27_162	Pre27_174	Pre28_142	Pre28_142	Pre38_188	Pre38_192	Pre80_204	Pre80_204	Pre145_342	Pre145_350
Poole River-p2_4H	Poole R	Poole River	0	Oropouche	Pre9_160	Pre9_160	Pre13_134	Pre13_178	Pre15_282	Pre15_322	Pre26_146	Pre26_146	Pre27_208	Pre27_212	Pre28_152	Pre28_152	Pre38_144	Pre38_148	Pre80_196	Pre80_204	Pre145_342	Pre145_356
Poole River-p2_5A	Poole R	Poole River	0	Oropouche	Pre9_156	Pre9_232	Pre13_114	Pre13_190	Pre15_278	Pre15_302	Pre26_138	Pre26_170	Pre27_174	Pre27_188	Pre28_152	Pre28_154	Pre38_146	Pre38_146	Pre80_210	Pre80_210	Pre145_342	Pre145_352
Poole River-p2_5A	Poole R	Poole River	0	Oropouche	Pre9_156	Pre9_232	Pre13_114	Pre13_190	Pre15_278	Pre15_302	Pre26_138	Pre26_170	Pre27_174	Pre27_188	Pre28_152	Pre28_154	Pre38_146	Pre38_146	Pre80_210	Pre80_210	Pre145_342	Pre145_352
G100760Q1	G100760	Quare	1	Oropouche	Pre9_166	Pre9_190	Pre13_194	Pre13_206	Pre15_236	Pre15_304	Pre26_166	Pre26_174	Pre27_172	Pre27_180	Pre28_152	Pre28_152	Pre38_158	Pre38_168	Pre80_0	Pre80_0	Pre145_348	Pre145_348
G100761Q1	G100761	Quare	1	Oropouche	Pre9_166	Pre9_194	Pre13_162	Pre13_194	Pre15_232	Pre15_244	Pre26_170	Pre26_174	Pre27_182	Pre27_190	Pre28_0	Pre28_0	Pre38_120	Pre38_162	Pre80_192	Pre80_208	Pre145_346	Pre145_346
G100762Q1	G100762	Quare	1	Oropouche	Pre9_186	Pre9_186	Pre13_210	Pre13_218	Pre15_232	Pre15_248	Pre26_178	Pre26_210	Pre27_172	Pre27_190	Pre28_152	Pre28_224	Pre38_158	Pre38_158	Pre80_196	Pre80_202	Pre145_346	Pre145_346
G100763-Q1	G100763	Quare	1	Oropouche	Pre9_170	Pre9_170	Pre13_146	Pre13_178	Pre15_260	Pre15_260	Pre26_166	Pre26_182	Pre27_172	Pre27_228	Pre28_192	Pre28_218	Pre38_120	Pre38_168	Pre80_212	Pre80_212	Pre145_346	Pre145_344
G100763-Q1	G100763	Quare	1	Oropouche	Pre9_170	Pre9_170	Pre13_146	Pre13_178	Pre15_260	Pre15_260	Pre26_166	Pre26_182	Pre27_172	Pre27_228	Pre28_192	Pre28_218	Pre38_120	Pre38_168	Pre80_212	Pre80_212	Pre145_346	Pre145_344
G100763Q1	G100763	Quare	1	Oropouche	Pre9_170	Pre9_170	Pre13_146	Pre13_178	Pre15_260	Pre15_260	Pre26_166	Pre26_182	Pre27_172	Pre27_228	Pre28_192	Pre28_218	Pre38_120	Pre38_168	Pre80_212	Pre80_212	Pre145_346	Pre145_344
G100764-Q1	G100764	Quare	1	Oropouche	Pre9_182	Pre9_186	Pre13_158	Pre13_190	Pre15_0	Pre15_0	Pre26_0	Pre26_0	Pre27_162	Pre27_188	Pre28_156	Pre28_160	Pre38_120	Pre38_162	Pre80_0	Pre80_0	Pre145_346	Pre145_346
G100764Q1	G100764	Quare	1	Oropouche	Pre9_182	Pre9_186	Pre13_158	Pre13_190	Pre15_0	Pre15_0	Pre26_0	Pre26_0	Pre27_162	Pre27_188	Pre28_156	Pre28_160	Pre38_120	Pre38_162	Pre80_0	Pre80_0	Pre145_346	Pre145_346
G100765Q1	G100765	Quare	1	Oropouche	Pre9_178	Pre9_186	Pre13_198	Pre13_202	Pre15_228	Pre15_236	Pre26_178	Pre26_210	Pre27_172	Pre27_194	Pre28_158	Pre28_218	Pre38_158	Pre38_164	Pre80_0	Pre80_0	Pre145_346	Pre145_346
G100766Q1	G100766	Quare	1	Oropouche	Pre9_158	Pre9_190	Pre13_142	Pre13_190	Pre15_264	Pre15_292	Pre26_162	Pre26_206	Pre27_166	Pre27_190	Pre28_156	Pre28_158	Pre38_170	Pre38_170	Pre80_196	Pre80_212	Pre145_338	Pre145_338
G100767Q1	G100767	Quare	1	Oropouche	Pre9_166	Pre9_186	Pre13_170	Pre13_178	Pre15_224	Pre15_268	Pre26_0	Pre26_0	Pre27_172	Pre27_200	Pre28_154	Pre28_220	Pre38_120	Pre38_162	Pre80_0	Pre80_0	Pre145_338	Pre145_346
G100768Q1	G100768	Quare	1	Oropouche	Pre9_186	Pre9_206	Pre13_182	Pre13_182	Pre15_204	Pre15_220	Pre26_0	Pre26_0	Pre27_172	Pre27_190	Pre28_0	Pre28_0	Pre38_158	Pre38_164	Pre80_208	Pre80_208	Pre145_336	Pre145_350
G100769-Q1	G100769	Quare	1	Oropouche	Pre9_174	Pre9_186	Pre13_186	Pre13_282	Pre15_236	Pre15_268	Pre26_174	Pre26_210	Pre27_160	Pre27_172	Pre28_194	Pre28_206	Pre38_158	Pre38_164	Pre80_200	Pre80_208	Pre145_336	Pre145_346
G100770Q1	G100770	Quare	1	Oropouche	Pre9_190	Pre9_214	Pre13_174	Pre13_174	Pre15_196	Pre15_272	Pre26_0	Pre26_0	Pre27_170	Pre27_172	Pre28_146	Pre28_216	Pre38_120	Pre38_158	Pre80_202	Pre80_208	Pre145_338	Pre145_346
G100771-Q1	G100771	Quare	1	Oropouche	Pre9_170	Pre9_190	Pre13_134	Pre13_230	Pre15_224	Pre15_260	Pre26_210	Pre26_218	Pre27_172	Pre27_186	Pre28_152	Pre28_152	Pre38_166	Pre38_170	Pre80_212	Pre80_214	Pre145_338	Pre145_346
G100771-Q1	G100771	Quare	1	Oropouche	Pre9_170	Pre9_190	Pre13_134	Pre13_230	Pre15_224	Pre15_260	Pre26_210	Pre26_218	Pre27_172	Pre27_186	Pre28_152	Pre28_152	Pre38_166	Pre38_170	Pre80_212	Pre80_214	Pre145_338	Pre145_346
G100771Q1	G100771	Quare	1	Oropouche	Pre9_170	Pre9_190	Pre13_134	Pre13_230	Pre15_224	Pre15_260	Pre26_210	Pre26_218	Pre27_172	Pre27_186	Pre28_152	Pre28_152	Pre38_166	Pre38_170	Pre80_212	Pre80_214	Pre145_338	Pre145_346
G100772Q1	G100772	Quare	1	Oropouche	Pre9_182	Pre9_186	Pre13_170	Pre13_178	Pre15_236	Pre15_240	Pre26_158	Pre26_166	Pre27_0	Pre27_0	Pre28_160	Pre28_210	Pre38_120	Pre38_164	Pre80_0	Pre80_0	Pre145_348	Pre145_348
G100773-Q1	G100773	Quare	1	Oropouche	Pre9_182	Pre9_186	Pre13_198	Pre13_198	Pre15_228	Pre15_228	Pre26_178	Pre26_230	Pre27_170	Pre27_172	Pre28_152	Pre28_194	Pre38_120	Pre38_122	Pre80_210	Pre80_210	Pre145_348	Pre145_348
G100773-Q1	G100773	Quare	1	Oropouche	Pre9_182	Pre9_186	Pre13_198	Pre13_198	Pre15_228	Pre15_228	Pre26_178	Pre26_230	Pre27_170	Pre27_172	Pre28_152	Pre28_194	Pre38_120	Pre38_122	Pre80_210	Pre80_210	Pre145_348	Pre145_348
G100773Q1	G100773	Quare	1	Oropouche	Pre9_182	Pre9_186	Pre13_198	Pre13_198	Pre15_228	Pre15_228	Pre26_178	Pre26_230	Pre27_170	Pre27_172	Pre28_152	Pre28_194	Pre38_120	Pre38_122	Pre80_210	Pre80_210	Pre145_348	Pre145_348
G100776Q1	G100776	Quare	1	Oropouche	Pre9_158	Pre9_186	Pre13_0	Pre13_0	Pre15_220	Pre15_236	Pre26_154	Pre26_166	Pre27_172	Pre27_190	Pre28_0	Pre28_0	Pre38_162	Pre38_168	Pre80_208	Pre80_208	Pre145_0	Pre145_0
G100777-Q1	G100777	Quare	1	Oropouche	Pre9_182	Pre9_206	Pre13_206	Pre13_206	Pre15_260	Pre15_304	Pre26_166	Pre26_182	Pre27_172	Pre27_180	Pre28_216	Pre28_220	Pre38_120	Pre38_162	Pre80_208	Pre80_208	Pre145_346	Pre145_346
G100777-Q1	G100777	Quare	1	Oropouche	Pre9_182	Pre9_206	Pre13_206	Pre13_206	Pre15_260	Pre15_304	Pre26_166	Pre26_182	Pre27_172	Pre27_180	Pre28_216	Pre28_220	Pre38_120	Pre38_162	Pre80_208	Pre80_208	Pre145_346	Pre145_346
G100777Q1	G100777	Quare	1	Oropouche	Pre9_182	Pre9_206	Pre13_206	Pre13_206	Pre15_260	Pre15_304	Pre26_166	Pre26_182	Pre27_172	Pre27_180	Pre28_216	Pre28_220	Pre38_120	Pre38_162	Pre80_208	Pre80_208	Pre145_346	Pre145_346
G100778-Q1	G100778	Quare	1	Oropouche	Pre9_166	Pre9_182	Pre13_194	Pre13_202	Pre15_244	Pre15_244	Pre26_178	Pre26_182	Pre27_176	Pre27_188	Pre28_152	Pre28_156	Pre38_120	Pre38_168	Pre80_210	Pre80_210	Pre145_346	Pre145_362
G100778-Q1	G100778	Quare	1	Oropouche	Pre9_166	Pre9_182	Pre13_194	Pre13_202	Pre15_244	Pre15_244	Pre26_178	Pre26_182	Pre27_176	Pre27_188	Pre28_152	Pre28_156	Pre38_120	Pre38_168	Pre80_210	Pre80_210	Pre145_346	Pre145_362
G100778Q1	G100778	Quare	1	Oropouche	Pre9_166	Pre9_182	Pre13_194	Pre13_202	Pre15_244	Pre15_244	Pre26_178	Pre26_182	Pre27_176	Pre27_188	Pre28_152	Pre28_156	Pre38_120	Pre38_168	Pre80_210	Pre80_210	Pre145_346	Pre145_362
G100780-Q1	G100780	Quare	1	Oropouche	Pre9_158	Pre9_182	Pre13_162	Pre13_170	Pre15_240	Pre15_244	Pre26_170	Pre26_222	Pre27_172	Pre27_198	Pre28_160	Pre28_216	Pre38_168	Pre38_168	Pre80_0	Pre80_0	Pre145_338	Pre145_338
G100780-Q1	G100780	Quare	1	Oropouche	Pre9_158	Pre9_182	Pre13_162	Pre13_170	Pre15_240	Pre15_244	Pre26_170	Pre26_222	Pre27_172	Pre27_198	Pre28_160	Pre28_216	Pre38_168	Pre38_168	Pre80_0	Pre80_0	Pre145_338	Pre145_338
G100780Q1	G100780	Quare	1	Oropouche	Pre9_158	Pre9_182	Pre13_162	Pre13_170	Pre15_240	Pre15_244	Pre26_170	Pre26_222	Pre27_172	Pre27_198	Pre28_160	Pre28_216	Pre38_168	Pre38_168	Pre80_0	Pre80_0	Pre145_338	Pre145_338
G100781-Q1	G100781	Quare	1	Oropouche	Pre9_158	Pre9_182	Pre13_162	Pre13_194	Pre15_220	Pre15_272	Pre26_0	Pre26_0	Pre27_160	Pre27_172	Pre28_154	Pre28_222	Pre38_158	Pre38_162	Pre80_210	Pre80_210	Pre145_348	Pre145_350
G100781-Q1	G100781	Quare	1	Oropouche	Pre9_158	Pre9_182	Pre13_162	Pre13_194	Pre15_220	Pre15_272	Pre26_0	Pre26_0	Pre27_160	Pre27_172	Pre28_154	Pre28_222	Pre38_158	Pre38_162	Pre80_210	Pre80_210	Pre145_348	Pre145_350
G100781Q1	G100781	Quare	1	Oropouche	Pre9_158	Pre9_182	Pre13_162	Pre13_194	Pre15_220	Pre15_272	Pre26_0	Pre26_0	Pre27_160	Pre27_172	Pre28_154	Pre28_222	Pre38_158	Pre38_162	Pre80_210	Pre80_210	Pre145_348	Pre145_350
G100782Q1	G100782	Quare	1	Oropouche	Pre9_0	Pre9_0	Pre13_0	Pre13_0	Pre15_204	Pre15_220	Pre26_0	Pre26_0	Pre27_172	Pre27_176	Pre28_154	Pre28_170	Pre38_120	Pre38_120	Pre80_0	Pre80_0	Pre145_336	Pre145_346
G100783Q1	G100783	Quare	1	Oropouche	Pre9_170	Pre9_186	Pre13_206	Pre13_214	Pre15_240	Pre15_268	Pre26_170	Pre26_210	Pre27_176	Pre27_186	Pre28_152	Pre28_152	Pre38_162	Pre38_162	Pre80_202	Pre80_212	Pre145_336	Pre145_346
G100784Q1	G100784	Quare	1	Oropouche	Pre9_186	Pre9_190	Pre13_218	Pre13_226	Pre15_196	Pre15_248	Pre26_138	Pre26_190	Pre27_172	Pre27_184	Pre28_152	Pre28_158	Pre38_164	Pre38_168	Pre80_204	Pre80_208	Pre145_346	Pre145_346
G100785Q1	G100785	Quare	1	Oropouche	Pre9_166	Pre9_186	Pre13_190	Pre13_194	Pre15_224	Pre15_252	Pre26_0	Pre26_0	Pre27_172	Pre27_172	Pre28_158	Pre28_158	Pre38_162	Pre38_162	Pre80_204	Pre80_208	Pre145_338	Pre145_344
G100788-Q1	G100788	Quare	1	Oropouche	Pre9_186	Pre9_194	Pre13_178	Pre13_182	Pre15_196	Pre15_248	Pre26_178	Pre26_198	Pre27_172	Pre27_172	Pre28_150	Pre28_218	Pre38_150	Pre38_174	Pre80_204	Pre80_210	Pre145_336	Pre145_342
G100788-Q1	G100788	Quare	1	Oropouche	Pre9_186	Pre9_194	Pre13_178	Pre13_182	Pre15_196	Pre15_248	Pre26_178	Pre26_198	Pre27_172	Pre27_172	Pre28_150	Pre28_218	Pre38_150	Pre38_174	Pre80_204	Pre80_210	Pre145_336	Pre145_342
G100788Q1	G100788	Quare	1	Oropouche	Pre9_186	Pre9_194	Pre13_178	Pre13_182	Pre15_196	Pre15_248	Pre26_178	Pre26_198	Pre27_172	Pre27_172	Pre28_150	Pre28_218	Pre38_150	Pre38_174	Pre80_204	Pre80_210	Pre145_336	Pre145_342
G100789Q1	G100789	Quare	1	Oropouche	Pre9_0	Pre9_0	Pre13_202	Pre13_234	Pre15_196	Pre15_196	Pre26_0	Pre26_0	Pre27_180	Pre27_198	Pre28_152	Pre28_204	Pre38_160	Pre38_164	Pre80_210	Pre80_210	Pre145_336	Pre145_342
G100790Q1	G100790	Quare	1	Oropouche	Pre9_166	Pre9_186	Pre13_194	Pre13_238	Pre15_252	Pre15_296	Pre26_162	Pre26_166	Pre27_172	Pre27_180	Pre28_156	Pre28_186	Pre38_120	Pre38_168	Pre80_210	Pre80_210	Pre145_336	Pre145_336
G100791Q1	G100791	Quare	1	Oropouche	Pre9_0	Pre9_0	Pre13_194	Pre13_194	Pre15_228	Pre15_236	Pre26_0	Pre26_0	Pre27_166	Pre27_190	Pre28_0	Pre28_0	Pre38_122	Pre38_160	Pre80_0	Pre80_0	Pre145_342	Pre145_342
G101059Q2	G101059	Quare	2	Oropouche	Pre9_166	Pre9_170	Pre13_0	Pre13_0	Pre15_236	Pre15_244	Pre26_174	Pre26_178	Pre27_180	Pre27_186	Pre28_154	Pre28_214	Pre38_120	Pre38_170	Pre80_210	Pre80_214	Pre145_346	Pre145_354
G101060Q2	G101060	Quare	2	Oropouche	Pre9_178	Pre9_186	Pre13_0	Pre13_0	Pre15_0	Pre15_0	Pre26_166	Pre26_202	Pre27_172	Pre27_190	Pre28_0	Pre28_0	Pre38_134	Pre38_170	Pre80_204	Pre80_204	Pre145_346	Pre145_346
G101061-Q2	G101061	Quare	2	Oropouche	Pre9_182	Pre9_186	Pre13_170	Pre13_226	Pre15_200	Pre15_252	Pre26_166	Pre26_202	Pre27_170	Pre27_172	Pre28_154	Pre28_154	Pre38_134	Pre38_170	Pre80_0	Pre80_0	Pre145_346	Pre145_346
G101062Q2	G101062	Quare	2	Oropouche	Pre9_186	Pre9_186	Pre13_194	Pre13_222	Pre15_252	Pre15_252	Pre26_202	Pre26_226	Pre27_190	Pre27_190	Pre28_148	Pre28_208	Pre38_156	Pre38_172	Pre80_0	Pre80_0	Pre145_338	Pre145_344
G101063Q2	G101063	Quare	2	Oropouche	Pre9_186	Pre9_186	Pre13_166	Pre13_174	Pre15_244	Pre15_248	Pre26_166	Pre26_166	Pre27_172	Pre27_206	Pre28_148	Pre28_154	Pre38_134	Pre38_172	Pre80_214	Pre80_214	Pre145_346	Pre145_346
G101064Q2	G101064	Quare	2	Oropouche	Pre9_186	Pre9_186	Pre13_170	Pre13_226	Pre15_220	Pre15_244	Pre26_174	Pre26_202	Pre27_176	Pre27_206	Pre28_148	Pre28_204	Pre38_120	Pre38_172	Pre80_204	Pre80_214	Pre145_346	Pre145_346
G101065Q2	G101065	Quare	2	Oropouche	Pre9_0	Pre9_0	Pre13_174	Pre13_174	Pre15_244	Pre15_284	Pre26_174	Pre26_202	Pre27_172	Pre27_172	Pre28_204	Pre28_216	Pre38_0	Pre38_0	Pre80_204	Pre80_210	Pre145_344	Pre145_346
G101066Q2	G101066	Quare	2	Oropouche	Pre9_166	Pre9_186	Pre13_174	Pre13_194	Pre15_220	Pre15_248	Pre26_202	Pre26_202	Pre27_172	Pre27_206	Pre28_148	Pre28_194	Pre38_156	Pre38_158	Pre80_210	Pre80_220	Pre145_344	Pre145_346
G101067Q2	G101067	Quare	2	Oropouche	Pre9_170	Pre9_186	Pre13_0	Pre13_0	Pre15_0	Pre15_0	Pre26_178	Pre26_202	Pre27_172	Pre27_172	Pre28_0	Pre28_0	Pre38_158	Pre38_158	Pre80_210	Pre80_210	Pre145_338	Pre145_346
G101069Q2	G101069	Quare	2	Oropouche	Pre9_170	Pre9_182	Pre13_170	Pre13_226	Pre15_200	Pre15_248	Pre26_0	Pre26_0	Pre27_172	Pre27_172	Pre28_152	Pre28_208	Pre38_170	Pre38_172	Pre80_0	Pre80_0	Pre145_346	Pre145_346
G101070Q2	G101070	Quare	2	Oropouche	Pre9_186	Pre9_186	Pre13_174	Pre13_186	Pre15_244	Pre15_284	Pre26_166	Pre26_174	Pre27_188	Pre27_190	Pre28_148	Pre28_204	Pre38_172	Pre38_172	Pre80_204	Pre80_210	Pre145_338	Pre145_344
G101071-Q2	G101071	Quare	2	Oropouche	Pre9_0	Pre9_0	Pre13_170	Pre13_226	Pre15_248	Pre15_252	Pre26_0	Pre26_0	Pre27_170	Pre27_172	Pre28_152	Pre28_208	Pre38_158	Pre38_170	Pre80_210	Pre80_214	Pre145_346	Pre145_346
G101071-Q2	G101071	Quare	2	Oropouche	Pre9_0	Pre9_0	Pre13_170	Pre13_226	Pre15_248	Pre15_252	Pre26_0	Pre26_0	Pre27_170	Pre27_172	Pre28_152	Pre28_208	Pre38_158	Pre38_170	Pre80_210	Pre80_214	Pre145_346	Pre145_346
G101074Q2	G101074	Quare	2	Oropouche	Pre9_166	Pre9_178	Pre13_0	Pre13_0	Pre15_0	Pre15_0	Pre26_178	Pre26_178	Pre27_172	Pre27_172	Pre28_152	Pre28_216	Pre38_158	Pre38_158	Pre80_210	Pre80_210	Pre145_346	Pre145_346
G101075-Q2	G101075	Quare	2	Oropouche	Pre9_170	Pre9_206	Pre13_186	Pre13_186	Pre15_224	Pre15_256	Pre26_146	Pre26_170	Pre27_180	Pre27_186	Pre28_190	Pre28_210	Pre38_164	Pre38_170	Pre80_210	Pre80_210	Pre145_0	Pre145_0
G101075Q2	G101075	Quare	2	Oropouche	Pre9_170	Pre9_206	Pre13_186	Pre13_186	Pre15_224	Pre15_256	Pre26_146	Pre26_170	Pre27_180	Pre27_186	Pre28_190	Pre28_210	Pre38_164	Pre38_170	Pre80_210	Pre80_210	Pre145_0	Pre145_0
G101076-Q2	G101076	Quare	2	Oropouche	Pre9_166	Pre9_182	Pre13_170	Pre13_170	Pre15_248	Pre15_252	Pre26_166	Pre26_178	Pre27_0	Pre27_0	Pre28_152	Pre28_208	Pre38_134	Pre38_172	Pre80_210	Pre80_214	Pre145_344	Pre145_344
G101076Q2	G101076	Quare	2	Oropouche	Pre9_166	Pre9_182	Pre13_170	Pre13_170	Pre15_248	Pre15_252	Pre26_166	Pre26_178	Pre27_0	Pre27_0	Pre28_152	Pre28_208	Pre38_134	Pre38_172	Pre80_210	Pre80_214	Pre145_344	Pre145_344
G101077-Q2	G101077	Quare	2	Oropouche	Pre9_166	Pre9_170	Pre13_186	Pre13_186	Pre15_228	Pre15_248	Pre26_166	Pre26_178	Pre27_0	Pre27_0	Pre28_208	Pre28_216	Pre38_170	Pre38_172	Pre80_210	Pre80_214	Pre145_346	Pre145_346
G101078Q2	G101078	Quare	2	Oropouche	Pre9_166	Pre9_178	Pre13_174	Pre13_186	Pre15_248	Pre15_252	Pre26_166	Pre26_174	Pre27_188	Pre27_190	Pre28_152	Pre28_216	Pre38_134	Pre38_170	Pre80_206	Pre80_214	Pre145_346	Pre145_346
G101079Q2	G101079	Quare	2	Oropouche	Pre9_0	Pre9_0	Pre13_86	Pre13_178	Pre15_228	Pre15_232	Pre26_170	Pre26_230	Pre27_172	Pre27_178	Pre28_0	Pre28_0	Pre38_166	Pre38_166	Pre80_210	Pre80_214	Pre145_340	Pre145_346
G101080Q2	G101080	Quare	2	Oropouche	Pre9_166	Pre9_186	Pre13_170	Pre13_186	Pre15_244	Pre15_248	Pre26_166	Pre26_174	Pre27_172	Pre27_176	Pre28_148	Pre28_152	Pre38_158	Pre38_172	Pre80_206	Pre80_214	Pre145_346	Pre145_346
G101081Q2	G101081	Quare	2	Oropouche	Pre9_166	Pre9_186	Pre13_0	Pre13_0	Pre15_0	Pre15_0	Pre26_166	Pre26_178	Pre27_176	Pre27_176	Pre28_0	Pre28_0	Pre38_158	Pre38_170	Pre80_210	Pre80_214	Pre145_346	Pre145_346
SS10	SS10	San Souci		North Slope	Pre9_198	Pre9_218	Pre13_0	Pre13_0	Pre15_280	Pre15_284	Pre26_206	Pre26_206	Pre27_186	Pre27_224	Pre28_160	Pre28_166	Pre38_0	Pre38_0	Pre80_196	Pre80_208	Pre145_338	Pre145_338
SS11	SS11	San Souci		North Slope	Pre9_174	Pre9_214	Pre13_0	Pre13_0	Pre15_0	Pre15_0	Pre26_0	Pre26_0	Pre27_202	Pre27_202	Pre28_0	Pre28_0	Pre38_140	Pre38_164	Pre80_208	Pre80_208	Pre145_338	Pre145_342
SS12	SS12	San Souci		North Slope	Pre9_194	Pre9_238	Pre13_0	Pre13_0	Pre15_0	Pre15_0	Pre26_142	Pre26_174	Pre27_186	Pre27_202	Pre28_0	Pre28_0	Pre38_120	Pre38_140	Pre80_208	Pre80_208	Pre145_342	Pre145_348
SS14	SS14	San Souci		North Slope	Pre9_194	Pre9_230	Pre13_210	Pre13_210	Pre15_0	Pre15_0	Pre26_146	Pre26_206	Pre27_186	Pre27_202	Pre28_158	Pre28_202	Pre38_120	Pre38_138	Pre80_206	Pre80_208	Pre145_342	Pre145_342
SS15	SS15	San Souci		North Slope	Pre9_194	Pre9_198	Pre13_0	Pre13_0	Pre15_0	Pre15_0	Pre26_206	Pre26_214	Pre27_186	Pre27_224	Pre28_158	Pre28_190	Pre38_120	Pre38_156	Pre80_196	Pre80_210	Pre145_342	Pre145_350
SS16	SS16	San Souci		North Slope	Pre9_194	Pre9_198	Pre13_210	Pre13_210	Pre15_0	Pre15_0	Pre26_0	Pre26_0	Pre27_178	Pre27_186	Pre28_166	Pre28_168	Pre38_120	Pre38_120	Pre80_196	Pre80_208	Pre145_338	Pre145_348
SS17	SS17	San Souci		North Slope	Pre9_238	Pre9_254	Pre13_0	Pre13_0	Pre15_0	Pre15_0	Pre26_0	Pre26_0	Pre27_164	Pre27_202	Pre28_160	Pre28_168	Pre38_138	Pre38_140	Pre80_196	Pre80_208	Pre145_338	Pre145_342
SS18	SS18	San Souci		North Slope	Pre9_158	Pre9_198	Pre13_0	Pre13_0	Pre15_224	Pre15_280	Pre26_194	Pre26_202	Pre27_186	Pre27_186	Pre28_160	Pre28_166	Pre38_120	Pre38_174	Pre80_208	Pre80_208	Pre145_342	Pre145_342
SS19	SS19	San Souci		North Slope	Pre9_198	Pre9_230	Pre13_210	Pre13_210	Pre15_268	Pre15_284	Pre26_206	Pre26_206	Pre27_176	Pre27_202	Pre28_160	Pre28_166	Pre38_120	Pre38_140	Pre80_206	Pre80_208	Pre145_342	Pre145_342
SS2	SS2	San Souci		North Slope	Pre9_158	Pre9_218	Pre13_206	Pre13_214	Pre15_0	Pre15_0	Pre26_118	Pre26_206	Pre27_178	Pre27_186	Pre28_160	Pre28_168	Pre38_0	Pre38_0	Pre80_208	Pre80_210	Pre145_342	Pre145_348
SS20	SS20	San Souci		North Slope	Pre9_174	Pre9_194	Pre13_194	Pre13_210	Pre15_264	Pre15_284	Pre26_146	Pre26_194	Pre27_186	Pre27_202	Pre28_160	Pre28_166	Pre38_140	Pre38_158	Pre80_196	Pre80_210	Pre145_342	Pre145_348
SS21	SS21	San Souci		North Slope	Pre9_194	Pre9_198	Pre13_0	Pre13_0	Pre15_244	Pre15_284	Pre26_146	Pre26_158	Pre27_164	Pre27_178	Pre28_160	Pre28_168	Pre38_138	Pre38_140	Pre80_196	Pre80_204	Pre145_0	Pre145_0
SS22	SS22	San Souci		North Slope	Pre9_194	Pre9_238	Pre13_206	Pre13_206	Pre15_0	Pre15_0	Pre26_158	Pre26_206	Pre27_186	Pre27_186	Pre28_156	Pre28_168	Pre38_120	Pre38_166	Pre80_206	Pre80_208	Pre145_334	Pre145_348
SS23	SS23	San Souci		North Slope	Pre9_194	Pre9_214	Pre13_0	Pre13_0	Pre15_0	Pre15_0	Pre26_174	Pre26_194	Pre27_186	Pre27_186	Pre28_156	Pre28_204	Pre38_138	Pre38_138	Pre80_204	Pre80_204	Pre145_338	Pre145_342
SS24	SS24	San Souci		North Slope	Pre9_194	Pre9_254	Pre13_194	Pre13_194	Pre15_228	Pre15_268	Pre26_174	Pre26_202	Pre27_202	Pre27_202	Pre28_168	Pre28_168	Pre38_120	Pre38_140	Pre80_208	Pre80_208	Pre145_338	Pre145_348
SS25	SS25	San Souci		North Slope	Pre9_198	Pre9_198	Pre13_0	Pre13_0	Pre15_0	Pre15_0	Pre26_158	Pre26_194	Pre27_202	Pre27_202	Pre28_156	Pre28_168	Pre38_120	Pre38_164	Pre80_208	Pre80_208	Pre145_338	Pre145_342
SS26	SS26	San Souci		North Slope	Pre9_194	Pre9_218	Pre13_0	Pre13_0	Pre15_228	Pre15_256	Pre26_202	Pre26_206	Pre27_172	Pre27_172	Pre28_168	Pre28_200	Pre38_0	Pre38_0	Pre80_0	Pre80_0	Pre145_338	Pre145_348
SS27	SS27	San Souci		North Slope	Pre9_218	Pre9_218	Pre13_0	Pre13_0	Pre15_0	Pre15_0	Pre26_0	Pre26_0	Pre27_222	Pre27_224	Pre28_158	Pre28_202	Pre38_120	Pre38_138	Pre80_194	Pre80_206	Pre145_0	Pre145_0
SS28	SS28	San Souci		North Slope	Pre9_194	Pre9_218	Pre13_0	Pre13_0	Pre15_0	Pre15_0	Pre26_146	Pre26_194	Pre27_164	Pre27_178	Pre28_156	Pre28_168	Pre38_140	Pre38_164	Pre80_208	Pre80_208	Pre145_338	Pre145_342
SS29	SS29	San Souci		North Slope	Pre9_198	Pre9_218	Pre13_0	Pre13_0	Pre15_216	Pre15_264	Pre26_142	Pre26_202	Pre27_162	Pre27_176	Pre28_0	Pre28_0	Pre38_138	Pre38_140	Pre80_194	Pre80_208	Pre145_342	Pre145_342
SS3	SS3	San Souci		North Slope	Pre9_158	Pre9_194	Pre13_0	Pre13_0	Pre15_0	Pre15_0	Pre26_0	Pre26_0	Pre27_176	Pre27_178	Pre28_160	Pre28_160	Pre38_120	Pre38_138	Pre80_208	Pre80_208	Pre145_338	Pre145_342
SS30	SS30	San Souci		North Slope	Pre9_174	Pre9_198	Pre13_194	Pre13_194	Pre15_0	Pre15_0	Pre26_146	Pre26_174	Pre27_178	Pre27_202	Pre28_160	Pre28_168	Pre38_120	Pre38_138	Pre80_208	Pre80_210	Pre145_342	Pre145_342
SS31	SS31	San Souci		North Slope	Pre9_174	Pre9_198	Pre13_0	Pre13_0	Pre15_0	Pre15_0	Pre26_186	Pre26_194	Pre27_186	Pre27_186	Pre28_162	Pre28_166	Pre38_120	Pre38_140	Pre80_194	Pre80_208	Pre145_342	Pre145_348
SS32	SS32	San Souci		North Slope	Pre9_190	Pre9_198	Pre13_0	Pre13_0	Pre15_0	Pre15_0	Pre26_0	Pre26_0	Pre27_186	Pre27_202	Pre28_156	Pre28_166	Pre38_120	Pre38_138	Pre80_204	Pre80_208	Pre145_342	Pre145_342
SS33	SS33	San Souci		North Slope	Pre9_0	Pre9_0	Pre13_210	Pre13_210	Pre15_0	Pre15_0	Pre26_194	Pre26_206	Pre27_164	Pre27_202	Pre28_0	Pre28_0	Pre38_120	Pre38_120	Pre80_196	Pre80_210	Pre145_0	Pre145_0
SS4	SS4	San Souci		North Slope	Pre9_174	Pre9_174	Pre13_0	Pre13_0	Pre15_0	Pre15_0	Pre26_186	Pre26_206	Pre27_176	Pre27_186	Pre28_160	Pre28_162	Pre38_120	Pre38_140	Pre80_194	Pre80_208	Pre145_342	Pre145_350
SS5	SS5	San Souci		North Slope	Pre9_174	Pre9_242	Pre13_210	Pre13_210	Pre15_0	Pre15_0	Pre26_146	Pre26_158	Pre27_178	Pre27_186	Pre28_160	Pre28_168	Pre38_138	Pre38_154	Pre80_206	Pre80_208	Pre145_338	Pre145_342
SS6	SS6	San Souci		North Slope	Pre9_194	Pre9_198	Pre13_0	Pre13_0	Pre15_224	Pre15_280	Pre26_146	Pre26_194	Pre27_176	Pre27_178	Pre28_160	Pre28_166	Pre38_0	Pre38_0	Pre80_208	Pre80_210	Pre145_342	Pre145_342
SS7	SS7	San Souci		North Slope	Pre9_182	Pre9_202	Pre13_194	Pre13_194	Pre15_224	Pre15_284	Pre26_194	Pre26_210	Pre27_178	Pre27_202	Pre28_168	Pre28_202	Pre38_0	Pre38_0	Pre80_194	Pre80_196	Pre145_342	Pre145_342
SS8	SS8	San Souci		North Slope	Pre9_234	Pre9_238	Pre13_0	Pre13_0	Pre15_0	Pre15_0	Pre26_0	Pre26_0	Pre27_162	Pre27_198	Pre28_156	Pre28_158	Pre38_140	Pre38_162	Pre80_208	Pre80_208	Pre145_338	Pre145_342
SS9	SS9	San Souci		North Slope	Pre9_158	Pre9_218	Pre13_0	Pre13_0	Pre15_0	Pre15_0	Pre26_194	Pre26_206	Pre27_162	Pre27_176	Pre28_160	Pre28_166	Pre38_0	Pre38_0	Pre80_196	Pre80_206	Pre145_342	Pre145_342
Sha10	Sha10	Shark river		North Slope	Pre9_166	Pre9_170	Pre13_210	Pre13_278	Pre15_0	Pre15_0	Pre26_158	Pre26_162	Pre27_170	Pre27_174	Pre28_144	Pre28_148	Pre38_120	Pre38_120	Pre80_178	Pre80_214	Pre145_348	Pre145_354
Sha11	Sha11	Shark river		North Slope	Pre9_186	Pre9_186	Pre13_166	Pre13_178	Pre15_208	Pre15_260	Pre26_158	Pre26_162	Pre27_170	Pre27_174	Pre28_148	Pre28_148	Pre38_120	Pre38_120	Pre80_196	Pre80_210	Pre145_342	Pre145_342
Sha12	Sha12	Shark river		North Slope	Pre9_170	Pre9_186	Pre13_0	Pre13_0	Pre15_0	Pre15_0	Pre26_158	Pre26_182	Pre27_172	Pre27_174	Pre28_144	Pre28_152	Pre38_120	Pre38_120	Pre80_196	Pre80_210	Pre145_342	Pre145_342
Sha13	Sha13	Shark river		North Slope	Pre9_166	Pre9_166	Pre13_0	Pre13_0	Pre15_252	Pre15_304	Pre26_154	Pre26_158	Pre27_170	Pre27_188	Pre28_148	Pre28_148	Pre38_120	Pre38_120	Pre80_196	Pre80_210	Pre145_348	Pre145_348
Sha14	Sha14	Shark river		North Slope	Pre9_186	Pre9_186	Pre13_0	Pre13_0	Pre15_0	Pre15_0	Pre26_158	Pre26_166	Pre27_170	Pre27_172	Pre28_148	Pre28_148	Pre38_122	Pre38_122	Pre80_180	Pre80_188	Pre145_342	Pre145_348
Sha15	Sha15	Shark river		North Slope	Pre9_166	Pre9_166	Pre13_226	Pre13_270	Pre15_0	Pre15_0	Pre26_158	Pre26_158	Pre27_188	Pre27_190	Pre28_148	Pre28_148	Pre38_120	Pre38_120	Pre80_198	Pre80_210	Pre145_348	Pre145_348
Sha16	Sha16	Shark river		North Slope	Pre9_158	Pre9_166	Pre13_158	Pre13_158	Pre15_276	Pre15_292	Pre26_150	Pre26_150	Pre27_174	Pre27_188	Pre28_148	Pre28_160	Pre38_120	Pre38_120	Pre80_196	Pre80_210	Pre145_348	Pre145_348
Sha17	Sha17	Shark river		North Slope	Pre9_166	Pre9_186	Pre13_158	Pre13_226	Pre15_0	Pre15_0	Pre26_154	Pre26_154	Pre27_188	Pre27_188	Pre28_148	Pre28_148	Pre38_120	Pre38_120	Pre80_196	Pre80_210	Pre145_0	Pre145_0
Sha18	Sha18	Shark river		North Slope	Pre9_158	Pre9_170	Pre13_206	Pre13_242	Pre15_240	Pre15_292	Pre26_154	Pre26_158	Pre27_172	Pre27_172	Pre28_148	Pre28_148	Pre38_120	Pre38_120	Pre80_196	Pre80_210	Pre145_342	Pre145_348
Sha19	Sha19	Shark river		North Slope	Pre9_166	Pre9_166	Pre13_0	Pre13_0	Pre15_252	Pre15_280	Pre26_158	Pre26_186	Pre27_170	Pre27_188	Pre28_148	Pre28_152	Pre38_120	Pre38_120	Pre80_194	Pre80_208	Pre145_348	Pre145_348
Sha20	Sha20	Shark river		North Slope	Pre9_0	Pre9_0	Pre13_0	Pre13_0	Pre15_208	Pre15_276	Pre26_154	Pre26_166	Pre27_170	Pre27_170	Pre28_148	Pre28_148	Pre38_120	Pre38_166	Pre80_196	Pre80_196	Pre145_348	Pre145_354
Sha21	Sha21	Shark river		North Slope	Pre9_166	Pre9_170	Pre13_0	Pre13_0	Pre15_232	Pre15_300	Pre26_0	Pre26_0	Pre27_170	Pre27_174	Pre28_144	Pre28_148	Pre38_120	Pre38_120	Pre80_178	Pre80_196	Pre145_342	Pre145_348
Sha22	Sha22	Shark river		North Slope	Pre9_166	Pre9_166	Pre13_0	Pre13_0	Pre15_0	Pre15_0	Pre26_158	Pre26_158	Pre27_170	Pre27_170	Pre28_144	Pre28_148	Pre38_120	Pre38_166	Pre80_196	Pre80_208	Pre145_0	Pre145_0
Sha23	Sha23	Shark river		North Slope	Pre9_166	Pre9_182	Pre13_202	Pre13_214	Pre15_280	Pre15_300	Pre26_182	Pre26_186	Pre27_170	Pre27_188	Pre28_152	Pre28_152	Pre38_120	Pre38_120	Pre80_196	Pre80_196	Pre145_348	Pre145_348
Sha24	Sha24	Shark river		North Slope	Pre9_166	Pre9_170	Pre13_166	Pre13_190	Pre15_0	Pre15_0	Pre26_0	Pre26_0	Pre27_188	Pre27_188	Pre28_148	Pre28_152	Pre38_120	Pre38_120	Pre80_198	Pre80_198	Pre145_348	Pre145_348
Sha25	Sha25	Shark river		North Slope	Pre9_170	Pre9_186	Pre13_166	Pre13_266	Pre15_308	Pre15_320	Pre26_154	Pre26_194	Pre27_170	Pre27_174	Pre28_144	Pre28_144	Pre38_120	Pre38_166	Pre80_186	Pre80_194	Pre145_348	Pre145_348
Sha26	Sha26	Shark river		North Slope	Pre9_158	Pre9_170	Pre13_0	Pre13_0	Pre15_0	Pre15_0	Pre26_0	Pre26_0	Pre27_0	Pre27_0	Pre28_144	Pre28_148	Pre38_120	Pre38_120	Pre80_196	Pre80_214	Pre145_342	Pre145_348
Sha27	Sha27	Shark river		North Slope	Pre9_158	Pre9_166	Pre13_0	Pre13_0	Pre15_216	Pre15_300	Pre26_154	Pre26_194	Pre27_174	Pre27_188	Pre28_144	Pre28_144	Pre38_120	Pre38_120	Pre80_186	Pre80_186	Pre145_348	Pre145_348
Sha28	Sha28	Shark river		North Slope	Pre9_166	Pre9_186	Pre13_158	Pre13_214	Pre15_0	Pre15_0	Pre26_158	Pre26_170	Pre27_170	Pre27_184	Pre28_148	Pre28_152	Pre38_120	Pre38_166	Pre80_196	Pre80_210	Pre145_348	Pre145_348
Sha29	Sha29	Shark river		North Slope	Pre9_170	Pre9_186	Pre13_174	Pre13_198	Pre15_0	Pre15_0	Pre26_162	Pre26_194	Pre27_170	Pre27_188	Pre28_148	Pre28_148	Pre38_120	Pre38_120	Pre80_196	Pre80_196	Pre145_342	Pre145_354
Sha30	Sha30	Shark river		North Slope	Pre9_150	Pre9_170	Pre13_166	Pre13_210	Pre15_0	Pre15_0	Pre26_154	Pre26_158	Pre27_186	Pre27_186	Pre28_148	Pre28_148	Pre38_120	Pre38_120	Pre80_208	Pre80_208	Pre145_348	Pre145_348
Sha31	Sha31	Shark river		North Slope	Pre9_166	Pre9_166	Pre13_158	Pre13_206	Pre15_0	Pre15_0	Pre26_154	Pre26_166	Pre27_170	Pre27_170	Pre28_148	Pre28_148	Pre38_120	Pre38_120	Pre80_188	Pre80_196	Pre145_348	Pre145_348
Sha32	Sha32	Shark river		North Slope	Pre9_166	Pre9_170	Pre13_0	Pre13_0	Pre15_0	Pre15_0	Pre26_158	Pre26_158	Pre27_170	Pre27_174	Pre28_144	Pre28_144	Pre38_158	Pre38_166	Pre80_210	Pre80_210	Pre145_348	Pre145_354
Sha33	Sha33	Shark river		North Slope	Pre9_166	Pre9_166	Pre13_166	Pre13_170	Pre15_0	Pre15_0	Pre26_158	Pre26_194	Pre27_172	Pre27_172	Pre28_144	Pre28_144	Pre38_0	Pre38_0	Pre80_188	Pre80_196	Pre145_348	Pre145_348
Sha34	Sha34	Shark river		North Slope	Pre9_166	Pre9_170	Pre13_170	Pre13_222	Pre15_0	Pre15_0	Pre26_158	Pre26_158	Pre27_170	Pre27_188	Pre28_148	Pre28_152	Pre38_0	Pre38_0	Pre80_208	Pre80_210	Pre145_348	Pre145_354
Sha35	Sha35	Shark river		North Slope	Pre9_158	Pre9_166	Pre13_158	Pre13_158	Pre15_252	Pre15_268	Pre26_158	Pre26_166	Pre27_170	Pre27_188	Pre28_148	Pre28_152	Pre38_120	Pre38_166	Pre80_196	Pre80_210	Pre145_348	Pre145_348
Sha5	Sha5	Shark river		North Slope	Pre9_166	Pre9_166	Pre13_0	Pre13_0	Pre15_252	Pre15_280	Pre26_182	Pre26_182	Pre27_174	Pre27_188	Pre28_144	Pre28_152	Pre38_120	Pre38_120	Pre80_196	Pre80_210	Pre145_348	Pre145_348
Sha6	Sha6	Shark river		North Slope	Pre9_186	Pre9_186	Pre13_0	Pre13_0	Pre15_272	Pre15_296	Pre26_158	Pre26_158	Pre27_170	Pre27_184	Pre28_144	Pre28_148	Pre38_120	Pre38_120	Pre80_196	Pre80_212	Pre145_342	Pre145_348
Sha7	Sha7	Shark river		North Slope	Pre9_170	Pre9_174	Pre13_166	Pre13_210	Pre15_0	Pre15_0	Pre26_158	Pre26_182	Pre27_188	Pre27_190	Pre28_148	Pre28_148	Pre38_120	Pre38_120	Pre80_210	Pre80_210	Pre145_348	Pre145_348
Sha8	Sha8	Shark river		North Slope	Pre9_166	Pre9_186	Pre13_202	Pre13_222	Pre15_276	Pre15_292	Pre26_0	Pre26_0	Pre27_170	Pre27_174	Pre28_144	Pre28_152	Pre38_120	Pre38_122	Pre80_194	Pre80_194	Pre145_342	Pre145_346
Sha9	Sha9	Shark river		North Slope	Pre9_174	Pre9_198	Pre13_0	Pre13_0	Pre15_0	Pre15_0	Pre26_158	Pre26_202	Pre27_186	Pre27_202	Pre28_160	Pre28_168	Pre38_122	Pre38_176	Pre80_208	Pre80_208	Pre145_338	Pre145_342
G101738	G101738	Silver Stream	0	SW	Pre9_204	Pre9_216	Pre13_94	Pre13_110	Pre15_228	Pre15_260	Pre26_170	Pre26_198	Pre27_192	Pre27_250	Pre28_136	Pre28_190	Pre38_138	Pre38_196	Pre80_202	Pre80_214	Pre145_342	Pre145_346
G101744	G101744	Silver Stream	0	SW	Pre9_224	Pre9_248	Pre13_86	Pre13_86	Pre15_256	Pre15_256	Pre26_210	Pre26_210	Pre27_194	Pre27_204	Pre28_136	Pre28_204	Pre38_138	Pre38_138	Pre80_202	Pre80_210	Pre145_344	Pre145_346
G101759	G101759	Silver Stream	0	SW	Pre9_160	Pre9_196	Pre13_86	Pre13_130	Pre15_232	Pre15_256	Pre26_202	Pre26_202	Pre27_194	Pre27_218	Pre28_136	Pre28_214	Pre38_132	Pre38_136	Pre80_202	Pre80_202	Pre145_344	Pre145_350
G101767	G101767	Silver Stream	0	SW	Pre9_168	Pre9_196	Pre13_0	Pre13_0	Pre15_268	Pre15_280	Pre26_194	Pre26_202	Pre27_180	Pre27_192	Pre28_136	Pre28_136	Pre38_138	Pre38_144	Pre80_210	Pre80_210	Pre145_342	Pre145_346
G109127	G109127	site2	0	SW	Pre9_228	Pre9_232	Pre13_94	Pre13_202	Pre15_332	Pre15_348	Pre26_182	Pre26_210	Pre27_178	Pre27_208	Pre28_224	Pre28_242	Pre38_130	Pre38_164	Pre80_210	Pre80_216	Pre145_334	Pre145_342
G109129	G109129	site2	0	SW	Pre9_232	Pre9_232	Pre13_0	Pre13_0	Pre15_224	Pre15_356	Pre26_162	Pre26_186	Pre27_214	Pre27_216	Pre28_188	Pre28_246	Pre38_140	Pre38_164	Pre80_206	Pre80_216	Pre145_342	Pre145_346
G109131	G109131	site2	0	SW	Pre9_160	Pre9_216	Pre13_102	Pre13_102	Pre15_224	Pre15_356	Pre26_182	Pre26_202	Pre27_178	Pre27_212	Pre28_164	Pre28_210	Pre38_130	Pre38_164	Pre80_194	Pre80_216	Pre145_332	Pre145_334
G109135	G109135	site2	0	SW	Pre9_208	Pre9_212	Pre13_0	Pre13_0	Pre15_268	Pre15_344	Pre26_166	Pre26_210	Pre27_212	Pre27_214	Pre28_188	Pre28_238	Pre38_130	Pre38_176	Pre80_0	Pre80_0	Pre145_332	Pre145_344
G109137	G109137	site2	0	SW	Pre9_228	Pre9_232	Pre13_0	Pre13_0	Pre15_256	Pre15_296	Pre26_166	Pre26_170	Pre27_178	Pre27_200	Pre28_186	Pre28_246	Pre38_130	Pre38_130	Pre80_216	Pre80_224	Pre145_342	Pre145_344
G109138	G109138	site2	0	SW	Pre9_212	Pre9_236	Pre13_94	Pre13_94	Pre15_268	Pre15_348	Pre26_210	Pre26_210	Pre27_192	Pre27_208	Pre28_198	Pre28_242	Pre38_130	Pre38_176	Pre80_204	Pre80_214	Pre145_332	Pre145_342
G109140	G109140	site2	0	SW	Pre9_232	Pre9_240	Pre13_94	Pre13_182	Pre15_260	Pre15_344	Pre26_166	Pre26_170	Pre27_174	Pre27_188	Pre28_226	Pre28_230	Pre38_136	Pre38_164	Pre80_216	Pre80_216	Pre145_334	Pre145_334
G109141	G109141	site3	0	SW	Pre9_212	Pre9_220	Pre13_0	Pre13_0	Pre15_224	Pre15_340	Pre26_166	Pre26_174	Pre27_176	Pre27_208	Pre28_194	Pre28_242	Pre38_122	Pre38_122	Pre80_210	Pre80_216	Pre145_342	Pre145_346
G109142	G109142	site3	0	SW	Pre9_220	Pre9_228	Pre13_122	Pre13_246	Pre15_228	Pre15_256	Pre26_182	Pre26_186	Pre27_178	Pre27_200	Pre28_188	Pre28_252	Pre38_130	Pre38_176	Pre80_216	Pre80_216	Pre145_342	Pre145_342
G109143	G109143	site3	0	SW	Pre9_212	Pre9_232	Pre13_0	Pre13_0	Pre15_280	Pre15_332	Pre26_166	Pre26_186	Pre27_174	Pre27_208	Pre28_192	Pre28_200	Pre38_114	Pre38_130	Pre80_204	Pre80_216	Pre145_334	Pre145_334
G109145	G109145	site3	0	SW	Pre9_228	Pre9_232	Pre13_0	Pre13_0	Pre15_264	Pre15_280	Pre26_162	Pre26_166	Pre27_208	Pre27_216	Pre28_178	Pre28_234	Pre38_130	Pre38_164	Pre80_194	Pre80_208	Pre145_334	Pre145_346
G109147	G109147	site3	0	SW	Pre9_228	Pre9_232	Pre13_94	Pre13_198	Pre15_252	Pre15_324	Pre26_162	Pre26_178	Pre27_174	Pre27_208	Pre28_182	Pre28_192	Pre38_122	Pre38_122	Pre80_204	Pre80_204	Pre145_334	Pre145_342
G109148	G109148	site3	0	SW	Pre9_232	Pre9_236	Pre13_94	Pre13_94	Pre15_296	Pre15_348	Pre26_174	Pre26_186	Pre27_200	Pre27_208	Pre28_198	Pre28_238	Pre38_130	Pre38_130	Pre80_196	Pre80_210	Pre145_334	Pre145_334
G109149	G109149	site3	0	SW	Pre9_216	Pre9_232	Pre13_98	Pre13_198	Pre15_248	Pre15_268	Pre26_162	Pre26_166	Pre27_184	Pre27_208	Pre28_188	Pre28_188	Pre38_164	Pre38_164	Pre80_210	Pre80_216	Pre145_334	Pre145_342
G101638 - SR	G101638	Snake River	2010	SW	Pre9_220	Pre9_228	Pre13_170	Pre13_170	Pre15_228	Pre15_236	Pre26_146	Pre26_166	Pre27_160	Pre27_192	Pre28_202	Pre28_204	Pre38_132	Pre38_152	Pre80_210	Pre80_210	Pre145_340	Pre145_344
G101639 - SR	G101639	Snake River	2010	SW	Pre9_228	Pre9_244	Pre13_86	Pre13_86	Pre15_220	Pre15_336	Pre26_146	Pre26_214	Pre27_166	Pre27_180	Pre28_172	Pre28_172	Pre38_116	Pre38_152	Pre80_194	Pre80_214	Pre145_0	Pre145_0
G101640 - SR	G101640	Snake River	2010	SW	Pre9_212	Pre9_228	Pre13_0	Pre13_0	Pre15_224	Pre15_284	Pre26_154	Pre26_186	Pre27_160	Pre27_208	Pre28_172	Pre28_188	Pre38_130	Pre38_156	Pre80_212	Pre80_224	Pre145_342	Pre145_344
G101641 - SR	G101641	Snake River	2010	SW	Pre9_228	Pre9_244	Pre13_0	Pre13_0	Pre15_228	Pre15_288	Pre26_166	Pre26_234	Pre27_178	Pre27_188	Pre28_144	Pre28_188	Pre38_124	Pre38_152	Pre80_206	Pre80_212	Pre145_342	Pre145_344
G101642 - SR	G101642	Snake River	2010	SW	Pre9_228	Pre9_228	Pre13_218	Pre13_218	Pre15_228	Pre15_288	Pre26_146	Pre26_218	Pre27_158	Pre27_194	Pre28_168	Pre28_188	Pre38_128	Pre38_158	Pre80_208	Pre80_208	Pre145_344	Pre145_344
G101643 - SR	G101643	Snake River	2010	SW	Pre9_180	Pre9_204	Pre13_0	Pre13_0	Pre15_196	Pre15_316	Pre26_142	Pre26_166	Pre27_190	Pre27_202	Pre28_158	Pre28_168	Pre38_152	Pre38_152	Pre80_196	Pre80_212	Pre145_340	Pre145_342
G101646 - SR	G101646	Snake River	2010	SW	Pre9_220	Pre9_228	Pre13_150	Pre13_270	Pre15_196	Pre15_196	Pre26_222	Pre26_226	Pre27_188	Pre27_208	Pre28_192	Pre28_232	Pre38_156	Pre38_156	Pre80_216	Pre80_216	Pre145_338	Pre145_340
G101654 - SR	G101654	Snake River	2010	SW	Pre9_188	Pre9_244	Pre13_134	Pre13_134	Pre15_228	Pre15_260	Pre26_146	Pre26_206	Pre27_160	Pre27_214	Pre28_144	Pre28_148	Pre38_124	Pre38_156	Pre80_200	Pre80_206	Pre145_342	Pre145_342
G101655 - SR	G101655	Snake River	2010	SW	Pre9_220	Pre9_244	Pre13_86	Pre13_126	Pre15_224	Pre15_224	Pre26_178	Pre26_178	Pre27_178	Pre27_218	Pre28_144	Pre28_168	Pre38_156	Pre38_158	Pre80_196	Pre80_210	Pre145_342	Pre145_344
G101657 - SR	G101657	Snake River	2010	SW	Pre9_232	Pre9_236	Pre13_0	Pre13_0	Pre15_192	Pre15_192	Pre26_210	Pre26_234	Pre27_178	Pre27_220	Pre28_158	Pre28_202	Pre38_156	Pre38_156	Pre80_216	Pre80_216	Pre145_334	Pre145_342
G101661 - SR	G101661	Snake River	2010	SW	Pre9_184	Pre9_212	Pre13_0	Pre13_0	Pre15_192	Pre15_192	Pre26_146	Pre26_154	Pre27_178	Pre27_178	Pre28_166	Pre28_176	Pre38_128	Pre38_132	Pre80_196	Pre80_216	Pre145_342	Pre145_344
G101662 - SR	G101662	Snake River	2010	SW	Pre9_0	Pre9_0	Pre13_0	Pre13_0	Pre15_252	Pre15_252	Pre26_162	Pre26_210	Pre27_174	Pre27_222	Pre28_168	Pre28_230	Pre38_130	Pre38_176	Pre80_214	Pre80_214	Pre145_342	Pre145_344
G101690 - Stol	G101690	Stollmeyer	2010	SW	Pre9_160	Pre9_220	Pre13_0	Pre13_0	Pre15_256	Pre15_284	Pre26_166	Pre26_186	Pre27_206	Pre27_216	Pre28_182	Pre28_228	Pre38_168	Pre38_180	Pre80_196	Pre80_196	Pre145_342	Pre145_346
G101691 - Stol	G101691	Stollmeyer	2010	SW	Pre9_160	Pre9_232	Pre13_0	Pre13_0	Pre15_240	Pre15_268	Pre26_146	Pre26_182	Pre27_212	Pre27_222	Pre28_212	Pre28_226	Pre38_186	Pre38_186	Pre80_208	Pre80_212	Pre145_342	Pre145_344
G101692 - Stol	G101692	Stollmeyer	2010	SW	Pre9_184	Pre9_232	Pre13_138	Pre13_138	Pre15_236	Pre15_264	Pre26_154	Pre26_170	Pre27_172	Pre27_208	Pre28_222	Pre28_236	Pre38_168	Pre38_196	Pre80_212	Pre80_212	Pre145_336	Pre145_344
G101693 - Stol	G101693	Stollmeyer	2010	SW	Pre9_160	Pre9_208	Pre13_210	Pre13_210	Pre15_252	Pre15_276	Pre26_166	Pre26_170	Pre27_166	Pre27_212	Pre28_0	Pre28_0	Pre38_124	Pre38_138	Pre80_212	Pre80_212	Pre145_344	Pre145_346
G101694 - Stol	G101694	Stollmeyer	2010	SW	Pre9_160	Pre9_204	Pre13_0	Pre13_0	Pre15_240	Pre15_264	Pre26_170	Pre26_182	Pre27_166	Pre27_202	Pre28_164	Pre28_224	Pre38_124	Pre38_186	Pre80_212	Pre80_212	Pre145_342	Pre145_344
G101695 - Stol	G101695	Stollmeyer	2010	SW	Pre9_160	Pre9_212	Pre13_0	Pre13_0	Pre15_236	Pre15_252	Pre26_174	Pre26_186	Pre27_180	Pre27_202	Pre28_164	Pre28_250	Pre38_150	Pre38_172	Pre80_212	Pre80_212	Pre145_334	Pre145_344
G101699 - Stol	G101699	Stollmeyer	2010	SW	Pre9_204	Pre9_204	Pre13_0	Pre13_0	Pre15_276	Pre15_276	Pre26_166	Pre26_186	Pre27_174	Pre27_188	Pre28_206	Pre28_234	Pre38_130	Pre38_180	Pre80_210	Pre80_216	Pre145_340	Pre145_346
G101700 - Stol	G101700	Stollmeyer	2010	SW	Pre9_200	Pre9_224	Pre13_0	Pre13_0	Pre15_248	Pre15_296	Pre26_186	Pre26_194	Pre27_166	Pre27_208	Pre28_214	Pre28_248	Pre38_124	Pre38_194	Pre80_212	Pre80_212	Pre145_340	Pre145_344
G101708 - Stol	G101708	Stollmeyer	2010	SW	Pre9_160	Pre9_160	Pre13_0	Pre13_0	Pre15_228	Pre15_248	Pre26_186	Pre26_186	Pre27_166	Pre27_214	Pre28_154	Pre28_174	Pre38_138	Pre38_148	Pre80_202	Pre80_210	Pre145_340	Pre145_344
G101712 - Stol	G101712	Stollmeyer	2010	SW	Pre9_184	Pre9_212	Pre13_130	Pre13_130	Pre15_248	Pre15_264	Pre26_162	Pre26_182	Pre27_216	Pre27_220	Pre28_224	Pre28_226	Pre38_150	Pre38_192	Pre80_208	Pre80_210	Pre145_342	Pre145_348
G101719 - Stol	G101719	Stollmeyer	2010	SW	Pre9_188	Pre9_208	Pre13_134	Pre13_138	Pre15_0	Pre15_0	Pre26_178	Pre26_186	Pre27_174	Pre27_204	Pre28_222	Pre28_226	Pre38_180	Pre38_198	Pre80_212	Pre80_212	Pre145_0	Pre145_0
G100109T2	G100109	T2	2	Oropouche	Pre9_158	Pre9_194	Pre13_102	Pre13_106	Pre15_232	Pre15_268	Pre26_106	Pre26_106	Pre27_166	Pre27_228	Pre28_148	Pre28_178	Pre38_148	Pre38_148	Pre80_204	Pre80_204	Pre145_340	Pre145_342
G100110T2	G100110	T2	2	Oropouche	Pre9_158	Pre9_218	Pre13_98	Pre13_106	Pre15_244	Pre15_272	Pre26_106	Pre26_106	Pre27_176	Pre27_182	Pre28_168	Pre28_178	Pre38_148	Pre38_148	Pre80_198	Pre80_200	Pre145_338	Pre145_340
G100111T2	G100111	T2	2	Oropouche	Pre9_186	Pre9_210	Pre13_102	Pre13_106	Pre15_244	Pre15_280	Pre26_178	Pre26_218	Pre27_166	Pre27_184	Pre28_168	Pre28_172	Pre38_148	Pre38_148	Pre80_196	Pre80_214	Pre145_342	Pre145_346
G100112T2	G100112	T2	2	Oropouche	Pre9_158	Pre9_158	Pre13_106	Pre13_110	Pre15_236	Pre15_244	Pre26_194	Pre26_194	Pre27_176	Pre27_208	Pre28_0	Pre28_0	Pre38_148	Pre38_148	Pre80_200	Pre80_214	Pre145_342	Pre145_346
G100113T2	G100113	T2	2	Oropouche	Pre9_210	Pre9_218	Pre13_106	Pre13_166	Pre15_244	Pre15_260	Pre26_106	Pre26_182	Pre27_176	Pre27_204	Pre28_0	Pre28_0	Pre38_148	Pre38_148	Pre80_200	Pre80_214	Pre145_338	Pre145_340
G100114T2	G100114	T2	2	Oropouche	Pre9_158	Pre9_218	Pre13_110	Pre13_110	Pre15_260	Pre15_260	Pre26_114	Pre26_174	Pre27_178	Pre27_182	Pre28_162	Pre28_168	Pre38_148	Pre38_148	Pre80_214	Pre80_220	Pre145_336	Pre145_340
G100115T2	G100115	T2	2	Oropouche	Pre9_158	Pre9_158	Pre13_90	Pre13_106	Pre15_240	Pre15_284	Pre26_106	Pre26_106	Pre27_178	Pre27_188	Pre28_168	Pre28_168	Pre38_148	Pre38_148	Pre80_214	Pre80_214	Pre145_340	Pre145_342
G100116T2	G100116	T2	2	Oropouche	Pre9_210	Pre9_210	Pre13_98	Pre13_214	Pre15_200	Pre15_248	Pre26_106	Pre26_106	Pre27_180	Pre27_184	Pre28_152	Pre28_168	Pre38_150	Pre38_150	Pre80_194	Pre80_214	Pre145_340	Pre145_342
G100117T2	G100117	T2	2	Oropouche	Pre9_210	Pre9_222	Pre13_114	Pre13_114	Pre15_0	Pre15_0	Pre26_106	Pre26_114	Pre27_178	Pre27_206	Pre28_152	Pre28_162	Pre38_142	Pre38_148	Pre80_0	Pre80_0	Pre145_342	Pre145_352
G100118T2	G100118	T2	2	Oropouche	Pre9_194	Pre9_202	Pre13_0	Pre13_0	Pre15_248	Pre15_260	Pre26_174	Pre26_178	Pre27_190	Pre27_190	Pre28_138	Pre28_168	Pre38_148	Pre38_148	Pre80_196	Pre80_214	Pre145_340	Pre145_350
G100119T2	G100119	T2	2	Oropouche	Pre9_158	Pre9_158	Pre13_98	Pre13_110	Pre15_228	Pre15_236	Pre26_106	Pre26_174	Pre27_176	Pre27_192	Pre28_148	Pre28_162	Pre38_120	Pre38_122	Pre80_214	Pre80_214	Pre145_338	Pre145_340
G100120T2	G100120	T2	2	Oropouche	Pre9_158	Pre9_206	Pre13_90	Pre13_114	Pre15_0	Pre15_0	Pre26_106	Pre26_178	Pre27_178	Pre27_190	Pre28_0	Pre28_0	Pre38_134	Pre38_148	Pre80_0	Pre80_0	Pre145_340	Pre145_340
G100121T2	G100121	T2	2	Oropouche	Pre9_0	Pre9_0	Pre13_102	Pre13_114	Pre15_180	Pre15_236	Pre26_106	Pre26_106	Pre27_174	Pre27_176	Pre28_168	Pre28_180	Pre38_148	Pre38_148	Pre80_198	Pre80_214	Pre145_340	Pre145_346
G100122T2	G100122	T2	2	Oropouche	Pre9_194	Pre9_194	Pre13_98	Pre13_162	Pre15_240	Pre15_280	Pre26_166	Pre26_186	Pre27_180	Pre27_180	Pre28_170	Pre28_174	Pre38_0	Pre38_0	Pre80_0	Pre80_0	Pre145_340	Pre145_346
G100123T2	G100123	T2	2	Oropouche	Pre9_0	Pre9_0	Pre13_110	Pre13_114	Pre15_264	Pre15_332	Pre26_114	Pre26_194	Pre27_180	Pre27_190	Pre28_162	Pre28_168	Pre38_122	Pre38_146	Pre80_212	Pre80_214	Pre145_342	Pre145_342
G100124T2	G100124	T2	2	Oropouche	Pre9_0	Pre9_0	Pre13_102	Pre13_110	Pre15_272	Pre15_272	Pre26_106	Pre26_118	Pre27_162	Pre27_188	Pre28_158	Pre28_168	Pre38_146	Pre38_148	Pre80_214	Pre80_214	Pre145_340	Pre145_342
G100125T2	G100125	T2	2	Oropouche	Pre9_194	Pre9_222	Pre13_110	Pre13_110	Pre15_244	Pre15_260	Pre26_106	Pre26_106	Pre27_162	Pre27_178	Pre28_150	Pre28_152	Pre38_148	Pre38_148	Pre80_196	Pre80_214	Pre145_340	Pre145_342
G100126T2	G100126	T2	2	Oropouche	Pre9_0	Pre9_0	Pre13_94	Pre13_94	Pre15_260	Pre15_268	Pre26_110	Pre26_114	Pre27_168	Pre27_178	Pre28_0	Pre28_0	Pre38_122	Pre38_146	Pre80_200	Pre80_214	Pre145_342	Pre145_346
G100127T2	G100127	T2	2	Oropouche	Pre9_0	Pre9_0	Pre13_110	Pre13_110	Pre15_240	Pre15_280	Pre26_106	Pre26_106	Pre27_178	Pre27_194	Pre28_0	Pre28_0	Pre38_146	Pre38_148	Pre80_212	Pre80_222	Pre145_340	Pre145_342
G100128T2	G100128	T2	2	Oropouche	Pre9_0	Pre9_0	Pre13_98	Pre13_270	Pre15_0	Pre15_0	Pre26_0	Pre26_0	Pre27_178	Pre27_194	Pre28_0	Pre28_0	Pre38_148	Pre38_148	Pre80_212	Pre80_214	Pre145_340	Pre145_340
G100129T2	G100129	T2	2	Oropouche	Pre9_178	Pre9_194	Pre13_134	Pre13_138	Pre15_248	Pre15_280	Pre26_106	Pre26_106	Pre27_188	Pre27_192	Pre28_174	Pre28_188	Pre38_148	Pre38_148	Pre80_214	Pre80_214	Pre145_340	Pre145_340
G100130T2	G100130	T2	2	Oropouche	Pre9_194	Pre9_218	Pre13_98	Pre13_110	Pre15_180	Pre15_248	Pre26_110	Pre26_114	Pre27_178	Pre27_188	Pre28_150	Pre28_168	Pre38_148	Pre38_148	Pre80_214	Pre80_214	Pre145_340	Pre145_342
G100131T2	G100131	T2	2	Oropouche	Pre9_0	Pre9_0	Pre13_0	Pre13_0	Pre15_200	Pre15_236	Pre26_0	Pre26_0	Pre27_186	Pre27_188	Pre28_150	Pre28_176	Pre38_148	Pre38_148	Pre80_196	Pre80_214	Pre145_340	Pre145_342
G100132T2	G100132	T2	2	Oropouche	Pre9_0	Pre9_0	Pre13_90	Pre13_94	Pre15_268	Pre15_276	Pre26_178	Pre26_182	Pre27_176	Pre27_214	Pre28_144	Pre28_166	Pre38_120	Pre38_146	Pre80_214	Pre80_214	Pre145_340	Pre145_342
G100133T2	G100133	T2	2	Oropouche	Pre9_0	Pre9_0	Pre13_0	Pre13_0	Pre15_236	Pre15_240	Pre26_0	Pre26_0	Pre27_176	Pre27_176	Pre28_0	Pre28_0	Pre38_146	Pre38_148	Pre80_214	Pre80_222	Pre145_342	Pre145_346
G100134T2	G100134	T2	2	Oropouche	Pre9_0	Pre9_0	Pre13_0	Pre13_0	Pre15_236	Pre15_248	Pre26_106	Pre26_106	Pre27_0	Pre27_0	Pre28_0	Pre28_0	Pre38_132	Pre38_148	Pre80_214	Pre80_214	Pre145_342	Pre145_342
G100135T2	G100135	T2	2	Oropouche	Pre9_174	Pre9_198	Pre13_98	Pre13_102	Pre15_232	Pre15_256	Pre26_106	Pre26_194	Pre27_178	Pre27_180	Pre28_166	Pre28_168	Pre38_146	Pre38_148	Pre80_196	Pre80_214	Pre145_340	Pre145_342
G100136T2	G100136	T2	2	Oropouche	Pre9_0	Pre9_0	Pre13_102	Pre13_102	Pre15_252	Pre15_264	Pre26_110	Pre26_182	Pre27_168	Pre27_180	Pre28_176	Pre28_176	Pre38_0	Pre38_0	Pre80_0	Pre80_0	Pre145_340	Pre145_340
G100137T2	G100137	T2	2	Oropouche	Pre9_218	Pre9_238	Pre13_102	Pre13_150	Pre15_244	Pre15_260	Pre26_114	Pre26_210	Pre27_188	Pre27_188	Pre28_152	Pre28_178	Pre38_146	Pre38_148	Pre80_214	Pre80_214	Pre145_340	Pre145_342
G100138T2	G100138	T2	2	Oropouche	Pre9_0	Pre9_0	Pre13_110	Pre13_114	Pre15_252	Pre15_260	Pre26_106	Pre26_114	Pre27_0	Pre27_0	Pre28_168	Pre28_172	Pre38_120	Pre38_148	Pre80_214	Pre80_214	Pre145_340	Pre145_342
G100140T2	G100140	T2	2	Oropouche	Pre9_182	Pre9_222	Pre13_98	Pre13_98	Pre15_244	Pre15_276	Pre26_106	Pre26_110	Pre27_166	Pre27_190	Pre28_0	Pre28_0	Pre38_140	Pre38_148	Pre80_214	Pre80_214	Pre145_342	Pre145_342
G100816T3	G100816	T3	3	Oropouche	Pre9_158	Pre9_218	Pre13_90	Pre13_106	Pre15_0	Pre15_0	Pre26_106	Pre26_210	Pre27_176	Pre27_178	Pre28_136	Pre28_136	Pre38_148	Pre38_148	Pre80_200	Pre80_200	Pre145_342	Pre145_342
G100817T3	G100817	T3	3	Oropouche	Pre9_158	Pre9_194	Pre13_110	Pre13_110	Pre15_244	Pre15_244	Pre26_106	Pre26_106	Pre27_184	Pre27_184	Pre28_170	Pre28_174	Pre38_146	Pre38_146	Pre80_214	Pre80_214	Pre145_342	Pre145_342
G100820T3	G100820	T3	3	Oropouche	Pre9_158	Pre9_194	Pre13_102	Pre13_110	Pre15_244	Pre15_244	Pre26_106	Pre26_210	Pre27_168	Pre27_228	Pre28_166	Pre28_170	Pre38_148	Pre38_148	Pre80_214	Pre80_214	Pre145_344	Pre145_344
G100821T3	G100821	T3	3	Oropouche	Pre9_158	Pre9_218	Pre13_102	Pre13_110	Pre15_244	Pre15_252	Pre26_0	Pre26_0	Pre27_168	Pre27_184	Pre28_0	Pre28_0	Pre38_0	Pre38_0	Pre80_0	Pre80_0	Pre145_0	Pre145_0
G100822T3	G100822	T3	3	Oropouche	Pre9_158	Pre9_158	Pre13_102	Pre13_102	Pre15_244	Pre15_260	Pre26_106	Pre26_106	Pre27_178	Pre27_228	Pre28_146	Pre28_166	Pre38_146	Pre38_146	Pre80_200	Pre80_214	Pre145_342	Pre145_352
G100823T3	G100823	T3	3	Oropouche	Pre9_158	Pre9_218	Pre13_90	Pre13_114	Pre15_252	Pre15_280	Pre26_106	Pre26_214	Pre27_218	Pre27_228	Pre28_160	Pre28_168	Pre38_146	Pre38_148	Pre80_200	Pre80_214	Pre145_342	Pre145_342
G100824T3	G100824	T3	3	Oropouche	Pre9_158	Pre9_218	Pre13_102	Pre13_106	Pre15_240	Pre15_252	Pre26_106	Pre26_178	Pre27_184	Pre27_186	Pre28_166	Pre28_170	Pre38_146	Pre38_146	Pre80_200	Pre80_214	Pre145_342	Pre145_342
G100825T3	G100825	T3	3	Oropouche	Pre9_158	Pre9_194	Pre13_102	Pre13_110	Pre15_244	Pre15_252	Pre26_106	Pre26_182	Pre27_184	Pre27_190	Pre28_166	Pre28_166	Pre38_146	Pre38_146	Pre80_214	Pre80_214	Pre145_342	Pre145_342
G100826T3	G100826	T3	3	Oropouche	Pre9_194	Pre9_218	Pre13_102	Pre13_110	Pre15_228	Pre15_252	Pre26_214	Pre26_214	Pre27_176	Pre27_220	Pre28_168	Pre28_168	Pre38_146	Pre38_148	Pre80_214	Pre80_214	Pre145_342	Pre145_342
G100827T3	G100827	T3	3	Oropouche	Pre9_218	Pre9_218	Pre13_102	Pre13_114	Pre15_252	Pre15_260	Pre26_106	Pre26_178	Pre27_178	Pre27_228	Pre28_136	Pre28_170	Pre38_146	Pre38_148	Pre80_200	Pre80_214	Pre145_342	Pre145_352
G100828T3	G100828	T3	3	Oropouche	Pre9_158	Pre9_158	Pre13_90	Pre13_90	Pre15_0	Pre15_0	Pre26_106	Pre26_214	Pre27_178	Pre27_184	Pre28_0	Pre28_0	Pre38_148	Pre38_148	Pre80_200	Pre80_214	Pre145_344	Pre145_352
G100829T3	G100829	T3	3	Oropouche	Pre9_158	Pre9_210	Pre13_102	Pre13_110	Pre15_240	Pre15_256	Pre26_106	Pre26_178	Pre27_166	Pre27_192	Pre28_136	Pre28_170	Pre38_146	Pre38_148	Pre80_214	Pre80_214	Pre145_342	Pre145_342
G100830T3	G100830	T3	3	Oropouche	Pre9_206	Pre9_218	Pre13_90	Pre13_110	Pre15_244	Pre15_252	Pre26_106	Pre26_210	Pre27_0	Pre27_0	Pre28_166	Pre28_174	Pre38_146	Pre38_148	Pre80_214	Pre80_214	Pre145_342	Pre145_342
G100831T3	G100831	T3	3	Oropouche	Pre9_158	Pre9_158	Pre13_0	Pre13_0	Pre15_244	Pre15_260	Pre26_106	Pre26_118	Pre27_184	Pre27_228	Pre28_168	Pre28_172	Pre38_146	Pre38_148	Pre80_214	Pre80_214	Pre145_342	Pre145_344
G100832T3	G100832	T3	3	Oropouche	Pre9_158	Pre9_218	Pre13_106	Pre13_110	Pre15_240	Pre15_240	Pre26_106	Pre26_210	Pre27_184	Pre27_228	Pre28_136	Pre28_166	Pre38_122	Pre38_146	Pre80_0	Pre80_0	Pre145_342	Pre145_342
G100833T3	G100833	T3	3	Oropouche	Pre9_0	Pre9_0	Pre13_110	Pre13_110	Pre15_240	Pre15_252	Pre26_106	Pre26_210	Pre27_178	Pre27_184	Pre28_170	Pre28_170	Pre38_146	Pre38_148	Pre80_214	Pre80_214	Pre145_342	Pre145_342
G100834T3	G100834	T3	3	Oropouche	Pre9_158	Pre9_210	Pre13_90	Pre13_102	Pre15_244	Pre15_252	Pre26_106	Pre26_178	Pre27_168	Pre27_184	Pre28_148	Pre28_148	Pre38_124	Pre38_128	Pre80_214	Pre80_214	Pre145_0	Pre145_0
G100835T3	G100835	T3	3	Oropouche	Pre9_158	Pre9_158	Pre13_102	Pre13_110	Pre15_240	Pre15_256	Pre26_106	Pre26_214	Pre27_190	Pre27_190	Pre28_0	Pre28_0	Pre38_144	Pre38_146	Pre80_0	Pre80_0	Pre145_342	Pre145_344
G100836T3	G100836	T3	3	Oropouche	Pre9_218	Pre9_218	Pre13_98	Pre13_106	Pre15_236	Pre15_244	Pre26_106	Pre26_106	Pre27_228	Pre27_228	Pre28_166	Pre28_166	Pre38_148	Pre38_148	Pre80_214	Pre80_214	Pre145_344	Pre145_344
G100837T3	G100837	T3	3	Oropouche	Pre9_0	Pre9_0	Pre13_106	Pre13_110	Pre15_240	Pre15_244	Pre26_106	Pre26_178	Pre27_184	Pre27_228	Pre28_166	Pre28_168	Pre38_146	Pre38_146	Pre80_214	Pre80_214	Pre145_342	Pre145_342
G100838T3	G100838	T3	3	Oropouche	Pre9_206	Pre9_218	Pre13_106	Pre13_110	Pre15_252	Pre15_252	Pre26_106	Pre26_106	Pre27_184	Pre27_228	Pre28_166	Pre28_170	Pre38_148	Pre38_148	Pre80_214	Pre80_214	Pre145_342	Pre145_342
G100839T3	G100839	T3	3	Oropouche	Pre9_218	Pre9_218	Pre13_110	Pre13_110	Pre15_244	Pre15_256	Pre26_178	Pre26_178	Pre27_168	Pre27_184	Pre28_160	Pre28_160	Pre38_148	Pre38_148	Pre80_214	Pre80_214	Pre145_342	Pre145_342
G100840T3	G100840	T3	3	Oropouche	Pre9_158	Pre9_210	Pre13_90	Pre13_90	Pre15_252	Pre15_256	Pre26_210	Pre26_214	Pre27_176	Pre27_184	Pre28_160	Pre28_170	Pre38_146	Pre38_146	Pre80_198	Pre80_214	Pre145_342	Pre145_342
G100841T3	G100841	T3	3	Oropouche	Pre9_158	Pre9_218	Pre13_102	Pre13_114	Pre15_0	Pre15_0	Pre26_106	Pre26_114	Pre27_176	Pre27_184	Pre28_160	Pre28_170	Pre38_146	Pre38_148	Pre80_196	Pre80_214	Pre145_0	Pre145_0
G100843T3	G100843	T3	3	Oropouche	Pre9_158	Pre9_158	Pre13_106	Pre13_110	Pre15_244	Pre15_280	Pre26_106	Pre26_210	Pre27_0	Pre27_0	Pre28_166	Pre28_166	Pre38_128	Pre38_148	Pre80_214	Pre80_214	Pre145_342	Pre145_342
G100844T3	G100844	T3	3	Oropouche	Pre9_158	Pre9_194	Pre13_98	Pre13_106	Pre15_0	Pre15_0	Pre26_0	Pre26_0	Pre27_178	Pre27_192	Pre28_0	Pre28_0	Pre38_148	Pre38_148	Pre80_200	Pre80_214	Pre145_342	Pre145_342
G100845T3	G100845	T3	3	Oropouche	Pre9_0	Pre9_0	Pre13_106	Pre13_114	Pre15_0	Pre15_0	Pre26_106	Pre26_210	Pre27_178	Pre27_184	Pre28_166	Pre28_166	Pre38_0	Pre38_0	Pre80_214	Pre80_214	Pre145_342	Pre145_344
G100846T3	G100846	T3	3	Oropouche	Pre9_158	Pre9_210	Pre13_0	Pre13_0	Pre15_236	Pre15_240	Pre26_174	Pre26_214	Pre27_0	Pre27_0	Pre28_170	Pre28_170	Pre38_122	Pre38_148	Pre80_196	Pre80_214	Pre145_342	Pre145_342
G100847T3	G100847	T3	3	Oropouche	Pre9_194	Pre9_218	Pre13_110	Pre13_114	Pre15_252	Pre15_260	Pre26_106	Pre26_214	Pre27_186	Pre27_192	Pre28_160	Pre28_166	Pre38_146	Pre38_146	Pre80_200	Pre80_214	Pre145_342	Pre145_342
G100818-T3	G100818	T3	3	Oropouche	Pre9_158	Pre9_218	Pre13_90	Pre13_110	Pre15_256	Pre15_260	Pre26_106	Pre26_106	Pre27_184	Pre27_184	Pre28_160	Pre28_170	Pre38_122	Pre38_148	Pre80_200	Pre80_214	Pre145_342	Pre145_342
G100819-T3	G100819	T3	3	Oropouche	Pre9_158	Pre9_194	Pre13_0	Pre13_0	Pre15_236	Pre15_256	Pre26_106	Pre26_118	Pre27_184	Pre27_184	Pre28_166	Pre28_170	Pre38_146	Pre38_148	Pre80_200	Pre80_214	Pre145_342	Pre145_342
G100842-T3	G100842	T3	3	Oropouche	Pre9_158	Pre9_210	Pre13_110	Pre13_114	Pre15_256	Pre15_256	Pre26_106	Pre26_106	Pre27_184	Pre27_190	Pre28_166	Pre28_166	Pre38_146	Pre38_146	Pre80_214	Pre80_214	Pre145_342	Pre145_342
Tom1	Tom1	Tompier		NE	Pre9_170	Pre9_194	Pre13_0	Pre13_0	Pre15_264	Pre15_312	Pre26_174	Pre26_178	Pre27_210	Pre27_222	Pre28_0	Pre28_0	Pre38_140	Pre38_140	Pre80_220	Pre80_220	Pre145_0	Pre145_0
Tom10	Tom10	Tompier		NE	Pre9_0	Pre9_0	Pre13_0	Pre13_0	Pre15_0	Pre15_0	Pre26_0	Pre26_0	Pre27_218	Pre27_218	Pre28_0	Pre28_0	Pre38_136	Pre38_140	Pre80_216	Pre80_220	Pre145_342	Pre145_342
Tom11	Tom11	Tompier		NE	Pre9_170	Pre9_170	Pre13_0	Pre13_0	Pre15_300	Pre15_308	Pre26_114	Pre26_114	Pre27_218	Pre27_222	Pre28_0	Pre28_0	Pre38_0	Pre38_0	Pre80_214	Pre80_220	Pre145_342	Pre145_342
Tom12	Tom12	Tompier		NE	Pre9_0	Pre9_0	Pre13_0	Pre13_0	Pre15_300	Pre15_328	Pre26_190	Pre26_194	Pre27_218	Pre27_218	Pre28_154	Pre28_154	Pre38_0	Pre38_0	Pre80_216	Pre80_220	Pre145_342	Pre145_342
Tom13	Tom13	Tompier		NE	Pre9_158	Pre9_174	Pre13_210	Pre13_242	Pre15_280	Pre15_284	Pre26_182	Pre26_190	Pre27_184	Pre27_218	Pre28_154	Pre28_154	Pre38_136	Pre38_140	Pre80_214	Pre80_216	Pre145_340	Pre145_342
Tom14	Tom14	Tompier		NE	Pre9_170	Pre9_178	Pre13_218	Pre13_282	Pre15_288	Pre15_304	Pre26_190	Pre26_218	Pre27_222	Pre27_222	Pre28_154	Pre28_188	Pre38_0	Pre38_0	Pre80_0	Pre80_0	Pre145_0	Pre145_0
Tom15	Tom15	Tompier		NE	Pre9_174	Pre9_174	Pre13_246	Pre13_254	Pre15_300	Pre15_300	Pre26_0	Pre26_0	Pre27_0	Pre27_0	Pre28_162	Pre28_168	Pre38_136	Pre38_140	Pre80_220	Pre80_220	Pre145_344	Pre145_344
Tom16	Tom16	Tompier		NE	Pre9_170	Pre9_174	Pre13_210	Pre13_274	Pre15_0	Pre15_0	Pre26_106	Pre26_106	Pre27_162	Pre27_216	Pre28_224	Pre28_238	Pre38_0	Pre38_0	Pre80_214	Pre80_214	Pre145_342	Pre145_342
Tom17	Tom17	Tompier		NE	Pre9_158	Pre9_170	Pre13_0	Pre13_0	Pre15_308	Pre15_312	Pre26_106	Pre26_106	Pre27_218	Pre27_222	Pre28_154	Pre28_236	Pre38_140	Pre38_140	Pre80_214	Pre80_220	Pre145_342	Pre145_342
Tom18	Tom18	Tompier		NE	Pre9_170	Pre9_178	Pre13_246	Pre13_254	Pre15_300	Pre15_300	Pre26_106	Pre26_106	Pre27_218	Pre27_222	Pre28_154	Pre28_162	Pre38_136	Pre38_140	Pre80_220	Pre80_220	Pre145_342	Pre145_342
Tom19	Tom19	Tompier		NE	Pre9_170	Pre9_178	Pre13_238	Pre13_246	Pre15_264	Pre15_300	Pre26_106	Pre26_110	Pre27_0	Pre27_0	Pre28_0	Pre28_0	Pre38_140	Pre38_140	Pre80_0	Pre80_0	Pre145_342	Pre145_342
Tom20	Tom20	Tompier		NE	Pre9_0	Pre9_0	Pre13_0	Pre13_0	Pre15_292	Pre15_316	Pre26_106	Pre26_106	Pre27_162	Pre27_220	Pre28_194	Pre28_240	Pre38_0	Pre38_0	Pre80_220	Pre80_228	Pre145_342	Pre145_342
Tom21	Tom21	Tompier		NE	Pre9_158	Pre9_158	Pre13_258	Pre13_262	Pre15_0	Pre15_0	Pre26_106	Pre26_106	Pre27_162	Pre27_194	Pre28_226	Pre28_228	Pre38_0	Pre38_0	Pre80_216	Pre80_220	Pre145_342	Pre145_342
Tom22	Tom22	Tompier		NE	Pre9_170	Pre9_174	Pre13_210	Pre13_342	Pre15_308	Pre15_312	Pre26_106	Pre26_202	Pre27_162	Pre27_222	Pre28_194	Pre28_240	Pre38_140	Pre38_140	Pre80_214	Pre80_220	Pre145_342	Pre145_342
Tom23	Tom23	Tompier		NE	Pre9_158	Pre9_158	Pre13_246	Pre13_286	Pre15_296	Pre15_308	Pre26_0	Pre26_0	Pre27_214	Pre27_222	Pre28_0	Pre28_0	Pre38_140	Pre38_140	Pre80_220	Pre80_220	Pre145_0	Pre145_0
Tom24	Tom24	Tompier		NE	Pre9_170	Pre9_174	Pre13_102	Pre13_126	Pre15_0	Pre15_0	Pre26_0	Pre26_0	Pre27_170	Pre27_220	Pre28_0	Pre28_0	Pre38_140	Pre38_140	Pre80_214	Pre80_226	Pre145_336	Pre145_340
Tom25	Tom25	Tompier		NE	Pre9_0	Pre9_0	Pre13_246	Pre13_266	Pre15_0	Pre15_0	Pre26_106	Pre26_202	Pre27_0	Pre27_0	Pre28_0	Pre28_0	Pre38_0	Pre38_0	Pre80_214	Pre80_216	Pre145_342	Pre145_342
Tom26	Tom26	Tompier		NE	Pre9_0	Pre9_0	Pre13_0	Pre13_0	Pre15_280	Pre15_296	Pre26_118	Pre26_118	Pre27_212	Pre27_222	Pre28_0	Pre28_0	Pre38_0	Pre38_0	Pre80_0	Pre80_0	Pre145_342	Pre145_342
Tom27	Tom27	Tompier		NE	Pre9_158	Pre9_178	Pre13_246	Pre13_266	Pre15_0	Pre15_0	Pre26_178	Pre26_182	Pre27_218	Pre27_222	Pre28_154	Pre28_202	Pre38_140	Pre38_140	Pre80_216	Pre80_220	Pre145_0	Pre145_0
Tom29	Tom29	Tompier		NE	Pre9_170	Pre9_178	Pre13_210	Pre13_210	Pre15_308	Pre15_316	Pre26_178	Pre26_182	Pre27_222	Pre27_222	Pre28_154	Pre28_154	Pre38_140	Pre38_148	Pre80_210	Pre80_220	Pre145_342	Pre145_342
Tom3	Tom3	Tompier		NE	Pre9_0	Pre9_0	Pre13_262	Pre13_330	Pre15_312	Pre15_340	Pre26_0	Pre26_0	Pre27_194	Pre27_222	Pre28_154	Pre28_236	Pre38_140	Pre38_140	Pre80_214	Pre80_216	Pre145_342	Pre145_342
Tom30	Tom30	Tompier		NE	Pre9_170	Pre9_174	Pre13_0	Pre13_0	Pre15_284	Pre15_292	Pre26_106	Pre26_182	Pre27_184	Pre27_220	Pre28_204	Pre28_204	Pre38_0	Pre38_0	Pre80_214	Pre80_214	Pre145_340	Pre145_342
Tom4	Tom4	Tompier		NE	Pre9_178	Pre9_182	Pre13_250	Pre13_266	Pre15_0	Pre15_0	Pre26_0	Pre26_0	Pre27_162	Pre27_222	Pre28_0	Pre28_0	Pre38_140	Pre38_140	Pre80_216	Pre80_216	Pre145_342	Pre145_342
Tom5	Tom5	Tompier		NE	Pre9_174	Pre9_174	Pre13_202	Pre13_334	Pre15_280	Pre15_292	Pre26_0	Pre26_0	Pre27_184	Pre27_222	Pre28_154	Pre28_204	Pre38_136	Pre38_140	Pre80_210	Pre80_220	Pre145_340	Pre145_342
Tom6	Tom6	Tompier		NE	Pre9_182	Pre9_190	Pre13_202	Pre13_342	Pre15_296	Pre15_312	Pre26_0	Pre26_0	Pre27_162	Pre27_162	Pre28_0	Pre28_0	Pre38_136	Pre38_140	Pre80_216	Pre80_220	Pre145_336	Pre145_340
Tom7	Tom7	Tompier		NE	Pre9_0	Pre9_0	Pre13_98	Pre13_214	Pre15_296	Pre15_300	Pre26_0	Pre26_0	Pre27_0	Pre27_0	Pre28_0	Pre28_0	Pre38_136	Pre38_140	Pre80_220	Pre80_220	Pre145_0	Pre145_0
Tom8	Tom8	Tompier		NE	Pre9_0	Pre9_0	Pre13_0	Pre13_0	Pre15_308	Pre15_312	Pre26_106	Pre26_118	Pre27_0	Pre27_0	Pre28_162	Pre28_246	Pre38_140	Pre38_140	Pre80_214	Pre80_214	Pre145_342	Pre145_344
Tom9	Tom9	Tompier		NE	Pre9_158	Pre9_174	Pre13_246	Pre13_254	Pre15_300	Pre15_300	Pre26_182	Pre26_202	Pre27_0	Pre27_0	Pre28_154	Pre28_240	Pre38_140	Pre38_140	Pre80_0	Pre80_0	Pre145_342	Pre145_342
G091135-Y1	G091135	Yarra	1	North Slope	Pre9_182	Pre9_182	Pre13_0	Pre13_0	Pre15_140	Pre15_140	Pre26_118	Pre26_118	Pre27_208	Pre27_214	Pre28_186	Pre28_186	Pre38_152	Pre38_152	Pre80_202	Pre80_204	Pre145_334	Pre145_342
G091135Y1	G091135	Yarra	1	North slope	Pre9_182	Pre9_182	Pre13_0	Pre13_0	Pre15_140	Pre15_140	Pre26_118	Pre26_118	Pre27_208	Pre27_214	Pre28_186	Pre28_186	Pre38_152	Pre38_152	Pre80_202	Pre80_204	Pre145_334	Pre145_342
G091138-Y1	G091138	Yarra	1	North Slope	Pre9_0	Pre9_0	Pre13_158	Pre13_186	Pre15_136	Pre15_140	Pre26_118	Pre26_118	Pre27_214	Pre27_214	Pre28_188	Pre28_192	Pre38_152	Pre38_152	Pre80_202	Pre80_204	Pre145_334	Pre145_334
G091138Y1	G091138	Yarra	1	North slope	Pre9_0	Pre9_0	Pre13_158	Pre13_186	Pre15_136	Pre15_140	Pre26_118	Pre26_118	Pre27_214	Pre27_214	Pre28_188	Pre28_192	Pre38_152	Pre38_152	Pre80_202	Pre80_204	Pre145_334	Pre145_334
G091141-Y1	G091141	Yarra	1	North Slope	Pre9_182	Pre9_182	Pre13_0	Pre13_0	Pre15_140	Pre15_140	Pre26_118	Pre26_122	Pre27_206	Pre27_214	Pre28_0	Pre28_0	Pre38_152	Pre38_152	Pre80_202	Pre80_204	Pre145_342	Pre145_342
G091141Y1	G091141	Yarra	1	North slope	Pre9_182	Pre9_182	Pre13_0	Pre13_0	Pre15_140	Pre15_140	Pre26_118	Pre26_122	Pre27_206	Pre27_214	Pre28_0	Pre28_0	Pre38_152	Pre38_152	Pre80_202	Pre80_204	Pre145_342	Pre145_342
G091144Y1	G091144	Yarra	1	North slope	Pre9_154	Pre9_182	Pre13_174	Pre13_186	Pre15_140	Pre15_140	Pre26_122	Pre26_122	Pre27_208	Pre27_214	Pre28_0	Pre28_0	Pre38_152	Pre38_152	Pre80_202	Pre80_204	Pre145_334	Pre145_342
G091145Y1	G091145	Yarra	1	North slope	Pre9_182	Pre9_186	Pre13_154	Pre13_154	Pre15_140	Pre15_244	Pre26_118	Pre26_138	Pre27_206	Pre27_212	Pre28_160	Pre28_190	Pre38_152	Pre38_152	Pre80_202	Pre80_204	Pre145_334	Pre145_338
G091146Y1	G091146	Yarra	1	North slope	Pre9_166	Pre9_182	Pre13_0	Pre13_0	Pre15_136	Pre15_140	Pre26_118	Pre26_122	Pre27_208	Pre27_214	Pre28_0	Pre28_0	Pre38_152	Pre38_152	Pre80_202	Pre80_204	Pre145_334	Pre145_334
G091147Y1	G091147	Yarra	1	North slope	Pre9_166	Pre9_182	Pre13_174	Pre13_186	Pre15_136	Pre15_140	Pre26_118	Pre26_118	Pre27_208	Pre27_214	Pre28_190	Pre28_192	Pre38_152	Pre38_152	Pre80_202	Pre80_202	Pre145_334	Pre145_334
G091148Y1	G091148	Yarra	1	North slope	Pre9_166	Pre9_182	Pre13_154	Pre13_154	Pre15_136	Pre15_140	Pre26_118	Pre26_118	Pre27_0	Pre27_0	Pre28_186	Pre28_188	Pre38_152	Pre38_152	Pre80_202	Pre80_204	Pre145_334	Pre145_334
G091149Y1	G091149	Yarra	1	North slope	Pre9_182	Pre9_182	Pre13_178	Pre13_178	Pre15_136	Pre15_204	Pre26_142	Pre26_190	Pre27_208	Pre27_214	Pre28_188	Pre28_190	Pre38_152	Pre38_154	Pre80_204	Pre80_212	Pre145_334	Pre145_334
G091150Y1	G091150	Yarra	1	North slope	Pre9_182	Pre9_182	Pre13_166	Pre13_186	Pre15_136	Pre15_140	Pre26_122	Pre26_122	Pre27_208	Pre27_214	Pre28_182	Pre28_188	Pre38_152	Pre38_152	Pre80_202	Pre80_202	Pre145_334	Pre145_334
G091151Y1	G091151	Yarra	1	North slope	Pre9_166	Pre9_182	Pre13_98	Pre13_186	Pre15_140	Pre15_140	Pre26_0	Pre26_0	Pre27_206	Pre27_214	Pre28_188	Pre28_188	Pre38_152	Pre38_152	Pre80_202	Pre80_202	Pre145_334	Pre145_342
G091153Y1	G091153	Yarra	1	North slope	Pre9_182	Pre9_186	Pre13_154	Pre13_154	Pre15_140	Pre15_140	Pre26_118	Pre26_118	Pre27_206	Pre27_214	Pre28_188	Pre28_188	Pre38_152	Pre38_152	Pre80_202	Pre80_202	Pre145_334	Pre145_334
G091155Y1	G091155	Yarra	1	North slope	Pre9_178	Pre9_182	Pre13_162	Pre13_186	Pre15_236	Pre15_244	Pre26_118	Pre26_194	Pre27_188	Pre27_188	Pre28_178	Pre28_178	Pre38_152	Pre38_154	Pre80_202	Pre80_214	Pre145_334	Pre145_338
G091157Y1	G091157	Yarra	1	North slope	Pre9_158	Pre9_182	Pre13_154	Pre13_154	Pre15_140	Pre15_140	Pre26_0	Pre26_0	Pre27_202	Pre27_208	Pre28_188	Pre28_192	Pre38_152	Pre38_160	Pre80_212	Pre80_212	Pre145_0	Pre145_0
G091158Y1	G091158	Yarra	1	North slope	Pre9_182	Pre9_182	Pre13_154	Pre13_154	Pre15_140	Pre15_140	Pre26_118	Pre26_122	Pre27_208	Pre27_208	Pre28_0	Pre28_0	Pre38_152	Pre38_152	Pre80_202	Pre80_202	Pre145_334	Pre145_334
G091163-Y1	G091163	Yarra	1	North Slope	Pre9_182	Pre9_182	Pre13_186	Pre13_186	Pre15_140	Pre15_140	Pre26_122	Pre26_122	Pre27_206	Pre27_208	Pre28_0	Pre28_0	Pre38_152	Pre38_152	Pre80_202	Pre80_202	Pre145_334	Pre145_334
G091163Y1	G091163	Yarra	1	North slope	Pre9_182	Pre9_182	Pre13_186	Pre13_186	Pre15_140	Pre15_140	Pre26_122	Pre26_122	Pre27_206	Pre27_208	Pre28_0	Pre28_0	Pre38_152	Pre38_152	Pre80_202	Pre80_202	Pre145_334	Pre145_334
G091164-Y1	G091164	Yarra	1	North Slope	Pre9_182	Pre9_182	Pre13_154	Pre13_174	Pre15_136	Pre15_140	Pre26_0	Pre26_0	Pre27_206	Pre27_214	Pre28_186	Pre28_188	Pre38_152	Pre38_152	Pre80_202	Pre80_202	Pre145_334	Pre145_334
G091164Y1	G091164	Yarra	1	North slope	Pre9_182	Pre9_182	Pre13_154	Pre13_174	Pre15_136	Pre15_140	Pre26_0	Pre26_0	Pre27_206	Pre27_214	Pre28_186	Pre28_188	Pre38_152	Pre38_152	Pre80_202	Pre80_202	Pre145_334	Pre145_334
G091165-Y1	G091165	Yarra	1	North Slope	Pre9_182	Pre9_182	Pre13_154	Pre13_186	Pre15_136	Pre15_144	Pre26_118	Pre26_122	Pre27_206	Pre27_214	Pre28_0	Pre28_0	Pre38_152	Pre38_152	Pre80_202	Pre80_204	Pre145_334	Pre145_342
G091165Y1	G091165	Yarra	1	North slope	Pre9_182	Pre9_182	Pre13_154	Pre13_186	Pre15_136	Pre15_144	Pre26_118	Pre26_122	Pre27_206	Pre27_214	Pre28_0	Pre28_0	Pre38_152	Pre38_152	Pre80_202	Pre80_204	Pre145_334	Pre145_342
G091166-Y1	G091166	Yarra	1	North Slope	Pre9_182	Pre9_182	Pre13_0	Pre13_0	Pre15_140	Pre15_140	Pre26_118	Pre26_118	Pre27_202	Pre27_208	Pre28_178	Pre28_190	Pre38_152	Pre38_154	Pre80_0	Pre80_0	Pre145_342	Pre145_342
G091166Y1	G091166	Yarra	1	North slope	Pre9_182	Pre9_182	Pre13_0	Pre13_0	Pre15_140	Pre15_140	Pre26_118	Pre26_118	Pre27_202	Pre27_208	Pre28_178	Pre28_190	Pre38_152	Pre38_154	Pre80_0	Pre80_0	Pre145_342	Pre145_342
G100267Y1	G100267	Yarra	1	North slope	Pre9_186	Pre9_186	Pre13_162	Pre13_190	Pre15_140	Pre15_140	Pre26_122	Pre26_122	Pre27_214	Pre27_214	Pre28_190	Pre28_190	Pre38_152	Pre38_152	Pre80_202	Pre80_202	Pre145_334	Pre145_334
G100268Y1	G100268	Yarra	1	North slope	Pre9_182	Pre9_182	Pre13_134	Pre13_154	Pre15_140	Pre15_204	Pre26_122	Pre26_122	Pre27_214	Pre27_214	Pre28_188	Pre28_190	Pre38_0	Pre38_0	Pre80_202	Pre80_202	Pre145_334	Pre145_334
G100270Y1	G100270	Yarra	1	North slope	Pre9_190	Pre9_214	Pre13_106	Pre13_166	Pre15_140	Pre15_240	Pre26_122	Pre26_194	Pre27_0	Pre27_0	Pre28_176	Pre28_190	Pre38_132	Pre38_152	Pre80_202	Pre80_216	Pre145_334	Pre145_334
G100271Y1	G100271	Yarra	1	North slope	Pre9_182	Pre9_182	Pre13_154	Pre13_154	Pre15_140	Pre15_220	Pre26_106	Pre26_118	Pre27_212	Pre27_214	Pre28_156	Pre28_188	Pre38_152	Pre38_152	Pre80_202	Pre80_204	Pre145_334	Pre145_342
G100272Y1	G100272	Yarra	1	North slope	Pre9_182	Pre9_186	Pre13_102	Pre13_134	Pre15_0	Pre15_0	Pre26_106	Pre26_122	Pre27_188	Pre27_214	Pre28_186	Pre28_188	Pre38_152	Pre38_152	Pre80_202	Pre80_214	Pre145_334	Pre145_334
G100273Y1	G100273	Yarra	1	North slope	Pre9_166	Pre9_186	Pre13_146	Pre13_154	Pre15_140	Pre15_224	Pre26_106	Pre26_118	Pre27_206	Pre27_208	Pre28_188	Pre28_188	Pre38_152	Pre38_152	Pre80_202	Pre80_204	Pre145_334	Pre145_334
G100274Y1	G100274	Yarra	1	North slope	Pre9_182	Pre9_182	Pre13_154	Pre13_190	Pre15_140	Pre15_140	Pre26_0	Pre26_0	Pre27_206	Pre27_214	Pre28_188	Pre28_190	Pre38_152	Pre38_152	Pre80_204	Pre80_204	Pre145_334	Pre145_342
G100275Y1	G100275	Yarra	1	North slope	Pre9_166	Pre9_186	Pre13_154	Pre13_154	Pre15_140	Pre15_140	Pre26_122	Pre26_142	Pre27_208	Pre27_208	Pre28_190	Pre28_192	Pre38_140	Pre38_160	Pre80_214	Pre80_216	Pre145_334	Pre145_334
G100276Y1	G100276	Yarra	1	North slope	Pre9_166	Pre9_182	Pre13_154	Pre13_154	Pre15_140	Pre15_140	Pre26_122	Pre26_142	Pre27_206	Pre27_214	Pre28_186	Pre28_192	Pre38_152	Pre38_152	Pre80_0	Pre80_0	Pre145_334	Pre145_334
G100277Y1	G100277	Yarra	1	North slope	Pre9_178	Pre9_182	Pre13_142	Pre13_158	Pre15_140	Pre15_140	Pre26_118	Pre26_138	Pre27_188	Pre27_214	Pre28_190	Pre28_192	Pre38_152	Pre38_154	Pre80_202	Pre80_212	Pre145_334	Pre145_348
G100278Y1	G100278	Yarra	1	North slope	Pre9_166	Pre9_182	Pre13_110	Pre13_186	Pre15_136	Pre15_136	Pre26_118	Pre26_122	Pre27_202	Pre27_214	Pre28_188	Pre28_188	Pre38_152	Pre38_152	Pre80_202	Pre80_202	Pre145_342	Pre145_342
G100279Y1	G100279	Yarra	1	North slope	Pre9_182	Pre9_182	Pre13_134	Pre13_186	Pre15_140	Pre15_140	Pre26_106	Pre26_118	Pre27_206	Pre27_208	Pre28_158	Pre28_188	Pre38_152	Pre38_160	Pre80_202	Pre80_214	Pre145_334	Pre145_334
G100280Y1	G100280	Yarra	1	North slope	Pre9_182	Pre9_182	Pre13_154	Pre13_186	Pre15_140	Pre15_140	Pre26_118	Pre26_118	Pre27_206	Pre27_208	Pre28_188	Pre28_190	Pre38_152	Pre38_152	Pre80_202	Pre80_202	Pre145_334	Pre145_334
G100281Y1	G100281	Yarra	1	North slope	Pre9_166	Pre9_182	Pre13_186	Pre13_186	Pre15_136	Pre15_136	Pre26_118	Pre26_122	Pre27_206	Pre27_208	Pre28_188	Pre28_192	Pre38_152	Pre38_152	Pre80_202	Pre80_204	Pre145_334	Pre145_334
G100282Y1	G100282	Yarra	1	North slope	Pre9_182	Pre9_182	Pre13_154	Pre13_154	Pre15_140	Pre15_220	Pre26_118	Pre26_122	Pre27_208	Pre27_214	Pre28_156	Pre28_192	Pre38_152	Pre38_152	Pre80_202	Pre80_204	Pre145_334	Pre145_334
G100283Y1	G100283	Yarra	1	North slope	Pre9_182	Pre9_182	Pre13_154	Pre13_154	Pre15_140	Pre15_140	Pre26_122	Pre26_122	Pre27_206	Pre27_208	Pre28_186	Pre28_188	Pre38_152	Pre38_152	Pre80_202	Pre80_204	Pre145_0	Pre145_0
G100284Y1	G100284	Yarra	1	North slope	Pre9_166	Pre9_186	Pre13_102	Pre13_154	Pre15_140	Pre15_140	Pre26_106	Pre26_118	Pre27_206	Pre27_214	Pre28_0	Pre28_0	Pre38_152	Pre38_160	Pre80_202	Pre80_216	Pre145_334	Pre145_342
G100285Y1	G100285	Yarra	1	North slope	Pre9_154	Pre9_154	Pre13_174	Pre13_174	Pre15_140	Pre15_140	Pre26_118	Pre26_122	Pre27_206	Pre27_214	Pre28_182	Pre28_188	Pre38_152	Pre38_152	Pre80_202	Pre80_202	Pre145_334	Pre145_342
G100286Y1	G100286	Yarra	1	North slope	Pre9_182	Pre9_182	Pre13_166	Pre13_174	Pre15_136	Pre15_224	Pre26_118	Pre26_194	Pre27_186	Pre27_214	Pre28_156	Pre28_190	Pre38_152	Pre38_152	Pre80_202	Pre80_216	Pre145_334	Pre145_342
G100287Y1	G100287	Yarra	1	North slope	Pre9_154	Pre9_186	Pre13_154	Pre13_186	Pre15_140	Pre15_140	Pre26_118	Pre26_118	Pre27_206	Pre27_214	Pre28_188	Pre28_190	Pre38_152	Pre38_152	Pre80_204	Pre80_204	Pre145_334	Pre145_334
G100288Y1	G100288	Yarra	1	North slope	Pre9_182	Pre9_182	Pre13_154	Pre13_154	Pre15_140	Pre15_224	Pre26_118	Pre26_138	Pre27_188	Pre27_214	Pre28_182	Pre28_188	Pre38_152	Pre38_154	Pre80_202	Pre80_214	Pre145_334	Pre145_348
G100289Y1	G100289	Yarra	1	North slope	Pre9_158	Pre9_182	Pre13_134	Pre13_154	Pre15_140	Pre15_140	Pre26_118	Pre26_138	Pre27_214	Pre27_214	Pre28_188	Pre28_192	Pre38_152	Pre38_154	Pre80_202	Pre80_214	Pre145_334	Pre145_334
G100290Y1	G100290	Yarra	1	North slope	Pre9_182	Pre9_182	Pre13_0	Pre13_0	Pre15_140	Pre15_140	Pre26_118	Pre26_118	Pre27_208	Pre27_214	Pre28_188	Pre28_190	Pre38_152	Pre38_152	Pre80_202	Pre80_204	Pre145_334	Pre145_334
G100291Y1	G100291	Yarra	1	North slope	Pre9_0	Pre9_0	Pre13_134	Pre13_162	Pre15_136	Pre15_236	Pre26_118	Pre26_118	Pre27_188	Pre27_202	Pre28_190	Pre28_190	Pre38_0	Pre38_0	Pre80_202	Pre80_204	Pre145_0	Pre145_0
G100292Y1	G100292	Yarra	1	North slope	Pre9_0	Pre9_0	Pre13_110	Pre13_154	Pre15_140	Pre15_140	Pre26_118	Pre26_138	Pre27_208	Pre27_214	Pre28_176	Pre28_188	Pre38_152	Pre38_178	Pre80_202	Pre80_204	Pre145_334	Pre145_342
G100293Y1	G100293	Yarra	1	North slope	Pre9_182	Pre9_182	Pre13_154	Pre13_154	Pre15_136	Pre15_140	Pre26_118	Pre26_122	Pre27_208	Pre27_208	Pre28_188	Pre28_188	Pre38_152	Pre38_152	Pre80_202	Pre80_202	Pre145_334	Pre145_334
G100294-Y1	G100294	Yarra	1	North Slope	Pre9_182	Pre9_182	Pre13_174	Pre13_174	Pre15_140	Pre15_140	Pre26_118	Pre26_118	Pre27_214	Pre27_214	Pre28_182	Pre28_190	Pre38_152	Pre38_152	Pre80_202	Pre80_204	Pre145_334	Pre145_342
G100295Y1	G100295	Yarra	1	North slope	Pre9_158	Pre9_178	Pre13_110	Pre13_154	Pre15_140	Pre15_204	Pre26_122	Pre26_138	Pre27_188	Pre27_206	Pre28_0	Pre28_0	Pre38_152	Pre38_152	Pre80_204	Pre80_212	Pre145_0	Pre145_0
G100296Y1	G100296	Yarra	1	North slope	Pre9_0	Pre9_0	Pre13_0	Pre13_0	Pre15_140	Pre15_224	Pre26_118	Pre26_118	Pre27_208	Pre27_214	Pre28_158	Pre28_176	Pre38_152	Pre38_154	Pre80_212	Pre80_214	Pre145_334	Pre145_342
G100297Y1	G100297	Yarra	1	North slope	Pre9_0	Pre9_0	Pre13_0	Pre13_0	Pre15_0	Pre15_0	Pre26_122	Pre26_122	Pre27_206	Pre27_214	Pre28_186	Pre28_190	Pre38_0	Pre38_0	Pre80_202	Pre80_204	Pre145_334	Pre145_334
G100298Y1	G100298	Yarra	1	North slope	Pre9_182	Pre9_214	Pre13_106	Pre13_154	Pre15_140	Pre15_140	Pre26_106	Pre26_118	Pre27_206	Pre27_214	Pre28_186	Pre28_188	Pre38_152	Pre38_152	Pre80_202	Pre80_214	Pre145_334	Pre145_342
G091128Y2	G091128	Yarra	2	North slope	Pre9_214	Pre9_214	Pre13_150	Pre13_158	Pre15_232	Pre15_292	Pre26_146	Pre26_194	Pre27_176	Pre27_182	Pre28_0	Pre28_0	Pre38_174	Pre38_176	Pre80_214	Pre80_214	Pre145_338	Pre145_342
G091129Y2	G091129	Yarra	2	North slope	Pre9_182	Pre9_182	Pre13_118	Pre13_118	Pre15_192	Pre15_232	Pre26_186	Pre26_194	Pre27_212	Pre27_212	Pre28_184	Pre28_196	Pre38_146	Pre38_146	Pre80_214	Pre80_214	Pre145_344	Pre145_344
G091130Y2	G091130	Yarra	2	North slope	Pre9_174	Pre9_182	Pre13_118	Pre13_122	Pre15_196	Pre15_268	Pre26_106	Pre26_118	Pre27_176	Pre27_180	Pre28_180	Pre28_196	Pre38_146	Pre38_176	Pre80_206	Pre80_210	Pre145_342	Pre145_342
G091131	G091131	Yarra	2	North slope	Pre9_182	Pre9_186	Pre13_110	Pre13_118	Pre15_156	Pre15_296	Pre26_190	Pre26_190	Pre27_186	Pre27_190	Pre28_190	Pre28_206	Pre38_176	Pre38_176	Pre80_205	Pre80_205	Pre145_342	Pre145_344
G091131-Y2	G091131	Yarra	2	North Slope	Pre9_182	Pre9_186	Pre13_110	Pre13_118	Pre15_156	Pre15_296	Pre26_190	Pre26_190	Pre27_186	Pre27_190	Pre28_190	Pre28_206	Pre38_176	Pre38_176	Pre80_205	Pre80_205	Pre145_342	Pre145_344
G091132Y2	G091132	Yarra	2	North slope	Pre9_174	Pre9_182	Pre13_106	Pre13_122	Pre15_152	Pre15_268	Pre26_118	Pre26_118	Pre27_192	Pre27_192	Pre28_0	Pre28_0	Pre38_120	Pre38_138	Pre80_206	Pre80_206	Pre145_344	Pre145_344
G091133Y2	G091133	Yarra	2	North slope	Pre9_186	Pre9_190	Pre13_114	Pre13_122	Pre15_276	Pre15_300	Pre26_114	Pre26_118	Pre27_186	Pre27_190	Pre28_182	Pre28_190	Pre38_120	Pre38_138	Pre80_210	Pre80_210	Pre145_342	Pre145_342
G091134Y2	G091134	Yarra	2	North slope	Pre9_0	Pre9_0	Pre13_102	Pre13_102	Pre15_152	Pre15_196	Pre26_118	Pre26_146	Pre27_210	Pre27_216	Pre28_180	Pre28_206	Pre38_138	Pre38_146	Pre80_206	Pre80_206	Pre145_338	Pre145_346
G091168Y2	G091168	Yarra	2	North slope	Pre9_0	Pre9_0	Pre13_154	Pre13_166	Pre15_136	Pre15_136	Pre26_118	Pre26_118	Pre27_214	Pre27_214	Pre28_188	Pre28_190	Pre38_152	Pre38_152	Pre80_202	Pre80_204	Pre145_334	Pre145_334
G091606Y2	G091606	Yarra	2	North slope	Pre9_206	Pre9_222	Pre13_102	Pre13_126	Pre15_268	Pre15_332	Pre26_122	Pre26_190	Pre27_204	Pre27_214	Pre28_0	Pre28_0	Pre38_138	Pre38_138	Pre80_206	Pre80_208	Pre145_344	Pre145_344
G091607Y2	G091607	Yarra	2	North slope	Pre9_166	Pre9_198	Pre13_102	Pre13_118	Pre15_264	Pre15_308	Pre26_190	Pre26_210	Pre27_182	Pre27_182	Pre28_0	Pre28_0	Pre38_176	Pre38_176	Pre80_202	Pre80_208	Pre145_342	Pre145_342
G091608Y2	G091608	Yarra	2	North slope	Pre9_182	Pre9_182	Pre13_114	Pre13_114	Pre15_300	Pre15_300	Pre26_118	Pre26_226	Pre27_186	Pre27_186	Pre28_206	Pre28_210	Pre38_172	Pre38_172	Pre80_210	Pre80_210	Pre145_344	Pre145_344
G091609Y2	G091609	Yarra	2	North slope	Pre9_186	Pre9_190	Pre13_110	Pre13_110	Pre15_164	Pre15_268	Pre26_186	Pre26_190	Pre27_186	Pre27_190	Pre28_212	Pre28_212	Pre38_146	Pre38_176	Pre80_204	Pre80_204	Pre145_342	Pre145_344
G091611Y2	G091611	Yarra	2	North slope	Pre9_174	Pre9_186	Pre13_110	Pre13_114	Pre15_164	Pre15_300	Pre26_118	Pre26_226	Pre27_186	Pre27_186	Pre28_184	Pre28_192	Pre38_176	Pre38_176	Pre80_205	Pre80_208	Pre145_0	Pre145_0
G091612Y2	G091612	Yarra	2	North slope	Pre9_182	Pre9_190	Pre13_114	Pre13_182	Pre15_0	Pre15_0	Pre26_210	Pre26_214	Pre27_180	Pre27_210	Pre28_202	Pre28_240	Pre38_138	Pre38_152	Pre80_206	Pre80_208	Pre145_0	Pre145_0
G101279Y2	G101279	Yarra	2	North slope	Pre9_174	Pre9_190	Pre13_130	Pre13_130	Pre15_300	Pre15_324	Pre26_106	Pre26_190	Pre27_184	Pre27_214	Pre28_190	Pre28_212	Pre38_138	Pre38_152	Pre80_204	Pre80_206	Pre145_334	Pre145_340
G101280Y2	G101280	Yarra	2	North slope	Pre9_174	Pre9_198	Pre13_122	Pre13_122	Pre15_164	Pre15_284	Pre26_0	Pre26_0	Pre27_176	Pre27_186	Pre28_0	Pre28_0	Pre38_120	Pre38_174	Pre80_206	Pre80_206	Pre145_334	Pre145_342
G101281Y2	G101281	Yarra	2	North slope	Pre9_182	Pre9_198	Pre13_110	Pre13_122	Pre15_248	Pre15_264	Pre26_118	Pre26_226	Pre27_186	Pre27_190	Pre28_0	Pre28_0	Pre38_120	Pre38_146	Pre80_206	Pre80_208	Pre145_334	Pre145_342
G101282Y2	G101282	Yarra	2	North slope	Pre9_190	Pre9_194	Pre13_106	Pre13_114	Pre15_268	Pre15_300	Pre26_118	Pre26_122	Pre27_186	Pre27_186	Pre28_0	Pre28_0	Pre38_152	Pre38_172	Pre80_204	Pre80_208	Pre145_338	Pre145_342
G101283Y2	G101283	Yarra	2	North slope	Pre9_174	Pre9_206	Pre13_110	Pre13_122	Pre15_144	Pre15_248	Pre26_118	Pre26_226	Pre27_186	Pre27_190	Pre28_184	Pre28_184	Pre38_120	Pre38_120	Pre80_0	Pre80_0	Pre145_334	Pre145_342
G101284Y2	G101284	Yarra	2	North slope	Pre9_174	Pre9_190	Pre13_126	Pre13_126	Pre15_268	Pre15_324	Pre26_118	Pre26_190	Pre27_186	Pre27_216	Pre28_184	Pre28_212	Pre38_138	Pre38_138	Pre80_204	Pre80_206	Pre145_342	Pre145_342
G101285Y2	G101285	Yarra	2	North slope	Pre9_174	Pre9_198	Pre13_110	Pre13_150	Pre15_144	Pre15_180	Pre26_190	Pre26_190	Pre27_0	Pre27_0	Pre28_0	Pre28_0	Pre38_138	Pre38_172	Pre80_208	Pre80_210	Pre145_0	Pre145_0
G101286Y2	G101286	Yarra	2	North slope	Pre9_174	Pre9_198	Pre13_110	Pre13_110	Pre15_284	Pre15_324	Pre26_226	Pre26_226	Pre27_186	Pre27_194	Pre28_184	Pre28_206	Pre38_120	Pre38_138	Pre80_206	Pre80_208	Pre145_334	Pre145_334
G101287Y2	G101287	Yarra	2	North slope	Pre9_174	Pre9_198	Pre13_122	Pre13_122	Pre15_272	Pre15_324	Pre26_118	Pre26_226	Pre27_186	Pre27_190	Pre28_184	Pre28_206	Pre38_120	Pre38_120	Pre80_206	Pre80_206	Pre145_334	Pre145_344
G101288Y2	G101288	Yarra	2	North slope	Pre9_198	Pre9_206	Pre13_0	Pre13_0	Pre15_180	Pre15_268	Pre26_118	Pre26_234	Pre27_182	Pre27_202	Pre28_184	Pre28_196	Pre38_120	Pre38_172	Pre80_206	Pre80_208	Pre145_0	Pre145_0
G101289Y2	G101289	Yarra	2	North slope	Pre9_0	Pre9_0	Pre13_0	Pre13_0	Pre15_272	Pre15_272	Pre26_190	Pre26_210	Pre27_186	Pre27_186	Pre28_0	Pre28_0	Pre38_120	Pre38_138	Pre80_206	Pre80_206	Pre145_334	Pre145_334
G101290Y2	G101290	Yarra	2	North slope	Pre9_0	Pre9_0	Pre13_110	Pre13_118	Pre15_192	Pre15_260	Pre26_0	Pre26_0	Pre27_0	Pre27_0	Pre28_0	Pre28_0	Pre38_138	Pre38_174	Pre80_204	Pre80_206	Pre145_342	Pre145_342
G101291	G101291	Yarra	2	North slope	Pre9_0	Pre9_0	Pre13_118	Pre13_118	Pre15_0	Pre15_0	Pre26_0	Pre26_0	Pre27_186	Pre27_186	Pre28_184	Pre28_184	Pre38_138	Pre38_138	Pre80_204	Pre80_206	Pre145_334	Pre145_338
G101292Y2	G101292	Yarra	2	North slope	Pre9_174	Pre9_190	Pre13_118	Pre13_150	Pre15_0	Pre15_0	Pre26_122	Pre26_190	Pre27_0	Pre27_0	Pre28_190	Pre28_238	Pre38_138	Pre38_152	Pre80_208	Pre80_208	Pre145_334	Pre145_342
G101293Y2	G101293	Yarra	2	North slope	Pre9_0	Pre9_0	Pre13_106	Pre13_106	Pre15_284	Pre15_296	Pre26_206	Pre26_226	Pre27_190	Pre27_190	Pre28_0	Pre28_0	Pre38_138	Pre38_146	Pre80_0	Pre80_0	Pre145_336	Pre145_342
G101294Y2	G101294	Yarra	2	North slope	Pre9_0	Pre9_0	Pre13_110	Pre13_110	Pre15_332	Pre15_332	Pre26_118	Pre26_190	Pre27_0	Pre27_0	Pre28_194	Pre28_190	Pre38_120	Pre38_172	Pre80_206	Pre80_206	Pre145_0	Pre145_0
G101295Y2	G101295	Yarra	2	North slope	Pre9_0	Pre9_0	Pre13_0	Pre13_0	Pre15_268	Pre15_324	Pre26_0	Pre26_0	Pre27_182	Pre27_202	Pre28_0	Pre28_0	Pre38_152	Pre38_172	Pre80_206	Pre80_206	Pre145_338	Pre145_344
G101296Y2	G101296	Yarra	2	North slope	Pre9_214	Pre9_222	Pre13_114	Pre13_146	Pre15_264	Pre15_304	Pre26_0	Pre26_0	Pre27_180	Pre27_182	Pre28_0	Pre28_0	Pre38_138	Pre38_172	Pre80_196	Pre80_206	Pre145_338	Pre145_342
G101297	G101297	Yarra	2	North slope	Pre9_214	Pre9_222	Pre13_0	Pre13_0	Pre15_268	Pre15_304	Pre26_0	Pre26_0	Pre27_180	Pre27_182	Pre28_0	Pre28_0	Pre38_146	Pre38_146	Pre80_208	Pre80_208	Pre145_334	Pre145_342
G101298Y2	G101298	Yarra	2	North slope	Pre9_190	Pre9_198	Pre13_114	Pre13_126	Pre15_180	Pre15_324	Pre26_118	Pre26_226	Pre27_182	Pre27_182	Pre28_0	Pre28_0	Pre38_138	Pre38_138	Pre80_206	Pre80_206	Pre145_342	Pre145_342
G101299Y2	G101299	Yarra	2	North slope	Pre9_174	Pre9_198	Pre13_0	Pre13_0	Pre15_248	Pre15_272	Pre26_0	Pre26_0	Pre27_186	Pre27_186	Pre28_206	Pre28_212	Pre38_120	Pre38_120	Pre80_204	Pre80_208	Pre145_334	Pre145_342
G101300Y2	G101300	Yarra	2	North slope	Pre9_0	Pre9_0	Pre13_106	Pre13_170	Pre15_0	Pre15_0	Pre26_118	Pre26_186	Pre27_182	Pre27_186	Pre28_190	Pre28_210	Pre38_120	Pre38_138	Pre80_204	Pre80_208	Pre145_342	Pre145_344
G101301Y2	G101301	Yarra	2	North slope	Pre9_190	Pre9_190	Pre13_0	Pre13_0	Pre15_156	Pre15_304	Pre26_0	Pre26_0	Pre27_202	Pre27_214	Pre28_184	Pre28_214	Pre38_138	Pre38_152	Pre80_204	Pre80_206	Pre145_334	Pre145_342
G101302Y2	G101302	Yarra	2	North slope	Pre9_174	Pre9_174	Pre13_118	Pre13_126	Pre15_248	Pre15_296	Pre26_190	Pre26_214	Pre27_186	Pre27_200	Pre28_184	Pre28_212	Pre38_120	Pre38_152	Pre80_206	Pre80_206	Pre145_334	Pre145_344
G101303Y2	G101303	Yarra	2	North slope	Pre9_0	Pre9_0	Pre13_126	Pre13_126	Pre15_248	Pre15_264	Pre26_118	Pre26_210	Pre27_184	Pre27_188	Pre28_176	Pre28_206	Pre38_120	Pre38_138	Pre80_204	Pre80_206	Pre145_334	Pre145_342
G101304Y2	G101304	Yarra	2	North slope	Pre9_0	Pre9_0	Pre13_118	Pre13_122	Pre15_156	Pre15_300	Pre26_118	Pre26_218	Pre27_190	Pre27_192	Pre28_184	Pre28_192	Pre38_138	Pre38_146	Pre80_204	Pre80_208	Pre145_332	Pre145_334
G101305Y2	G101305	Yarra	2	North slope	Pre9_174	Pre9_190	Pre13_126	Pre13_126	Pre15_296	Pre15_324	Pre26_190	Pre26_214	Pre27_202	Pre27_216	Pre28_184	Pre28_190	Pre38_138	Pre38_152	Pre80_206	Pre80_206	Pre145_334	Pre145_342
G101306Y2	G101306	Yarra	2	North slope	Pre9_174	Pre9_190	Pre13_110	Pre13_126	Pre15_156	Pre15_296	Pre26_190	Pre26_218	Pre27_190	Pre27_216	Pre28_184	Pre28_192	Pre38_146	Pre38_152	Pre80_204	Pre80_206	Pre145_334	Pre145_334
G101307Y2	G101307	Yarra	2	North slope	Pre9_202	Pre9_202	Pre13_110	Pre13_118	Pre15_156	Pre15_180	Pre26_0	Pre26_0	Pre27_182	Pre27_192	Pre28_186	Pre28_190	Pre38_138	Pre38_138	Pre80_206	Pre80_206	Pre145_338	Pre145_342
G101308Y2	G101308	Yarra	2	North slope	Pre9_198	Pre9_202	Pre13_0	Pre13_0	Pre15_264	Pre15_324	Pre26_118	Pre26_122	Pre27_182	Pre27_186	Pre28_186	Pre28_190	Pre38_138	Pre38_172	Pre80_206	Pre80_208	Pre145_340	Pre145_340
G101309Y2	G101309	Yarra	2	North slope	Pre9_178	Pre9_190	Pre13_118	Pre13_122	Pre15_156	Pre15_324	Pre26_174	Pre26_190	Pre27_182	Pre27_190	Pre28_172	Pre28_184	Pre38_138	Pre38_174	Pre80_206	Pre80_208	Pre145_334	Pre145_342
G101310Y2	G101310	Yarra	2	North slope	Pre9_174	Pre9_190	Pre13_114	Pre13_118	Pre15_192	Pre15_248	Pre26_118	Pre26_174	Pre27_182	Pre27_186	Pre28_184	Pre28_212	Pre38_138	Pre38_138	Pre80_204	Pre80_208	Pre145_344	Pre145_344
